# Supplementary material for: SMRT sequencing analysis reveals the full-length transcripts and alternative splicing patterns in Ananas comosus var. bracteatus
Source: PeerJ. 2019 Jun 21;7:e7062. doi: 10.7717/peerj.7062 (PMC6590394; doi:10.7717/peerj.7062)
Supplement: File S1 [file peerj-07-7062-s006.xls]

#lncRNA_ID	Gene_ID
MSTRG.11992.1	Aco019403.v3;Aco019407.v3;Aco019411.v3;Aco019412.v3;Aco019413.v3;PB.1434
MSTRG.5093.2	Aco006726.v3;Aco006727.v3;Aco006728.v3;Aco006729.v3;Aco006730.v3;Aco006731.v3;Aco006732.v3;Aco006733.v3;Aco006734.v3;Aco006735.v3;Aco006736.v3;Aco006737.v3;Aco006738.v3;Aco006739.v3;Aco006740.v3;Aco006741.v3;Aco006742.v3;Aco006743.v3;Aco006744.v3;Aco006745.v3;Aco006746.v3;Aco006747.v3;Aco006748.v3;Aco012787.v3;Aco015097.v3
MSTRG.35301.9	Aco008895.v3;Aco008896.v3;Aco008897.v3;Aco008898.v3;Aco008899.v3;Aco008900.v3;Aco008901.v3;Aco008902.v3;Aco008903.v3;Aco008904.v3;Aco008905.v3;Aco008906.v3;Aco008907.v3;Aco008908.v3;Aco008909.v3;Aco008910.v3;Aco008911.v3;Aco008912.v3;Aco008913.v3;Aco008914.v3;Aco008915.v3;PB.4737;PB.4742
MSTRG.65663.1	Aco025371.v3;Aco025372.v3;Aco025375.v3;Aco025377.v3
MSTRG.74761.2	Aco023631.v3;Aco025032.v3;Aco025033.v3;Aco025034.v3;Aco025038.v3;Aco025039.v3;Aco025040.v3;Aco025041.v3;Aco025043.v3;PB.9956
MSTRG.80710.2	Aco029887.v3;Aco029888.v3;Aco029890.v3
MSTRG.80306.1	Aco025894.v3;Aco028126.v3
MSTRG.73794.1	Aco021852.v3;Aco022317.v3;Aco023912.v3;Aco023913.v3;Aco023914.v3;Aco023916.v3;Aco023917.v3;Aco025427.v3;Aco027478.v3;Aco027713.v3;Aco031147.v3;Aco031182.v3
MSTRG.49812.3	Aco017686.v3;Aco017687.v3;Aco017688.v3;Aco021296.v3;Aco021298.v3;Aco021299.v3;Aco021300.v3;Aco021301.v3;Aco021302.v3;Aco021305.v3;Aco021307.v3;PB.6677
MSTRG.82903.9	Aco021902.v3
MSTRG.46793.1	Aco019270.v3;Aco019272.v3;Aco019273.v3;Aco019275.v3;Aco024255.v3;Aco024256.v3;Aco024257.v3;Aco024258.v3
MSTRG.21294.4	Aco012645.v3;Aco012647.v3;Aco012648.v3;Aco012649.v3;Aco012650.v3;Aco012651.v3;Aco012652.v3;Aco012655.v3;Aco012656.v3;Aco012658.v3;Aco012662.v3;PB.2853
MSTRG.60255.3	Aco020448.v3;Aco020449.v3;Aco020450.v3;Aco020452.v3;Aco020453.v3;Aco020454.v3;Aco020455.v3;Aco020457.v3;Aco026512.v3;Aco029986.v3;PB.7986
MSTRG.71684.1	Aco009191.v3;Aco009192.v3;Aco009193.v3;Aco009194.v3;Aco009195.v3;Aco009196.v3;Aco009197.v3;Aco009198.v3;Aco009199.v3;Aco009200.v3;Aco009201.v3;Aco009203.v3;Aco009204.v3;Aco009205.v3;Aco009206.v3;Aco009207.v3;Aco009208.v3;Aco009209.v3;Aco009210.v3;Aco009211.v3;Aco009212.v3;PB.9428
MSTRG.5461.3	Aco017362.v3;Aco017363.v3;Aco017364.v3;Aco017365.v3;Aco017366.v3;Aco017367.v3;Aco017368.v3;Aco017369.v3;Aco017370.v3;Aco017371.v3;Aco017372.v3;Aco017374.v3;Aco017375.v3;Aco017377.v3;Aco017378.v3;Aco017379.v3;Aco017380.v3;Aco017381.v3;Aco017382.v3;Aco017383.v3;Aco017384.v3;Aco017385.v3;PB.687
MSTRG.81064.2	Aco028305.v3;Aco028306.v3;Aco028307.v3;Aco028308.v3;Aco028309.v3
MSTRG.92906.1	Aco030360.v3
MSTRG.89122.1	Aco026553.v3;Aco026555.v3;Aco026557.v3;Aco026559.v3
MSTRG.10556.1	Aco010431.v3;Aco010432.v3;Aco010433.v3;Aco010434.v3;Aco010435.v3;Aco010436.v3;Aco010437.v3;Aco010438.v3;Aco010439.v3;Aco010440.v3;Aco010441.v3;Aco010443.v3;Aco010444.v3;Aco010445.v3;Aco010446.v3;Aco010447.v3;Aco010448.v3;Aco010449.v3;Aco010451.v3
MSTRG.45804.1	Aco014109.v3;Aco014110.v3;Aco014112.v3;Aco014113.v3;Aco014114.v3;Aco014115.v3;Aco014116.v3;Aco014117.v3;Aco014118.v3;Aco014119.v3;Aco014120.v3;Aco014121.v3;Aco014122.v3;Aco014123.v3;Aco014124.v3;Aco014126.v3;Aco014127.v3;Aco014128.v3;Aco014129.v3;Aco014130.v3;Aco014131.v3;Aco014132.v3;Aco014133.v3;Aco014134.v3;Aco014135.v3;Aco014136.v3;Aco014137.v3;Aco014138.v3;Aco014139.v3;Aco014140.v3;PB.6081
MSTRG.63150.1	Aco020475.v3;Aco020476.v3;Aco027964.v3;Aco027965.v3
MSTRG.50364.26	Aco023451.v3;Aco023453.v3;Aco026357.v3;PB.6713
MSTRG.62273.1	Aco001469.v3;Aco001470.v3;Aco001471.v3;Aco001472.v3;Aco001473.v3;Aco001474.v3;Aco001475.v3;Aco001476.v3;Aco001477.v3;Aco001478.v3;Aco001479.v3;Aco001480.v3;Aco001481.v3;Aco001482.v3;Aco001483.v3;Aco001484.v3;Aco001485.v3;Aco001487.v3;Aco001488.v3;Aco001489.v3;Aco001490.v3;Aco001491.v3;Aco001492.v3;Aco001493.v3;Aco001494.v3;Aco001495.v3;Aco001496.v3;Aco001497.v3;Aco001498.v3;Aco001499.v3;Aco001500…
MSTRG.81310.23	Aco029142.v3;Aco029144.v3;Aco029145.v3
MSTRG.30442.1	Aco000020.v3;Aco025266.v3;Aco025269.v3;Aco025271.v3;Aco026299.v3;Aco026300.v3;Aco028512.v3;PB.4129
MSTRG.44730.4	Aco024972.v3;Aco024974.v3;Aco024975.v3;Aco024976.v3;Aco028189.v3;Aco029490.v3
MSTRG.65317.1	Aco014553.v3;Aco014554.v3;Aco014555.v3;Aco014556.v3;Aco014557.v3;Aco014558.v3;Aco014559.v3;Aco014562.v3;Aco014563.v3;Aco024140.v3;Aco024141.v3;Aco024142.v3;Aco024143.v3
MSTRG.53604.5	Aco013473.v3;Aco013474.v3;Aco019834.v3;Aco019836.v3;Aco019837.v3;Aco019838.v3;Aco019839.v3;Aco019842.v3;Aco019843.v3;Aco027731.v3;Aco031628.v3
MSTRG.29677.4	Aco022182.v3;Aco022183.v3;Aco022184.v3;Aco022185.v3;Aco022187.v3;Aco022188.v3;Aco022189.v3;Aco022190.v3;Aco022957.v3;Aco022958.v3;Aco022959.v3;Aco022960.v3;PB.4091
MSTRG.56637.1	Aco005896.v3;Aco005897.v3;Aco005898.v3;Aco005899.v3;Aco005900.v3;Aco005901.v3;Aco005902.v3;Aco005904.v3;Aco005905.v3;Aco005906.v3;Aco005907.v3;Aco005908.v3;Aco005909.v3;Aco005910.v3;Aco005912.v3;Aco005913.v3;Aco005914.v3;Aco005915.v3;Aco005916.v3;Aco005917.v3;Aco005918.v3;Aco005919.v3;Aco005920.v3;Aco005921.v3;Aco005922.v3;Aco005923.v3;Aco005924.v3;Aco005925.v3;Aco005926.v3;Aco005927.v3;Aco005928…
MSTRG.88497.1	Aco027674.v3;Aco027680.v3
MSTRG.9038.2	Aco001135.v3;Aco001136.v3;Aco001137.v3;Aco001138.v3;Aco001139.v3;Aco001140.v3;Aco001141.v3;Aco001142.v3;Aco001143.v3;Aco001144.v3;Aco001146.v3;Aco001147.v3;Aco001148.v3;Aco001149.v3;Aco001150.v3;Aco001151.v3;Aco001152.v3;Aco001153.v3;Aco001154.v3;Aco001155.v3;Aco001156.v3;Aco001157.v3
MSTRG.11995.1	Aco019403.v3;Aco019407.v3;Aco019411.v3;Aco019412.v3;Aco020718.v3;Aco020719.v3;Aco020720.v3
MSTRG.39801.2	Aco021495.v3;Aco021496.v3;Aco021497.v3;Aco021498.v3;Aco021500.v3;Aco021501.v3;Aco021504.v3
MSTRG.48746.1	Aco006603.v3;Aco006604.v3;Aco006605.v3;Aco006606.v3;Aco006607.v3;Aco006608.v3;Aco006609.v3;Aco006610.v3;Aco006611.v3;Aco006612.v3;Aco006614.v3;Aco006616.v3;Aco006617.v3;Aco006618.v3;Aco006619.v3;Aco006620.v3;Aco006622.v3;Aco014798.v3;Aco014799.v3;Aco014800.v3
MSTRG.70756.1	Aco019913.v3;Aco023461.v3;Aco023462.v3;Aco023955.v3;Aco023956.v3;Aco023957.v3;Aco023961.v3;Aco023962.v3;Aco023963.v3;Aco023964.v3;Aco023965.v3
MSTRG.50566.1	Aco024992.v3;Aco024993.v3;Aco024994.v3;Aco024995.v3;Aco024996.v3;Aco024997.v3;Aco024999.v3;Aco025000.v3;Aco025001.v3;Aco030105.v3;Aco030730.v3;Aco030866.v3;Aco030868.v3
MSTRG.65758.2	Aco020692.v3;Aco020694.v3;Aco020696.v3;Aco020697.v3;Aco020698.v3;Aco020699.v3;Aco020700.v3;Aco020701.v3;Aco020702.v3;Aco020703.v3;Aco020704.v3;Aco020705.v3;Aco020706.v3;PB.8735;PB.8737;PB.8738
MSTRG.16224.1	Aco022538.v3;Aco022539.v3;Aco022540.v3;Aco029614.v3;Aco029615.v3;Aco029616.v3;PB.2096
MSTRG.81679.1	Aco030229.v3
MSTRG.77342.2	Aco029342.v3;Aco029343.v3
MSTRG.83582.3	Aco030643.v3;Aco030645.v3
MSTRG.1120.8	Aco018441.v3;Aco018442.v3;Aco018443.v3;Aco018444.v3;Aco018445.v3;Aco018446.v3;Aco018447.v3;Aco018448.v3;Aco018450.v3;Aco018451.v3;Aco018452.v3;Aco018453.v3;Aco018454.v3;Aco021898.v3
MSTRG.33228.2	Aco017443.v3;Aco017444.v3;Aco017445.v3;Aco017446.v3;Aco017447.v3;Aco017448.v3;Aco017450.v3;Aco017451.v3;Aco017452.v3;Aco017453.v3;Aco017454.v3;Aco017455.v3;Aco017456.v3;Aco017457.v3;PB.4569
MSTRG.20444.2	Aco015937.v3;Aco017853.v3;Aco018796.v3;Aco019924.v3;Aco020071.v3;Aco020173.v3;Aco022134.v3;Aco022135.v3;Aco022136.v3;Aco022405.v3;Aco023145.v3;Aco023733.v3;Aco023832.v3;Aco024079.v3;Aco024101.v3;Aco024212.v3;Aco024218.v3;Aco024279.v3;Aco024280.v3;Aco024281.v3;Aco024384.v3;Aco024386.v3;Aco024803.v3;Aco024952.v3;Aco025024.v3;Aco025269.v3;Aco025730.v3;Aco025993.v3;Aco026675.v3;Aco026819.v3;Aco027099…
MSTRG.40163.1	Aco020344.v3;Aco020345.v3;Aco020346.v3;Aco020347.v3;Aco020348.v3;Aco020349.v3;Aco021852.v3;Aco023069.v3;Aco023931.v3;Aco023932.v3;Aco023933.v3;Aco023934.v3;Aco023935.v3;Aco023937.v3;Aco023938.v3;Aco027713.v3;Aco028079.v3;Aco031182.v3
MSTRG.56303.1	Aco006065.v3;Aco006066.v3;Aco006067.v3;Aco006068.v3;Aco006069.v3;Aco006070.v3;Aco006071.v3;Aco006072.v3;Aco006073.v3;Aco006075.v3;Aco006076.v3;Aco006077.v3;Aco006078.v3;Aco006079.v3;Aco006080.v3;Aco006081.v3;Aco006082.v3
MSTRG.15672.4	Aco023468.v3;Aco026713.v3;Aco026714.v3;Aco026715.v3;Aco026716.v3;Aco026717.v3;Aco031862.v3;PB.2068
MSTRG.56192.1	Aco006106.v3;Aco006107.v3;Aco006108.v3;Aco006109.v3;Aco006110.v3;Aco006111.v3;Aco006112.v3;Aco006113.v3;Aco006114.v3;Aco006115.v3;Aco006116.v3;Aco006118.v3;Aco006119.v3;Aco006120.v3;Aco006121.v3;Aco006122.v3;Aco006123.v3;Aco006124.v3;Aco006125.v3;Aco006126.v3;Aco006127.v3;Aco006128.v3;Aco006129.v3;Aco006130.v3;Aco006131.v3;Aco006132.v3
MSTRG.84591.2	Aco030910.v3
MSTRG.78986.1	Aco010064.v3;Aco010065.v3;Aco019301.v3;Aco019733.v3;Aco019735.v3;Aco020053.v3;Aco020151.v3;Aco020156.v3;Aco021744.v3;Aco021746.v3;Aco022456.v3;Aco022746.v3;Aco023476.v3;Aco023646.v3;Aco023840.v3;Aco023955.v3;Aco024769.v3;Aco024847.v3;Aco024934.v3;Aco025114.v3;Aco025571.v3;Aco025829.v3;Aco026034.v3;Aco026910.v3;Aco027082.v3;Aco027348.v3;Aco027867.v3;Aco027968.v3;Aco028228.v3;Aco028251.v3;Aco028591…
MSTRG.47304.1	Aco021109.v3;Aco021110.v3;Aco021112.v3;Aco021113.v3;Aco021114.v3;Aco021115.v3;Aco021116.v3;Aco021117.v3;Aco021118.v3;Aco023002.v3
MSTRG.34110.1	Aco020863.v3;Aco020864.v3;Aco020865.v3;Aco028717.v3
MSTRG.61451.1	Aco001866.v3;Aco001867.v3;Aco001868.v3;Aco001869.v3;Aco001870.v3;Aco001871.v3;Aco001872.v3;Aco001873.v3;Aco001874.v3;Aco001876.v3;Aco001877.v3;Aco001878.v3;Aco001879.v3;Aco001880.v3;Aco001881.v3;Aco001882.v3;Aco001883.v3;Aco001884.v3;Aco001885.v3;Aco001886.v3;Aco001887.v3;Aco001888.v3;Aco001889.v3;Aco001890.v3;PB.8065
MSTRG.28058.1	Aco019531.v3;Aco019532.v3;Aco019533.v3;Aco019534.v3;Aco019535.v3;Aco019536.v3;Aco019537.v3;Aco019538.v3;Aco019539.v3;Aco019540.v3;Aco019541.v3;PB.3766;PB.3772
MSTRG.70914.1	Aco024955.v3;Aco024956.v3;Aco024957.v3;Aco024959.v3;Aco024960.v3;Aco024965.v3
MSTRG.55175.3	Aco016153.v3;Aco020521.v3;Aco020788.v3;Aco024410.v3;Aco024411.v3;Aco024491.v3;Aco024591.v3;Aco027336.v3;Aco027590.v3;Aco027785.v3;Aco028368.v3;Aco030074.v3;Aco031396.v3;Aco031497.v3
MSTRG.1450.1	Aco022454.v3;Aco024045.v3;Aco024048.v3;Aco024049.v3;Aco024050.v3;Aco026293.v3;Aco028832.v3;Aco030326.v3
MSTRG.37918.1	Aco026793.v3;Aco027209.v3;Aco027785.v3;Aco028118.v3;Aco028257.v3;Aco030616.v3;Aco030617.v3;Aco030618.v3;PB.7269
MSTRG.83272.20	Aco030886.v3
MSTRG.90435.2	Aco028728.v3;Aco028931.v3;Aco028933.v3
MSTRG.34733.1	Aco013564.v3;Aco017937.v3;Aco017938.v3;Aco017939.v3;Aco017940.v3;Aco017941.v3;Aco017942.v3;Aco017943.v3;Aco017945.v3;Aco017947.v3;Aco017949.v3;Aco017950.v3;Aco017951.v3;Aco017952.v3;Aco017953.v3
MSTRG.81310.14	Aco029142.v3;Aco029144.v3;Aco029145.v3
MSTRG.24319.1	Aco002745.v3;Aco002746.v3;Aco002747.v3;Aco002748.v3;Aco002749.v3;Aco002750.v3;Aco002751.v3;Aco002753.v3;Aco002754.v3;Aco002755.v3;Aco002756.v3;Aco002757.v3;Aco002758.v3;Aco002759.v3;Aco002760.v3;Aco002761.v3
MSTRG.81500.2	Aco028512.v3
MSTRG.35168.1	Aco008847.v3;Aco008848.v3;Aco008849.v3;Aco008850.v3;Aco008851.v3;Aco008852.v3;Aco008853.v3;Aco008854.v3;Aco008855.v3;Aco008856.v3;Aco008861.v3;Aco008862.v3;Aco008863.v3;Aco008864.v3;Aco008865.v3;Aco008866.v3;Aco008867.v3;Aco008868.v3;Aco008869.v3
MSTRG.49069.1	Aco006442.v3;Aco006443.v3;Aco006444.v3;Aco006445.v3;Aco006446.v3;Aco006447.v3;Aco006448.v3;Aco006449.v3;Aco006450.v3;Aco006451.v3;Aco006452.v3;Aco006453.v3;Aco006455.v3;Aco006456.v3;Aco006457.v3;Aco006458.v3;Aco006459.v3;Aco006460.v3;Aco006461.v3;Aco006462.v3;Aco006463.v3;Aco006464.v3;Aco006465.v3;Aco006466.v3;PB.6527
MSTRG.60529.1	Aco021334.v3;Aco021335.v3;Aco021336.v3;Aco021337.v3;Aco021340.v3;Aco021341.v3;Aco021344.v3
MSTRG.16222.1	Aco022531.v3;Aco022534.v3;Aco022536.v3;Aco022537.v3;Aco022538.v3;Aco022539.v3;Aco022540.v3;Aco029614.v3;Aco029615.v3;Aco029616.v3;PB.2096
MSTRG.70557.3	Aco018613.v3;Aco018614.v3;Aco018616.v3;Aco018617.v3;Aco018618.v3;Aco018619.v3;Aco018620.v3;Aco018621.v3;Aco018622.v3;Aco018623.v3;Aco018624.v3;Aco018625.v3
MSTRG.21579.1	Aco012736.v3;Aco012737.v3;Aco012738.v3;Aco012739.v3;Aco012740.v3;Aco012741.v3;Aco012742.v3;Aco012743.v3;Aco012748.v3;Aco012749.v3;Aco012750.v3;Aco012751.v3;Aco012753.v3;Aco012754.v3;Aco012755.v3;Aco012756.v3;Aco012757.v3;Aco012758.v3;Aco012759.v3;Aco012760.v3;Aco012761.v3;Aco012762.v3;Aco012763.v3;Aco012764.v3;Aco012765.v3;Aco012766.v3
MSTRG.16047.1	Aco017853.v3;Aco018203.v3;Aco021729.v3;Aco026561.v3;Aco026562.v3;Aco026563.v3;Aco026564.v3;Aco026565.v3;Aco027850.v3;Aco027874.v3;Aco027875.v3;Aco027876.v3;Aco027877.v3
MSTRG.43328.1	Aco000206.v3;Aco000207.v3;Aco000208.v3;Aco000209.v3;Aco000210.v3;Aco000211.v3;Aco000212.v3;Aco000213.v3;Aco000214.v3;Aco000216.v3;Aco000217.v3;Aco000218.v3;Aco000219.v3;Aco000220.v3;Aco000221.v3
MSTRG.18464.1	Aco015163.v3;Aco015164.v3;Aco015165.v3;Aco015166.v3;Aco015167.v3;Aco015168.v3;Aco015169.v3;Aco015170.v3;Aco015171.v3;Aco015173.v3;Aco015174.v3;Aco015175.v3;Aco015176.v3;Aco015177.v3;Aco015178.v3;Aco015179.v3;Aco015180.v3;Aco015181.v3;PB.2482;PB.2487;PB.2489
MSTRG.76991.5	Aco012550.v3;Aco027734.v3;Aco031254.v3
MSTRG.59337.1	Aco019479.v3;Aco022877.v3;Aco022878.v3;Aco022880.v3;Aco024080.v3;Aco027227.v3;Aco027249.v3
MSTRG.13145.1	Aco015493.v3;Aco015494.v3;Aco015495.v3;Aco015496.v3;Aco015497.v3;Aco015498.v3;Aco015499.v3;Aco015500.v3;Aco015501.v3;Aco015504.v3;Aco015505.v3;Aco015506.v3;Aco015507.v3;Aco015509.v3;Aco015511.v3;Aco015512.v3;Aco015513.v3;Aco015514.v3;Aco015515.v3;Aco015516.v3;Aco015517.v3;PB.1554
MSTRG.44856.14	Aco018484.v3;Aco018487.v3;Aco018488.v3;Aco018489.v3;Aco018490.v3;Aco018491.v3;Aco018492.v3;Aco018494.v3;Aco018496.v3;PB.5947
MSTRG.80686.1	Aco027590.v3
MSTRG.53664.1	Aco013445.v3;Aco013446.v3;Aco013447.v3;Aco013448.v3;Aco013449.v3;Aco013450.v3;Aco013451.v3;Aco013452.v3;PB.7158;PB.7159
MSTRG.33565.3	Aco021784.v3;Aco021785.v3;Aco021787.v3;Aco023610.v3;Aco027113.v3;Aco027114.v3;Aco027115.v3;Aco027116.v3;Aco027118.v3;Aco027209.v3;Aco028832.v3;Aco029814.v3;PB.4599
MSTRG.70919.1	Aco019731.v3;Aco022571.v3;Aco023381.v3;Aco024491.v3;Aco024959.v3;Aco024960.v3;Aco024965.v3;Aco024966.v3;Aco024967.v3;Aco026169.v3;Aco026816.v3;Aco027268.v3;Aco028428.v3;Aco028459.v3;Aco028929.v3;Aco031401.v3;Aco031685.v3
MSTRG.10317.2	Aco022835.v3;Aco022837.v3;Aco022838.v3;Aco022840.v3;Aco022841.v3;Aco022842.v3;Aco022843.v3;Aco022844.v3;Aco022845.v3;Aco022846.v3;PB.1340;PB.1342
MSTRG.22790.1	Aco025313.v3;Aco025314.v3;Aco025315.v3;Aco025316.v3
MSTRG.47595.1	Aco026719.v3;Aco026720.v3;Aco027236.v3;Aco027237.v3;Aco027238.v3;Aco027239.v3;Aco027240.v3;Aco027243.v3;Aco028661.v3;Aco028663.v3;Aco028664.v3;Aco028665.v3;Aco029027.v3
MSTRG.37069.1	Aco010834.v3;Aco010835.v3;Aco010836.v3;Aco010837.v3;Aco010838.v3;Aco010839.v3;Aco010840.v3;Aco010841.v3;Aco010842.v3;Aco010843.v3;Aco010844.v3;Aco010845.v3;Aco010846.v3;Aco010847.v3;Aco021898.v3
MSTRG.60268.1	Aco020448.v3;Aco020450.v3;Aco020452.v3;Aco020453.v3;Aco020454.v3;Aco020455.v3;Aco020456.v3;Aco020457.v3;PB.7986
MSTRG.74670.1	Aco017917.v3;Aco017918.v3;Aco017920.v3;Aco023455.v3;Aco024757.v3;Aco024758.v3
MSTRG.2539.1	Aco015909.v3;Aco015910.v3;Aco015924.v3;Aco015925.v3;Aco015926.v3;Aco015927.v3;Aco015928.v3;Aco015929.v3;Aco015931.v3;Aco015933.v3;Aco015935.v3;Aco021355.v3;Aco021356.v3;Aco021357.v3;Aco021358.v3;PB.292;PB.293
MSTRG.47304.2	Aco021109.v3;Aco021110.v3;Aco021112.v3;Aco021113.v3;Aco021114.v3;Aco021115.v3;Aco021116.v3;Aco021117.v3;Aco021118.v3;Aco023002.v3
MSTRG.50364.2	Aco023446.v3;Aco023447.v3;Aco023451.v3;Aco023453.v3;Aco026357.v3;PB.6713
MSTRG.44673.1	Aco019980.v3;Aco019983.v3;Aco019984.v3;Aco021274.v3;Aco021275.v3;Aco021276.v3;Aco021278.v3;Aco021279.v3
MSTRG.1316.1	Aco020292.v3;Aco020295.v3;Aco020296.v3;Aco020297.v3;Aco020298.v3;PB.242
MSTRG.59216.1	Aco019280.v3;Aco019282.v3;Aco019284.v3;Aco019288.v3;Aco019289.v3
MSTRG.7633.1	Aco022572.v3;Aco025575.v3;Aco025579.v3;Aco025580.v3;Aco025882.v3;Aco025883.v3
MSTRG.55209.1	Aco020525.v3;Aco022274.v3;Aco022275.v3;Aco022276.v3;Aco022277.v3;Aco022278.v3;Aco022279.v3;Aco022280.v3;Aco022281.v3
MSTRG.47700.1	Aco018777.v3;Aco018778.v3;Aco018780.v3;Aco018781.v3;Aco018782.v3;Aco018784.v3;Aco018785.v3;Aco018786.v3;Aco018787.v3;PB.6287
MSTRG.14941.1	Aco002244.v3;Aco002245.v3;Aco002246.v3;Aco002247.v3;Aco002248.v3;Aco002249.v3;Aco002250.v3;Aco002251.v3;Aco002252.v3;Aco002253.v3;Aco002254.v3;Aco002255.v3;Aco002256.v3;Aco002260.v3;Aco002261.v3;Aco002262.v3;Aco002263.v3;Aco002264.v3;Aco002265.v3;Aco002266.v3;Aco002267.v3;Aco002268.v3;Aco002269.v3;Aco002270.v3;Aco002272.v3;Aco002273.v3;Aco002274.v3;Aco002275.v3;PB.1960
MSTRG.33315.1	Aco017467.v3;Aco026239.v3;Aco026241.v3;Aco026242.v3;Aco026243.v3;Aco026244.v3;PB.4574;PB.4576
MSTRG.61070.1	Aco019895.v3;Aco019898.v3;Aco019899.v3;Aco019900.v3;PB.8020
MSTRG.7873.4	Aco026180.v3;Aco026181.v3;Aco026182.v3;Aco026183.v3;Aco026186.v3;Aco026187.v3;Aco026188.v3;Aco026190.v3
MSTRG.33768.1	Aco020151.v3;Aco020155.v3;Aco020156.v3;Aco020157.v3;Aco020158.v3;Aco029476.v3;Aco029477.v3
MSTRG.82638.1	Aco016463.v3;Aco024101.v3;Aco025213.v3;Aco030378.v3
MSTRG.8696.11	Aco001264.v3;Aco001265.v3;Aco001266.v3;Aco001267.v3;Aco001268.v3;Aco001269.v3;Aco001270.v3;Aco001271.v3;Aco001272.v3;Aco001273.v3;Aco001274.v3;Aco001276.v3;Aco001277.v3;Aco001278.v3;Aco001279.v3;Aco001280.v3;Aco001281.v3;Aco001282.v3;Aco001283.v3;Aco001284.v3;PB.1013
MSTRG.52554.3	Aco003731.v3;Aco020747.v3;Aco020748.v3;Aco020749.v3;Aco020750.v3;Aco020751.v3;Aco020752.v3;Aco020753.v3;Aco020754.v3;Aco020756.v3;PB.7098
MSTRG.94804.1	Aco031630.v3
MSTRG.23010.2	Aco025115.v3;Aco025116.v3;Aco025117.v3;Aco025119.v3;Aco025121.v3;Aco025122.v3;Aco025123.v3
MSTRG.7362.1	Aco013458.v3;Aco019468.v3;Aco019741.v3;Aco021785.v3;Aco022270.v3;Aco023144.v3;Aco023799.v3;Aco024080.v3;Aco024194.v3;Aco024233.v3;Aco024289.v3;Aco024535.v3;Aco024549.v3;Aco024605.v3;Aco024637.v3;Aco024803.v3;Aco024882.v3;Aco024989.v3;Aco025025.v3;Aco025179.v3;Aco025489.v3;Aco026176.v3;Aco026320.v3;Aco026323.v3;Aco026324.v3;Aco026539.v3;Aco026753.v3;Aco027017.v3;Aco027362.v3;Aco027492.v3;Aco027672…
MSTRG.50294.1	Aco021594.v3;Aco021597.v3;Aco021598.v3;Aco021600.v3;Aco021601.v3
MSTRG.94669.1	Aco029269.v3;Aco029271.v3;Aco029272.v3;Aco029273.v3
MSTRG.19678.1	Aco019346.v3;Aco019347.v3;Aco019348.v3;Aco019349.v3;Aco019350.v3;Aco019351.v3;Aco019353.v3;Aco019354.v3;Aco019355.v3;Aco019356.v3;Aco019357.v3;Aco019358.v3;PB.2746
MSTRG.18878.1	Aco004417.v3;Aco004418.v3;Aco004419.v3;Aco004420.v3;Aco004421.v3;Aco004422.v3;Aco004423.v3;Aco004424.v3;Aco004425.v3;Aco004426.v3;Aco004427.v3;Aco004428.v3;Aco004429.v3;Aco004430.v3;Aco004432.v3;Aco004433.v3;Aco004434.v3;Aco004435.v3;Aco004436.v3;Aco004437.v3;Aco004438.v3;Aco004439.v3;Aco004440.v3;Aco004441.v3;Aco004442.v3;Aco004443.v3;Aco004444.v3;Aco004445.v3;Aco004446.v3;Aco004447.v3;Aco004448…
MSTRG.55330.1	Aco020817.v3;Aco020819.v3;Aco020820.v3;Aco020821.v3;Aco020822.v3;Aco020823.v3;Aco020824.v3;Aco020825.v3;Aco020826.v3;Aco020827.v3;Aco020828.v3;Aco020829.v3;Aco020830.v3;PB.7294
MSTRG.30216.1	Aco021153.v3;Aco021744.v3;Aco022149.v3;Aco022150.v3;Aco022151.v3;Aco022152.v3;Aco022153.v3;Aco022155.v3;Aco022156.v3;Aco022157.v3;Aco022158.v3;Aco022159.v3;Aco022160.v3;Aco022162.v3
MSTRG.47031.1	Aco024474.v3;Aco024475.v3;Aco024476.v3;Aco028593.v3
MSTRG.7184.1	Aco000099.v3;Aco018457.v3;Aco022657.v3;Aco022658.v3;Aco022659.v3;Aco022660.v3;Aco022661.v3;Aco022662.v3;Aco022663.v3;Aco022664.v3;Aco022665.v3;Aco022668.v3;Aco022669.v3
MSTRG.11725.1	Aco025488.v3;Aco027796.v3;Aco027820.v3;Aco028228.v3;Aco028942.v3;Aco029513.v3
MSTRG.5007.1	Aco006774.v3;Aco006775.v3;Aco006776.v3;Aco006777.v3;Aco006778.v3;Aco006779.v3;Aco006780.v3;Aco006781.v3;Aco006783.v3;Aco006785.v3;Aco006787.v3;Aco006788.v3;Aco006789.v3;Aco006790.v3;Aco006791.v3;Aco006792.v3;Aco006793.v3;Aco006794.v3;Aco006796.v3;Aco006797.v3;PB.611
MSTRG.63506.3	Aco025339.v3;Aco025407.v3;Aco025413.v3
MSTRG.73623.1	Aco021717.v3;Aco021720.v3;Aco021721.v3;Aco021723.v3;Aco021724.v3;Aco021725.v3;PB.9842
MSTRG.32288.7	Aco017551.v3;Aco017552.v3;Aco017553.v3;Aco017554.v3;Aco017555.v3;Aco017556.v3;Aco017557.v3;Aco017558.v3;Aco017559.v3;Aco017560.v3;Aco017561.v3;Aco017562.v3;Aco017563.v3;Aco017564.v3
MSTRG.11726.5	Aco027820.v3;Aco028942.v3;Aco030271.v3
MSTRG.44484.1	Aco026261.v3;Aco026262.v3;Aco026266.v3;Aco026269.v3
MSTRG.50838.1	Aco021173.v3;Aco021175.v3;Aco021176.v3;Aco021177.v3;Aco021178.v3;Aco021179.v3;Aco021180.v3;Aco023564.v3;Aco023565.v3;Aco023566.v3;PB.6743;PB.6751
MSTRG.93369.1	Aco030930.v3
MSTRG.32090.1	Aco016974.v3;Aco016975.v3;Aco018869.v3;Aco018870.v3;Aco018871.v3;Aco018872.v3;Aco018873.v3;Aco018874.v3;Aco018875.v3;Aco026869.v3;Aco026870.v3;Aco026871.v3;Aco026872.v3;Aco026873.v3;Aco026874.v3;Aco026875.v3;Aco026876.v3;Aco026877.v3;Aco026878.v3;Aco026879.v3;Aco026880.v3
MSTRG.27298.7	Aco024612.v3;Aco030327.v3;Aco030329.v3;Aco030651.v3
MSTRG.52799.1	Aco020907.v3;Aco020908.v3;Aco020909.v3;Aco020911.v3;Aco020912.v3;Aco021165.v3;Aco021166.v3;Aco028233.v3;Aco028234.v3;Aco028235.v3;PB.7124;PB.7125
MSTRG.82459.1	Aco028320.v3;Aco029513.v3
MSTRG.35868.1	Aco009768.v3;Aco009769.v3;Aco009770.v3;Aco009771.v3;Aco009772.v3;Aco009773.v3;Aco009774.v3;Aco009775.v3;Aco009776.v3;Aco009777.v3;Aco009778.v3;Aco009781.v3;Aco009782.v3;Aco009784.v3;Aco009785.v3;Aco009786.v3;Aco009787.v3;Aco009788.v3;Aco009789.v3;Aco009790.v3;Aco009791.v3;PB.4876
MSTRG.86754.3	Aco019422.v3;Aco022573.v3;Aco025080.v3;Aco025216.v3;Aco026191.v3;Aco027130.v3;Aco027509.v3;Aco027785.v3;Aco028729.v3;Aco030074.v3;Aco030194.v3;Aco030816.v3;Aco031309.v3;Aco031554.v3;Aco031576.v3;Aco031787.v3
MSTRG.78044.1	Aco028530.v3;Aco028652.v3;Aco029521.v3;Aco029745.v3;Aco031128.v3;Aco031550.v3;Aco031621.v3
MSTRG.40420.1	Aco016576.v3;Aco024591.v3;Aco024594.v3;Aco024595.v3;Aco024597.v3;Aco024598.v3
MSTRG.38112.3	Aco024581.v3;Aco024582.v3;Aco029513.v3
MSTRG.4155.7	Aco021206.v3;Aco021208.v3;Aco021209.v3;Aco021210.v3;Aco021211.v3;Aco021213.v3;Aco021215.v3;Aco021216.v3;Aco021217.v3;Aco024878.v3;Aco029598.v3
MSTRG.77524.1	Aco020071.v3;Aco023244.v3;Aco023674.v3;Aco029431.v3
MSTRG.82505.3	Aco029779.v3
MSTRG.15677.1	Aco023468.v3;Aco026714.v3;Aco026715.v3;Aco026716.v3;Aco026717.v3;Aco031862.v3;PB.2068
MSTRG.89663.1	Aco024989.v3;Aco027785.v3
MSTRG.39309.13	Aco016966.v3;Aco016967.v3;Aco022004.v3;Aco022005.v3;Aco022008.v3;Aco022009.v3;Aco022010.v3;Aco022011.v3
MSTRG.57485.1	Aco003349.v3;Aco003350.v3;Aco003351.v3;Aco003352.v3;Aco003353.v3;Aco003354.v3;Aco003355.v3;Aco003356.v3;Aco003357.v3;Aco003358.v3;Aco003359.v3;Aco003360.v3;Aco003361.v3;Aco003362.v3;Aco003363.v3;Aco003364.v3;Aco003365.v3;Aco003366.v3;Aco003367.v3;Aco003368.v3;Aco003369.v3;Aco003370.v3;Aco003371.v3;Aco003372.v3;Aco003373.v3;Aco003376.v3;Aco003377.v3;Aco003378.v3;Aco003379.v3;Aco003380.v3;PB.7698;P…
MSTRG.74943.1	Aco025954.v3;Aco025955.v3;Aco025956.v3;Aco025957.v3;Aco025959.v3;Aco025960.v3;Aco028748.v3;Aco028749.v3;Aco028944.v3;Aco030945.v3;Aco030946.v3;Aco031189.v3;PB.9963
MSTRG.14194.1	Aco021983.v3;Aco021984.v3;Aco021985.v3;Aco021986.v3;Aco021987.v3;Aco021988.v3;Aco021989.v3;Aco021990.v3;Aco021991.v3;Aco021992.v3;Aco021993.v3;Aco021994.v3;Aco021995.v3;Aco021996.v3;Aco021997.v3;Aco022101.v3;Aco022102.v3;Aco022103.v3;Aco022104.v3;Aco022105.v3;Aco022106.v3;Aco022108.v3;Aco022109.v3;Aco022110.v3;Aco022111.v3;Aco022112.v3;Aco022113.v3;PB.1796
MSTRG.39589.1	Aco023882.v3;Aco023883.v3;Aco023885.v3;Aco023886.v3;Aco023887.v3;Aco023888.v3;Aco023890.v3;Aco023892.v3;Aco023893.v3;Aco023894.v3;Aco023895.v3;Aco023896.v3;Aco023897.v3;Aco023898.v3;Aco026672.v3;Aco028765.v3;Aco028832.v3;Aco028898.v3;Aco028933.v3;Aco029509.v3;Aco030492.v3;Aco031216.v3;PB.5310
MSTRG.17883.1	Aco002354.v3;Aco002509.v3;Aco003747.v3;Aco005266.v3;Aco005882.v3;Aco006553.v3;Aco007937.v3;Aco010014.v3;Aco010314.v3;Aco012477.v3;Aco012836.v3;Aco013151.v3;Aco013807.v3;Aco013909.v3;Aco013993.v3;Aco014846.v3;Aco016613.v3;Aco016799.v3;Aco016800.v3;Aco016802.v3;Aco016803.v3;Aco016804.v3;Aco016805.v3;Aco016806.v3;Aco016807.v3;Aco016808.v3;Aco016809.v3;Aco016810.v3;Aco016812.v3;Aco016813.v3;Aco016814…
MSTRG.14848.1	Aco002301.v3;Aco002302.v3;Aco002303.v3;Aco002304.v3;Aco002305.v3;Aco002306.v3;Aco002307.v3;Aco002308.v3;Aco002309.v3;Aco002310.v3;Aco002311.v3;Aco002313.v3;Aco002314.v3;Aco002315.v3;Aco002316.v3;Aco002317.v3;Aco002318.v3;Aco002321.v3;Aco002322.v3;PB.1943
MSTRG.10695.1	Aco010463.v3;Aco010464.v3;Aco010465.v3;Aco010466.v3;Aco010467.v3;Aco010468.v3;Aco010469.v3;Aco010470.v3;Aco010472.v3;PB.1387
MSTRG.47923.1	Aco018814.v3;Aco018815.v3;Aco018816.v3;Aco018817.v3;Aco018819.v3;Aco018820.v3;Aco018824.v3;PB.6302
MSTRG.72662.1	Aco007082.v3;Aco007083.v3;Aco007084.v3;Aco007085.v3;Aco007086.v3;Aco007087.v3;Aco007088.v3;Aco007089.v3;Aco007090.v3;Aco007091.v3;Aco007092.v3;Aco007093.v3;Aco007094.v3;Aco007095.v3;Aco007096.v3;Aco007097.v3;Aco007099.v3;Aco007100.v3;Aco007101.v3;Aco007102.v3;Aco007103.v3;Aco007104.v3;Aco007105.v3;Aco007106.v3;Aco007107.v3;Aco007108.v3;Aco007109.v3;PB.9664
MSTRG.83272.8	Aco030886.v3
MSTRG.90130.13	Aco024878.v3;Aco025986.v3
MSTRG.7359.3	Aco021005.v3;Aco026321.v3;Aco026322.v3;Aco026323.v3;PB.903;PB.905
MSTRG.76001.2	Aco013008.v3;Aco013009.v3;Aco013010.v3;Aco013011.v3;Aco013012.v3;Aco013013.v3;Aco013014.v3;Aco013015.v3;Aco013016.v3;Aco013017.v3;Aco013020.v3;Aco013021.v3;Aco013022.v3;Aco013023.v3;Aco013024.v3;Aco013026.v3;Aco013027.v3;Aco013028.v3;Aco013029.v3;Aco013030.v3;Aco013031.v3;Aco013032.v3;Aco013033.v3;Aco013034.v3;Aco013035.v3;Aco013036.v3;Aco013037.v3;Aco013038.v3;PB.10045
MSTRG.68839.1	Aco020130.v3;Aco020131.v3;Aco020132.v3;Aco020133.v3;Aco020135.v3;Aco020137.v3;Aco020138.v3;Aco020139.v3;Aco020140.v3;Aco020141.v3;Aco020142.v3;Aco020143.v3
MSTRG.90217.8	Aco028633.v3
MSTRG.92074.1	Aco030111.v3
MSTRG.51452.1	Aco004122.v3;Aco004123.v3;Aco004124.v3;Aco004125.v3;Aco004126.v3;Aco004127.v3;Aco004128.v3;Aco004129.v3;Aco004130.v3;Aco004131.v3;Aco004132.v3;Aco004133.v3;Aco004134.v3;Aco004135.v3;Aco004136.v3;Aco004137.v3;Aco004138.v3;Aco004139.v3;Aco004140.v3;Aco004141.v3;Aco004142.v3;Aco004143.v3;Aco004144.v3;Aco004145.v3;Aco004146.v3;Aco004147.v3;Aco004148.v3
MSTRG.62312.1	Aco001450.v3;Aco001451.v3;Aco001452.v3;Aco001453.v3;Aco001454.v3;Aco001455.v3;Aco001456.v3;Aco001457.v3;Aco001458.v3;Aco001459.v3;Aco001460.v3;Aco001461.v3;Aco001463.v3;Aco001464.v3;Aco001465.v3;Aco001466.v3;Aco001467.v3;Aco001468.v3;Aco001469.v3;Aco001470.v3;Aco001471.v3;Aco001472.v3;Aco001473.v3;Aco001474.v3;Aco001475.v3;Aco001476.v3;Aco001477.v3;Aco001478.v3;Aco001479.v3;PB.8289
MSTRG.10217.1	Aco013933.v3;Aco013934.v3;Aco013935.v3;Aco013936.v3;Aco013937.v3;Aco013938.v3;Aco013939.v3;Aco013940.v3;Aco013941.v3;Aco013943.v3;Aco013944.v3;Aco013945.v3;Aco013946.v3;Aco013947.v3;Aco013948.v3;Aco013949.v3;Aco013950.v3
MSTRG.1264.1	Aco018404.v3;Aco018405.v3;Aco018406.v3;Aco018407.v3;Aco018410.v3;Aco018411.v3;Aco018412.v3;Aco018413.v3;Aco018414.v3;Aco018415.v3;Aco018416.v3;Aco018417.v3;Aco018418.v3;Aco018420.v3;Aco026621.v3
MSTRG.59239.1	Aco019280.v3;Aco019282.v3;Aco019284.v3;Aco019288.v3;Aco019289.v3;Aco019290.v3;Aco020056.v3;Aco025702.v3
MSTRG.31819.1	Aco011697.v3;Aco011698.v3;Aco011699.v3;Aco011700.v3;Aco011701.v3;Aco011702.v3;Aco011703.v3;Aco011704.v3;Aco011705.v3;Aco011706.v3;Aco011708.v3;Aco011709.v3;Aco011710.v3;Aco011711.v3;Aco011712.v3;Aco011713.v3;Aco011714.v3;Aco011715.v3;Aco011716.v3;Aco011717.v3;Aco011718.v3;Aco011719.v3;Aco011720.v3;Aco011721.v3;Aco011723.v3;PB.4270
MSTRG.50364.22	Aco023451.v3;Aco023453.v3;Aco026357.v3;PB.6713
MSTRG.4108.2	Aco025762.v3;Aco025763.v3;Aco025765.v3;Aco025766.v3;Aco029513.v3;Aco029761.v3;Aco029907.v3;Aco029908.v3
MSTRG.1339.1	Aco020302.v3;Aco020303.v3;Aco020304.v3
MSTRG.54760.1	Aco021695.v3;Aco021696.v3;Aco021697.v3;Aco021698.v3;Aco021702.v3;Aco021703.v3
MSTRG.18736.1	Aco004360.v3;Aco004361.v3;Aco004362.v3;Aco004363.v3;Aco004364.v3;Aco004365.v3;Aco004366.v3;Aco004368.v3;Aco004369.v3;Aco004370.v3;Aco004371.v3;Aco004372.v3;Aco004374.v3;Aco004375.v3;Aco004376.v3;Aco004377.v3;Aco004378.v3;Aco004380.v3;PB.2535
MSTRG.20555.1	Aco009207.v3;Aco020930.v3;Aco021569.v3;Aco021570.v3;Aco021571.v3;Aco021572.v3;Aco021573.v3;Aco021575.v3;Aco021576.v3;Aco021581.v3;PB.2809
MSTRG.38387.1	Aco020024.v3;Aco026532.v3;Aco026533.v3;Aco026691.v3;Aco026693.v3;Aco026696.v3;Aco026697.v3;Aco026698.v3;Aco026699.v3;Aco026701.v3;PB.5153;PB.5156
MSTRG.43841.1	Aco010859.v3;Aco010861.v3;Aco010862.v3;Aco010864.v3;Aco010867.v3;Aco010868.v3;Aco010869.v3;Aco010870.v3;Aco017059.v3;Aco021350.v3;Aco029474.v3;Aco031785.v3;PB.5907
MSTRG.49981.2	Aco016164.v3;Aco017643.v3;Aco017644.v3;Aco017646.v3;Aco017647.v3;Aco017648.v3;Aco017649.v3;Aco017651.v3;Aco017652.v3;Aco017654.v3;Aco017655.v3;Aco017656.v3;Aco017657.v3;Aco017659.v3;Aco017660.v3;Aco023244.v3;Aco024662.v3;Aco026828.v3;Aco030271.v3
MSTRG.41527.1	Aco005423.v3;Aco005424.v3;Aco005425.v3;Aco005426.v3;Aco005427.v3;Aco005428.v3;Aco005430.v3;Aco005431.v3;Aco005435.v3;Aco005437.v3;Aco005438.v3;Aco005439.v3;Aco005440.v3;Aco005441.v3;Aco005442.v3;Aco005443.v3;Aco005444.v3;Aco005445.v3;Aco005446.v3;PB.5420
MSTRG.6686.4	Aco002013.v3;Aco013296.v3;Aco014572.v3;Aco022024.v3;Aco022937.v3;Aco023953.v3;Aco025067.v3;Aco025619.v3;Aco025620.v3;Aco025621.v3;Aco025622.v3;Aco025623.v3;Aco025624.v3;Aco025625.v3;Aco025857.v3;Aco025858.v3;Aco025859.v3;Aco025862.v3;Aco025864.v3;Aco026505.v3;Aco030557.v3;PB.875;PB.876
MSTRG.36323.1	Aco009959.v3;Aco009960.v3;Aco009961.v3;Aco009962.v3;Aco009963.v3;Aco009964.v3;Aco009965.v3;Aco009966.v3;Aco009967.v3;Aco009969.v3;Aco009970.v3;Aco009971.v3;Aco009972.v3;Aco009974.v3;Aco009975.v3;PB.4977
MSTRG.90436.4	Aco028728.v3;Aco028931.v3;Aco028933.v3
MSTRG.33853.1	Aco020167.v3;Aco020168.v3;Aco020172.v3;Aco020176.v3;Aco021843.v3;Aco027785.v3;Aco028118.v3;PB.7269
MSTRG.8243.1	Aco023263.v3;Aco023264.v3;Aco023265.v3;Aco023266.v3;Aco023267.v3;Aco023268.v3;Aco023269.v3;Aco023270.v3;Aco023271.v3
MSTRG.44485.1	Aco026261.v3;Aco026262.v3;Aco026266.v3;Aco026269.v3
MSTRG.81310.16	Aco029142.v3;Aco029144.v3;Aco029145.v3
MSTRG.69159.1	Aco008129.v3;Aco008130.v3;Aco008131.v3;Aco008132.v3;Aco008133.v3;Aco008134.v3;Aco008135.v3;Aco008136.v3;Aco008137.v3;Aco008138.v3;Aco008139.v3;Aco008141.v3;Aco008142.v3;Aco008143.v3;Aco008144.v3;PB.9082
MSTRG.32789.2	Aco008734.v3;Aco008735.v3;Aco008736.v3;Aco008737.v3;Aco008738.v3;Aco008739.v3;Aco008740.v3;Aco008741.v3;Aco008742.v3;Aco008743.v3;Aco008744.v3;Aco008745.v3;Aco008746.v3;Aco008747.v3;Aco008748.v3;Aco008749.v3;Aco008750.v3;Aco008751.v3;Aco008752.v3;PB.4499
MSTRG.54904.1	Aco000020.v3;Aco012550.v3;Aco021071.v3;Aco021868.v3;Aco021961.v3;Aco022234.v3;Aco022236.v3;Aco022238.v3;Aco022239.v3;Aco022241.v3;Aco022242.v3;Aco022467.v3;Aco022710.v3;Aco024874.v3;Aco025213.v3;Aco027311.v3;Aco027327.v3;Aco027734.v3;Aco029575.v3;Aco029925.v3;Aco030427.v3;Aco030665.v3;Aco031254.v3;Aco031400.v3
MSTRG.41607.1	Aco005450.v3;Aco005451.v3;Aco005452.v3;Aco005453.v3;Aco005454.v3;Aco005455.v3;Aco005456.v3;Aco005457.v3;Aco005458.v3;Aco005459.v3;Aco005461.v3;Aco005462.v3;Aco005463.v3;Aco005464.v3;Aco005465.v3;Aco005466.v3;Aco005467.v3;Aco005468.v3;Aco005469.v3;Aco005470.v3;Aco005471.v3;Aco005472.v3;Aco005473.v3;PB.5427
MSTRG.76674.3	Aco028516.v3
MSTRG.81732.2	Aco030414.v3;Aco030415.v3;Aco030416.v3;Aco030417.v3
MSTRG.61815.1	Aco001682.v3;Aco001683.v3;Aco001684.v3;Aco001685.v3;Aco001686.v3;Aco001687.v3;Aco001688.v3;Aco001689.v3;Aco001690.v3;Aco001691.v3;Aco001692.v3;Aco001693.v3;Aco001694.v3;Aco001695.v3;Aco001697.v3;Aco001699.v3;Aco001700.v3;Aco001701.v3;Aco001702.v3;Aco001703.v3;Aco001704.v3;Aco001705.v3;Aco001706.v3;PB.8150;PB.8152
MSTRG.41196.2	Aco005314.v3;Aco005316.v3;Aco005317.v3;Aco005318.v3;Aco005319.v3;Aco005320.v3;Aco005321.v3;Aco005322.v3;Aco005323.v3;Aco005324.v3;Aco005326.v3;Aco005327.v3;Aco005328.v3;Aco005329.v3;Aco005330.v3;Aco005331.v3;Aco005332.v3;Aco005333.v3;Aco005334.v3;Aco005335.v3;Aco005336.v3;Aco005337.v3;Aco005338.v3;Aco005339.v3
MSTRG.33089.2	Aco017407.v3;Aco017408.v3;Aco017409.v3;Aco017410.v3;Aco017411.v3;Aco017412.v3;Aco017413.v3;Aco017415.v3;Aco017416.v3;Aco017418.v3;PB.4548;PB.4555
MSTRG.7705.1	Aco023702.v3;Aco023703.v3;Aco023706.v3;Aco023708.v3;Aco023709.v3;Aco023710.v3;Aco025469.v3
MSTRG.59109.1	Aco023831.v3;Aco023832.v3;Aco023834.v3;Aco023835.v3;Aco029405.v3;Aco029406.v3;PB.7893
MSTRG.39111.1	Aco016540.v3;Aco016541.v3;Aco016542.v3;Aco016543.v3;Aco016544.v3;Aco016545.v3;Aco016546.v3;Aco016547.v3;Aco016549.v3;Aco016551.v3;Aco016552.v3;Aco016553.v3;Aco016554.v3;Aco016555.v3;PB.5253;PB.5255
MSTRG.34562.1	Aco018291.v3;Aco018293.v3;Aco018294.v3;Aco018295.v3;Aco018296.v3;Aco018297.v3;Aco025040.v3;Aco028512.v3;Aco031700.v3
MSTRG.65788.19	Aco024157.v3;Aco024158.v3;Aco024159.v3;Aco024160.v3;Aco024161.v3;Aco027170.v3;Aco027172.v3;Aco027176.v3;Aco027177.v3;Aco030376.v3;Aco030378.v3;Aco031448.v3
MSTRG.76674.6	Aco028516.v3
MSTRG.14113.2	Aco017228.v3;Aco017230.v3;Aco017231.v3;Aco017232.v3;Aco017233.v3;Aco017234.v3;Aco017235.v3;Aco017236.v3;Aco017237.v3;Aco017238.v3;Aco017239.v3;Aco017240.v3;Aco017241.v3;PB.1781;PB.1784;PB.1789
MSTRG.7465.1	Aco023222.v3;Aco023225.v3;Aco023227.v3;Aco024395.v3;Aco024396.v3;Aco024397.v3;Aco024398.v3;PB.909
MSTRG.90217.14	Aco028633.v3
MSTRG.12089.2	Aco014430.v3;Aco020017.v3;Aco020018.v3;Aco020019.v3;Aco020020.v3;Aco020021.v3;Aco020023.v3;Aco021721.v3;Aco022337.v3;Aco022800.v3;Aco022802.v3;Aco022969.v3;Aco023374.v3;Aco024720.v3;Aco026210.v3;Aco026980.v3;Aco029513.v3;Aco030782.v3;Aco030793.v3
MSTRG.83273.1	Aco030886.v3
MSTRG.38979.1	Aco020568.v3;Aco020569.v3;Aco020570.v3;Aco020571.v3;Aco020572.v3;Aco020573.v3;Aco020574.v3;Aco020575.v3;Aco020577.v3;Aco020578.v3;Aco020579.v3;Aco020580.v3;Aco020582.v3
MSTRG.47675.2	Aco019661.v3;Aco019665.v3;Aco019669.v3;Aco019670.v3;Aco019671.v3;Aco019672.v3;Aco019673.v3;Aco024878.v3;PB.6279
MSTRG.74831.2	Aco020950.v3;Aco020952.v3;Aco020953.v3;Aco020954.v3;Aco028823.v3;Aco028824.v3;Aco028825.v3
MSTRG.62982.2	Aco023620.v3;Aco023621.v3;Aco026293.v3;Aco027209.v3;Aco027835.v3;Aco027836.v3;Aco027837.v3;Aco027839.v3;Aco028832.v3;Aco028933.v3;Aco030492.v3;PB.7269
MSTRG.30416.1	Aco026310.v3;Aco026312.v3;Aco026313.v3;Aco026314.v3;Aco026315.v3;Aco026316.v3;Aco026317.v3;Aco027095.v3
MSTRG.4600.2	Aco018037.v3;Aco018038.v3;Aco018039.v3;Aco018040.v3;Aco018041.v3;Aco018042.v3;Aco018043.v3;Aco018044.v3;Aco018046.v3;Aco018047.v3;Aco018049.v3;Aco018050.v3;Aco018051.v3;Aco018052.v3
MSTRG.7637.1	Aco025579.v3;Aco025580.v3;Aco025584.v3
MSTRG.43878.2	Aco010868.v3;Aco010869.v3;Aco010870.v3;Aco010871.v3;Aco010873.v3;Aco010874.v3;Aco010875.v3;Aco010877.v3;Aco010878.v3;Aco010879.v3;PB.5913
MSTRG.24065.1	Aco002655.v3;Aco002656.v3;Aco002657.v3;Aco002658.v3;Aco002659.v3;Aco002660.v3;Aco002661.v3;Aco002663.v3;Aco002664.v3;Aco002666.v3;Aco002667.v3;Aco002668.v3;Aco002669.v3
MSTRG.15767.1	Aco023476.v3;Aco023477.v3;Aco023478.v3;Aco023479.v3;Aco023481.v3;Aco023482.v3;Aco023483.v3;Aco028010.v3;Aco030724.v3;Aco031309.v3
MSTRG.67524.1	Aco017806.v3;Aco017807.v3;Aco017808.v3;Aco017809.v3;Aco017810.v3;Aco017811.v3;Aco017812.v3;Aco017813.v3;Aco017814.v3;Aco017815.v3;Aco017816.v3;Aco017817.v3;Aco017818.v3;Aco017819.v3;Aco017820.v3;PB.8944
MSTRG.69409.3	Aco005910.v3;Aco008050.v3;Aco008051.v3;Aco008052.v3;Aco008053.v3;Aco008054.v3;Aco008055.v3;Aco008056.v3;Aco008057.v3;Aco008059.v3;Aco008060.v3;Aco008062.v3;Aco008063.v3;Aco008064.v3;Aco008065.v3;Aco008066.v3;Aco023172.v3;Aco025380.v3;Aco027649.v3;Aco029099.v3;PB.9106
MSTRG.82268.1	Aco029778.v3
MSTRG.5430.1	Aco017339.v3;Aco017340.v3;Aco017341.v3;Aco017342.v3;Aco017343.v3;Aco017344.v3;Aco017345.v3;Aco017346.v3;Aco017347.v3;Aco017348.v3;Aco017349.v3;Aco017350.v3;Aco017351.v3;Aco017352.v3;Aco017353.v3;Aco017354.v3;Aco017355.v3;Aco017359.v3;Aco017360.v3;Aco017361.v3;Aco017362.v3;Aco017363.v3;Aco017364.v3;Aco017365.v3;Aco017366.v3
MSTRG.15839.7	Aco026927.v3;Aco026928.v3;Aco026929.v3;Aco026932.v3;Aco026933.v3;Aco026934.v3;Aco026935.v3;Aco027065.v3
MSTRG.83272.31	Aco030886.v3
MSTRG.22628.1	Aco023235.v3;Aco023236.v3;Aco023238.v3;Aco023239.v3;Aco023241.v3;Aco023242.v3;Aco023243.v3;Aco023245.v3;Aco023246.v3
MSTRG.80023.1	Aco029414.v3
MSTRG.54701.2	Aco017923.v3;Aco017924.v3;Aco017925.v3;Aco024454.v3;Aco024455.v3;Aco024456.v3;Aco024457.v3;Aco024458.v3;Aco024459.v3;Aco024460.v3;Aco024461.v3
MSTRG.40307.1	Aco020367.v3;Aco020370.v3;Aco020371.v3;Aco020372.v3;PB.5328
MSTRG.23096.1	Aco016153.v3;Aco019422.v3;Aco020814.v3;Aco022573.v3;Aco025080.v3;Aco025216.v3;Aco025227.v3;Aco025228.v3;Aco025232.v3;Aco025233.v3;Aco025234.v3;Aco026191.v3;Aco027509.v3;Aco030074.v3;Aco030194.v3;Aco030816.v3;Aco031309.v3;Aco031554.v3;Aco031576.v3
MSTRG.10425.1	Aco010391.v3;Aco010392.v3;Aco010393.v3;Aco010394.v3;Aco010395.v3;Aco010396.v3;Aco010397.v3;Aco010398.v3;Aco010399.v3;Aco010400.v3;Aco010401.v3;Aco010402.v3;Aco010403.v3;Aco010404.v3;Aco010405.v3;PB.1358
MSTRG.92287.1	Aco029666.v3;Aco029667.v3;Aco029669.v3
MSTRG.75380.1	Aco000199.v3;Aco000825.v3;Aco001058.v3;Aco001384.v3;Aco001902.v3;Aco002216.v3;Aco002514.v3;Aco002639.v3;Aco002644.v3;Aco002761.v3;Aco003168.v3;Aco003175.v3;Aco003179.v3;Aco003566.v3;Aco004475.v3;Aco004913.v3;Aco005323.v3;Aco005749.v3;Aco006410.v3;Aco006479.v3;Aco007165.v3;Aco007266.v3;Aco007804.v3;Aco007847.v3;Aco007869.v3;Aco007913.v3;Aco008341.v3;Aco008559.v3;Aco008650.v3;Aco008786.v3;Aco008842…
MSTRG.73537.1	Aco020593.v3;Aco020595.v3;Aco020596.v3;Aco020601.v3;Aco020602.v3;Aco020603.v3;Aco020604.v3;Aco020605.v3;Aco020607.v3
MSTRG.48386.1	Aco013656.v3;Aco013657.v3;Aco013658.v3;Aco013659.v3;Aco013660.v3;Aco013661.v3;Aco013662.v3;Aco013663.v3;Aco013664.v3;Aco013665.v3;Aco013666.v3;Aco013667.v3;Aco013668.v3;Aco013669.v3;Aco013670.v3;Aco013671.v3;Aco013672.v3;Aco013673.v3;Aco013674.v3;Aco013675.v3;Aco013676.v3;Aco013677.v3;Aco013678.v3;Aco013679.v3;Aco013680.v3;Aco013681.v3;Aco013682.v3;Aco013683.v3;Aco013684.v3;Aco013686.v3;PB.6334;P…
MSTRG.89758.1	Aco028096.v3;Aco029513.v3
MSTRG.77230.1	Aco017681.v3;Aco021723.v3;Aco024147.v3;Aco031327.v3;Aco031419.v3
MSTRG.75562.1	Aco023407.v3;Aco023408.v3;Aco023409.v3;Aco023410.v3;Aco023412.v3;Aco023413.v3;Aco023414.v3;Aco023416.v3;Aco023417.v3;Aco023418.v3
MSTRG.7311.1	Aco022463.v3;Aco022464.v3;Aco022467.v3;Aco022468.v3;Aco026625.v3;Aco027209.v3;Aco028832.v3
MSTRG.87742.3	Aco023754.v3;Aco023759.v3;Aco023760.v3;Aco023761.v3
MSTRG.20907.1	Aco023634.v3;Aco023635.v3;Aco031117.v3;PB.7269
MSTRG.20258.2	Aco016367.v3;Aco016370.v3;Aco016371.v3;Aco016372.v3;Aco016373.v3;Aco016374.v3;Aco016375.v3;Aco016376.v3;Aco022088.v3;Aco030535.v3
MSTRG.11929.1	Aco019415.v3;Aco019416.v3;Aco019419.v3;Aco019420.v3;Aco019421.v3;Aco019422.v3;Aco019423.v3;Aco019424.v3;Aco019427.v3;PB.1431
MSTRG.94408.3	Aco027994.v3
MSTRG.2546.1	Aco014416.v3;Aco015923.v3;Aco015924.v3;Aco015925.v3;Aco015926.v3;Aco015927.v3;Aco015931.v3;Aco015933.v3;Aco015935.v3;Aco015936.v3;Aco021357.v3;Aco021358.v3;Aco021359.v3;Aco021360.v3;Aco021363.v3;PB.292;PB.293
MSTRG.51528.1	Aco004091.v3;Aco004092.v3;Aco004093.v3;Aco004094.v3;Aco004095.v3;Aco004096.v3;Aco004097.v3;Aco004098.v3;Aco004099.v3;Aco004100.v3;Aco004103.v3;Aco004104.v3;Aco004105.v3;Aco004106.v3;Aco004107.v3;Aco004108.v3;Aco004109.v3;Aco004110.v3;Aco004111.v3;Aco004112.v3;Aco004113.v3;Aco004114.v3;Aco004115.v3;Aco004116.v3;Aco004117.v3;Aco004118.v3;PB.6911
MSTRG.76584.1	Aco010079.v3;Aco010080.v3;Aco010081.v3;Aco010082.v3;Aco010083.v3;Aco010084.v3;Aco010085.v3;Aco010086.v3;Aco010087.v3;Aco010088.v3;Aco010089.v3;Aco010090.v3;Aco010091.v3;Aco010092.v3;Aco010094.v3;Aco010095.v3;Aco010096.v3;Aco010097.v3;Aco010098.v3;Aco010099.v3;Aco010100.v3;Aco010101.v3;Aco010102.v3;PB.10179;PB.10180;PB.10181;PB.10182
MSTRG.90130.9	Aco025986.v3
MSTRG.74557.1	Aco027606.v3;Aco027610.v3;Aco027611.v3;Aco027612.v3;Aco027613.v3;Aco028905.v3;Aco028907.v3;Aco028908.v3
MSTRG.23017.1	Aco024272.v3;Aco025119.v3;Aco025121.v3;Aco025122.v3;Aco025123.v3;Aco025124.v3;Aco025125.v3
MSTRG.9670.1	Aco000845.v3;Aco000846.v3;Aco000847.v3;Aco000848.v3;Aco000849.v3;Aco000850.v3;Aco000851.v3;Aco000852.v3;Aco000853.v3;Aco000855.v3;Aco000857.v3;Aco000858.v3;Aco000859.v3;Aco000860.v3;Aco000861.v3;Aco000862.v3;Aco000863.v3;PB.1214
MSTRG.30912.1	Aco006682.v3;Aco010841.v3;Aco013793.v3;Aco013839.v3;Aco013840.v3;Aco013841.v3;Aco013842.v3;Aco013844.v3;Aco013848.v3;Aco013849.v3;Aco019671.v3;Aco021278.v3;Aco030596.v3;PB.4153
MSTRG.94728.1	Aco027656.v3;Aco027657.v3;Aco027658.v3;Aco027661.v3
MSTRG.53114.5	Aco024878.v3;Aco028284.v3;Aco028286.v3;Aco028766.v3;Aco029087.v3;Aco029088.v3;Aco029089.v3;Aco029090.v3;PB.7140;PB.7142
MSTRG.32288.9	Aco017551.v3;Aco017552.v3;Aco017553.v3;Aco017554.v3;Aco017555.v3;Aco017556.v3;Aco017557.v3;Aco017558.v3;Aco017559.v3;Aco017560.v3;Aco017561.v3;Aco017562.v3;Aco017563.v3
MSTRG.51232.3	Aco004237.v3;Aco004238.v3;Aco004239.v3;Aco004240.v3;Aco004241.v3;Aco004242.v3;Aco004243.v3;Aco004244.v3;Aco004245.v3;Aco004246.v3;Aco004247.v3;Aco004248.v3;Aco004249.v3;Aco004250.v3;Aco004251.v3;Aco004252.v3;Aco004254.v3;Aco004255.v3;Aco004256.v3;Aco004257.v3;Aco004258.v3;Aco004259.v3;Aco004260.v3;Aco004261.v3;Aco004262.v3;Aco004263.v3;Aco004264.v3;Aco004265.v3;Aco004266.v3;Aco004267.v3;Aco004268…
MSTRG.22679.2	Aco024110.v3;Aco024111.v3;Aco024112.v3;Aco024113.v3;Aco024114.v3;Aco024115.v3;Aco024117.v3;Aco024118.v3;Aco024120.v3;Aco024121.v3;PB.3058
MSTRG.22959.3	Aco025137.v3;Aco025138.v3;Aco025139.v3;Aco025140.v3;Aco025141.v3;Aco025142.v3;Aco028512.v3;Aco029507.v3
MSTRG.45572.2	Aco007450.v3;Aco007451.v3;Aco007452.v3;Aco007453.v3;Aco007454.v3;Aco007455.v3;Aco007456.v3;Aco007457.v3;Aco007458.v3;Aco007460.v3;Aco007461.v3;Aco007462.v3;Aco007463.v3;Aco007464.v3;Aco007465.v3;Aco007466.v3;Aco007467.v3;Aco007468.v3;Aco007469.v3;Aco007470.v3;PB.6024;PB.6025;PB.6030
MSTRG.43757.1	Aco010851.v3;Aco010852.v3;Aco020120.v3;Aco020121.v3;Aco020122.v3;PB.5903
MSTRG.66869.1	Aco023680.v3;Aco023681.v3;Aco023682.v3;Aco023683.v3;Aco023684.v3;Aco023685.v3;Aco023686.v3;Aco023687.v3;Aco023688.v3;Aco023805.v3;Aco023806.v3;Aco028437.v3;Aco028438.v3;Aco028440.v3;Aco028442.v3
MSTRG.59320.1	Aco027227.v3;Aco027401.v3;Aco027402.v3;Aco027597.v3;Aco027598.v3;Aco027599.v3;Aco027600.v3
MSTRG.83274.2	Aco030886.v3
MSTRG.20209.1	Aco016367.v3;Aco022078.v3;Aco022081.v3;Aco022082.v3;Aco022083.v3;Aco022084.v3;Aco022085.v3;Aco022088.v3;Aco030535.v3
MSTRG.80694.1	Aco030249.v3;Aco030250.v3;Aco030251.v3
MSTRG.74994.1	Aco019514.v3;Aco019515.v3;Aco024414.v3;Aco024415.v3;Aco024424.v3
MSTRG.9425.1	Aco000977.v3;Aco000978.v3;Aco000979.v3;Aco000980.v3;Aco000981.v3;Aco000982.v3;Aco000983.v3;Aco000984.v3;Aco000985.v3;Aco000986.v3;Aco000987.v3;Aco000988.v3;Aco000991.v3;Aco000992.v3;Aco000993.v3;Aco000994.v3;Aco000995.v3;Aco000996.v3;Aco000997.v3;Aco000998.v3;Aco000999.v3;Aco001000.v3;Aco001001.v3;PB.1140;PB.1151
MSTRG.90336.2	Aco027844.v3;Aco027845.v3;Aco027847.v3;Aco027848.v3;PB.10488
MSTRG.23108.2	Aco025206.v3;Aco025207.v3;Aco025211.v3;Aco025212.v3;Aco025213.v3;Aco025214.v3;Aco025216.v3;PB.3073
MSTRG.21106.3	Aco001377.v3;Aco001378.v3;Aco001379.v3;Aco001381.v3;Aco001382.v3;Aco001383.v3;Aco001384.v3
MSTRG.50954.3	Aco017054.v3;Aco017056.v3;Aco017057.v3;Aco017058.v3;Aco017059.v3;Aco017060.v3;Aco017061.v3;Aco017062.v3;Aco017063.v3;Aco023665.v3;Aco028276.v3;Aco028277.v3;Aco028278.v3;Aco028279.v3;Aco028280.v3;Aco028281.v3;Aco028282.v3;PB.6766;PB.6767
MSTRG.69496.2	Aco008014.v3;Aco008015.v3;Aco008016.v3;Aco008017.v3;Aco008018.v3;Aco008019.v3;Aco008021.v3;Aco008022.v3;Aco008023.v3;Aco008024.v3;Aco008025.v3;Aco008026.v3;Aco008027.v3;Aco008028.v3;Aco008029.v3;Aco008030.v3;PB.9117
MSTRG.11817.1	Aco023792.v3;Aco023794.v3;Aco023795.v3;Aco023796.v3;Aco023799.v3;Aco023800.v3;Aco031082.v3
MSTRG.52975.1	Aco021056.v3;Aco021059.v3;Aco021060.v3;Aco023974.v3;Aco023975.v3;Aco027759.v3;Aco027760.v3;Aco027762.v3;Aco027763.v3
MSTRG.39668.1	Aco026591.v3;Aco026592.v3;Aco026593.v3;Aco030646.v3;Aco030647.v3
MSTRG.27298.5	Aco024612.v3;Aco030327.v3;Aco030329.v3;Aco030651.v3
MSTRG.15520.10	Aco002037.v3;Aco002038.v3;Aco002039.v3;Aco002040.v3;Aco002041.v3;Aco002042.v3;Aco002043.v3;Aco002044.v3;Aco002045.v3;Aco002047.v3;Aco002048.v3;Aco002050.v3;PB.2061;PB.2062
MSTRG.11627.12	Aco017835.v3;Aco017836.v3;Aco017837.v3;Aco017838.v3;Aco017839.v3;Aco022363.v3;Aco022572.v3;Aco025609.v3;Aco025610.v3;Aco025611.v3;Aco025612.v3;Aco027248.v3;Aco029575.v3;PB.1420
MSTRG.23347.2	Aco019391.v3;Aco019392.v3;Aco019393.v3;Aco021085.v3;Aco021087.v3;Aco021088.v3;Aco021089.v3;Aco029236.v3
MSTRG.79495.1	Aco027785.v3
MSTRG.10694.2	Aco010463.v3;Aco010464.v3;Aco010465.v3;Aco010466.v3;Aco010467.v3;Aco010468.v3;Aco010469.v3;Aco010470.v3;Aco010472.v3;PB.1387
MSTRG.86269.1	Aco014572.v3;Aco026422.v3;Aco030557.v3
MSTRG.7039.1	Aco023048.v3;Aco023050.v3;Aco023053.v3
MSTRG.23108.3	Aco025206.v3;Aco025207.v3;Aco025211.v3;Aco025212.v3;Aco025213.v3;Aco025214.v3;Aco025216.v3;PB.3073
MSTRG.18612.1	Aco004300.v3;Aco004301.v3;Aco004302.v3;Aco004303.v3;Aco004304.v3;Aco004305.v3;Aco004306.v3;Aco004307.v3;Aco004308.v3;Aco004309.v3;Aco004310.v3;Aco004311.v3;Aco004312.v3;Aco004313.v3;Aco004314.v3;Aco004315.v3;Aco004316.v3;Aco004317.v3;Aco004318.v3;Aco004319.v3;Aco004320.v3;Aco004321.v3;Aco004322.v3;Aco004323.v3;Aco004324.v3;Aco004325.v3;Aco004326.v3
MSTRG.50366.1	Aco023446.v3;Aco023447.v3;Aco023451.v3;Aco023453.v3;Aco026357.v3;PB.6713
MSTRG.15532.2	Aco002029.v3;Aco002030.v3;Aco002031.v3;Aco002032.v3;Aco002033.v3;Aco002034.v3;Aco002035.v3;Aco002037.v3;Aco002038.v3;Aco002039.v3;Aco002040.v3;Aco002041.v3;Aco002042.v3;Aco002044.v3;Aco002045.v3;Aco002047.v3;Aco002048.v3;Aco010852.v3;Aco017919.v3;Aco021609.v3;Aco024147.v3;Aco025259.v3;Aco030452.v3;Aco031327.v3;PB.2061
MSTRG.71288.3	Aco009422.v3;Aco009423.v3;Aco009424.v3;Aco009425.v3;Aco009426.v3;Aco009427.v3;Aco009429.v3;Aco009430.v3;Aco009431.v3;Aco009433.v3;Aco009434.v3;Aco009435.v3;Aco009436.v3;Aco009438.v3;Aco009439.v3
MSTRG.90724.2	Aco031070.v3
MSTRG.6772.1	Aco020346.v3;Aco021394.v3;Aco022393.v3;Aco022394.v3;Aco022395.v3;Aco022396.v3;Aco022397.v3;Aco022399.v3;Aco022400.v3;PB.877;PB.881
MSTRG.47088.4	Aco028593.v3;Aco028594.v3;Aco028596.v3;Aco028597.v3;Aco028598.v3;Aco028599.v3;PB.6256
MSTRG.89186.2	Aco025690.v3;Aco025692.v3;Aco025694.v3;Aco025696.v3
MSTRG.20757.1	Aco024823.v3;Aco027158.v3;Aco028769.v3;Aco030097.v3
MSTRG.16705.2	Aco014919.v3;Aco014922.v3;Aco014926.v3;Aco014928.v3;Aco014930.v3;Aco014931.v3;Aco014932.v3;PB.2122;PB.2126
MSTRG.84916.2	Aco031307.v3
MSTRG.65155.1	Aco013551.v3;Aco013552.v3;Aco013553.v3;Aco013554.v3;Aco013555.v3;Aco013556.v3;Aco013557.v3;Aco013558.v3;Aco013559.v3;Aco013560.v3;Aco013561.v3;Aco013562.v3;Aco013563.v3;Aco013565.v3;Aco013566.v3;Aco013567.v3;Aco013568.v3;Aco013569.v3;Aco013570.v3;Aco013571.v3;Aco013572.v3;Aco013573.v3;Aco013574.v3;PB.8700
MSTRG.23099.2	Aco024718.v3;Aco025203.v3;Aco025206.v3;Aco025207.v3;Aco025211.v3;Aco025212.v3;Aco028568.v3;PB.3073
MSTRG.82666.8	Aco029683.v3;Aco029684.v3
MSTRG.1318.3	Aco020292.v3;Aco020295.v3;Aco020296.v3;Aco020297.v3;Aco020298.v3;PB.242
MSTRG.11318.1	Aco020173.v3;Aco025456.v3;Aco025458.v3;Aco025460.v3;Aco026939.v3
MSTRG.15536.1	Aco002028.v3;Aco002029.v3;Aco002030.v3;Aco002031.v3;Aco002032.v3;Aco002033.v3;Aco002034.v3;Aco002035.v3;Aco002037.v3;Aco002038.v3;Aco002039.v3;Aco002040.v3;Aco002042.v3;Aco002043.v3;Aco002044.v3;Aco002045.v3;PB.2061
MSTRG.4553.3	Aco021169.v3;Aco021730.v3;Aco022427.v3;Aco022428.v3;Aco023244.v3;Aco024380.v3;Aco026758.v3;Aco026828.v3;Aco027209.v3;Aco027478.v3;Aco027655.v3;Aco028428.v3;Aco028512.v3;Aco028686.v3;Aco028832.v3;Aco029374.v3;Aco029375.v3;Aco029376.v3
MSTRG.67993.20	Aco018459.v3;Aco018460.v3;Aco018461.v3;Aco018462.v3;Aco018464.v3;Aco018465.v3;Aco025519.v3;Aco025520.v3;PB.9011;PB.9012
MSTRG.45413.1	Aco018161.v3;Aco018162.v3;Aco018163.v3;Aco018164.v3;Aco018165.v3;Aco018166.v3;Aco018167.v3;Aco018168.v3;Aco018169.v3;Aco018170.v3;Aco018172.v3;Aco018173.v3;Aco018174.v3;Aco018175.v3;Aco018176.v3;Aco018177.v3;Aco018178.v3;Aco018179.v3;Aco018180.v3;Aco018181.v3;Aco018182.v3;Aco018183.v3;Aco018184.v3;Aco018185.v3;PB.5988;PB.5992
MSTRG.20704.3	Aco016153.v3;Aco019422.v3;Aco024491.v3;Aco025216.v3;Aco026172.v3;Aco026175.v3;Aco026176.v3;Aco026177.v3;Aco027509.v3;Aco027785.v3;Aco028220.v3;Aco028221.v3;Aco028222.v3;Aco028223.v3;Aco028224.v3;Aco028226.v3;Aco030074.v3;Aco030816.v3;Aco031396.v3;Aco031576.v3
MSTRG.76746.1	Aco030460.v3;Aco030461.v3
MSTRG.48075.1	Aco019194.v3;Aco019195.v3;Aco019196.v3;Aco019197.v3;Aco019198.v3;Aco019199.v3;Aco020266.v3;Aco020267.v3;Aco020268.v3;Aco020270.v3;Aco020271.v3;Aco020272.v3;Aco020273.v3;PB.6318
MSTRG.24826.7	Aco002988.v3;Aco002989.v3;Aco002990.v3;Aco002991.v3;Aco002992.v3;Aco002993.v3;Aco002994.v3;Aco002995.v3;Aco002996.v3;Aco002998.v3;Aco002999.v3;Aco003000.v3;Aco003001.v3;Aco003002.v3;Aco003003.v3;Aco003004.v3;Aco003005.v3;Aco003006.v3;Aco003007.v3;Aco003008.v3;Aco003009.v3;Aco003010.v3;Aco003011.v3;Aco003012.v3;Aco003013.v3
MSTRG.59521.2	Aco016226.v3;Aco016227.v3;Aco016228.v3;Aco016229.v3;Aco016230.v3;Aco016231.v3;Aco016233.v3;Aco016234.v3;Aco016235.v3;Aco016237.v3
MSTRG.80306.3	Aco025894.v3;Aco028126.v3;Aco029598.v3
MSTRG.54580.1	Aco018310.v3;Aco018312.v3;Aco018315.v3;Aco018316.v3;Aco018317.v3;Aco018318.v3;Aco018319.v3;Aco018320.v3
MSTRG.81326.1	Aco006521.v3;Aco028002.v3;Aco028003.v3;Aco028004.v3;Aco028005.v3;PB.571
MSTRG.9397.1	Aco000991.v3;Aco000992.v3;Aco000993.v3;Aco000994.v3;Aco000995.v3;Aco000996.v3;Aco000997.v3;Aco000998.v3;Aco000999.v3;Aco001000.v3;Aco001001.v3;Aco001002.v3;Aco001004.v3;Aco001005.v3;Aco001006.v3;Aco001007.v3;Aco001008.v3;Aco001009.v3;Aco001010.v3;Aco001011.v3;Aco001012.v3;Aco001013.v3;Aco001014.v3;PB.1140
MSTRG.50364.11	Aco023447.v3;Aco023451.v3;Aco023453.v3;Aco026357.v3;PB.6713
MSTRG.65618.1	Aco019084.v3;Aco022254.v3;Aco022258.v3;Aco022260.v3;Aco024380.v3;Aco024535.v3;Aco024536.v3;Aco024538.v3;Aco025040.v3;Aco028512.v3;Aco030149.v3;Aco030604.v3;Aco031113.v3;Aco031700.v3
MSTRG.56819.1	Aco016669.v3;Aco016670.v3;Aco016671.v3;Aco016672.v3;Aco016673.v3;Aco016674.v3;Aco016675.v3;Aco016676.v3;Aco016677.v3;Aco016678.v3;Aco016679.v3;Aco016680.v3;PB.7567;PB.7568
MSTRG.46886.1	Aco021923.v3;Aco021924.v3;Aco021926.v3;Aco021927.v3;Aco021928.v3;Aco021929.v3;Aco021931.v3;Aco026664.v3;Aco026665.v3;Aco026666.v3;Aco026667.v3;Aco026668.v3;PB.6247
MSTRG.92513.1	Aco030733.v3;Aco030735.v3
MSTRG.70911.1	Aco020762.v3;Aco024955.v3;Aco024956.v3;Aco024957.v3;Aco024959.v3;Aco024960.v3;Aco027583.v3;PB.7269;PB.9342
MSTRG.93128.1	Aco030785.v3;Aco030786.v3;Aco030787.v3
MSTRG.27079.10	Aco023061.v3;Aco023062.v3;Aco023064.v3;Aco023065.v3;Aco023066.v3;Aco023067.v3;Aco023069.v3;Aco023072.v3;Aco023073.v3;Aco027209.v3;Aco028832.v3
MSTRG.84516.1	Aco031616.v3
MSTRG.81352.11	Aco029727.v3;Aco029728.v3
MSTRG.90852.1	Aco023667.v3;Aco023799.v3;Aco027248.v3;Aco027249.v3;Aco028079.v3
MSTRG.90347.1	Aco029583.v3;Aco029584.v3;Aco029585.v3;Aco029586.v3;Aco029587.v3;Aco029588.v3
MSTRG.76786.1	Aco030688.v3;PB.10196
MSTRG.39824.1	Aco021500.v3;Aco021501.v3;Aco021504.v3;Aco021508.v3;Aco021509.v3;Aco027403.v3
MSTRG.45174.1	Aco018955.v3;Aco018956.v3;Aco018957.v3;Aco018958.v3;Aco018959.v3;Aco018961.v3;Aco018962.v3;Aco018963.v3;Aco018964.v3;Aco018965.v3;PB.5963
MSTRG.9830.1	Aco000762.v3;Aco000763.v3;Aco000764.v3;Aco000765.v3;Aco000766.v3;Aco000767.v3;Aco000768.v3;Aco000769.v3;Aco000770.v3;Aco000771.v3;Aco000772.v3;Aco000773.v3;Aco000774.v3;Aco000775.v3;Aco000776.v3;Aco000777.v3;Aco000778.v3;Aco000779.v3;Aco000780.v3;Aco000781.v3;Aco000782.v3;Aco000783.v3;Aco000784.v3;PB.1254
MSTRG.32500.1	Aco008568.v3;Aco008569.v3;Aco008570.v3;Aco008571.v3;Aco008572.v3;Aco008573.v3;Aco008574.v3;Aco008575.v3;Aco008576.v3;Aco008577.v3;Aco008578.v3;Aco008579.v3;Aco008580.v3;Aco008581.v3;Aco008582.v3;Aco008584.v3;Aco008585.v3;Aco008586.v3;Aco008587.v3;Aco008588.v3;Aco008589.v3;Aco008590.v3;Aco008591.v3;Aco008592.v3;Aco008593.v3;Aco008594.v3;Aco008595.v3;Aco008596.v3;Aco008597.v3;Aco008598.v3;PB.4423;P…
MSTRG.89067.3	Aco028469.v3;Aco028470.v3;Aco028471.v3;Aco028472.v3;Aco028473.v3;Aco028474.v3
MSTRG.10840.1	Aco000349.v3;Aco011077.v3;Aco012060.v3;Aco021560.v3;Aco021564.v3;Aco021565.v3;Aco021567.v3;Aco026468.v3;Aco026469.v3;Aco026471.v3;Aco026752.v3
MSTRG.70040.4	Aco016028.v3;Aco016029.v3;Aco016031.v3;Aco016032.v3;Aco016033.v3;Aco016034.v3;Aco016035.v3;Aco016036.v3;PB.9248
MSTRG.44052.6	Aco010909.v3;Aco010910.v3;Aco010911.v3;Aco010913.v3;Aco010914.v3;Aco010917.v3;Aco022140.v3
MSTRG.32252.2	Aco004506.v3;Aco009772.v3;Aco017032.v3;Aco017033.v3;Aco017034.v3;Aco017035.v3;Aco017036.v3;Aco017037.v3;Aco017038.v3;Aco017039.v3;Aco017040.v3;Aco017041.v3;Aco017042.v3;Aco017043.v3;Aco017044.v3;Aco017045.v3;Aco017049.v3;Aco017050.v3;Aco017051.v3;Aco017052.v3;Aco017053.v3;Aco028768.v3;PB.4134
MSTRG.42321.4	Aco005774.v3;Aco005775.v3;Aco005776.v3;Aco005777.v3;Aco005778.v3;Aco005779.v3;Aco005780.v3;Aco005781.v3;Aco005782.v3;Aco005783.v3;Aco005784.v3;Aco005786.v3;Aco005787.v3;Aco005788.v3;Aco005789.v3;Aco005790.v3;Aco005792.v3;Aco005793.v3;Aco005794.v3;Aco005795.v3;Aco005796.v3;Aco005797.v3;Aco005798.v3;Aco005799.v3;Aco005800.v3;Aco005801.v3;Aco005802.v3;Aco005803.v3;Aco005804.v3;Aco005805.v3;Aco005806…
MSTRG.38847.1	Aco016414.v3;Aco016415.v3;Aco016416.v3;Aco016417.v3;Aco016418.v3;Aco016419.v3;Aco016420.v3;Aco016421.v3;Aco016422.v3;Aco016423.v3;Aco016424.v3;Aco016425.v3;Aco016426.v3;Aco016427.v3;Aco016428.v3;PB.5202
MSTRG.45352.1	Aco018138.v3;Aco018139.v3;Aco018930.v3;Aco018932.v3
MSTRG.78134.1	Aco028353.v3
MSTRG.24973.1	Aco003050.v3;Aco003051.v3;Aco003052.v3;Aco003053.v3;Aco003054.v3;Aco003055.v3;Aco003056.v3;Aco003057.v3;Aco003058.v3;Aco003059.v3;Aco003060.v3;Aco003061.v3;Aco003062.v3;Aco003063.v3;Aco003064.v3;Aco003066.v3;Aco003067.v3;Aco003068.v3;Aco003069.v3;Aco003070.v3;Aco003071.v3;Aco003072.v3;Aco003073.v3;Aco003074.v3;Aco003075.v3;Aco003076.v3;Aco003077.v3;Aco003078.v3;PB.3308
MSTRG.11835.1	Aco023799.v3;Aco023800.v3;Aco024462.v3;Aco024463.v3;Aco024465.v3
MSTRG.22034.2	Aco010439.v3;Aco011488.v3;Aco011489.v3;Aco011490.v3;Aco011491.v3;Aco011492.v3;Aco011493.v3;Aco011494.v3;Aco011495.v3;Aco011496.v3;Aco011497.v3;Aco011498.v3;Aco011499.v3;Aco011500.v3;Aco016447.v3;Aco029299.v3;PB.2998;PB.3002;PB.3003
MSTRG.35973.1	Aco009812.v3;Aco009813.v3;Aco009814.v3;Aco009815.v3;Aco009816.v3;Aco009817.v3;Aco009818.v3;Aco009819.v3;Aco009820.v3;Aco009821.v3;Aco009822.v3;Aco009823.v3;Aco009824.v3;Aco009826.v3;Aco009827.v3;Aco009828.v3;Aco009829.v3;Aco009830.v3;Aco009831.v3;Aco009832.v3;Aco009833.v3;Aco009835.v3;Aco009836.v3;Aco009837.v3;Aco009838.v3;Aco009839.v3
MSTRG.51787.1	Aco003953.v3;Aco003954.v3;Aco003955.v3;Aco003956.v3;Aco003957.v3;Aco003958.v3;Aco003959.v3;Aco003960.v3;Aco003961.v3;Aco003962.v3;Aco003963.v3;Aco003965.v3;Aco003966.v3;Aco003967.v3;Aco003968.v3;Aco003969.v3;Aco003970.v3;Aco003971.v3;Aco003972.v3;Aco003973.v3;Aco003974.v3;Aco003975.v3;Aco003976.v3
MSTRG.21010.1	Aco022993.v3;Aco022994.v3;Aco026975.v3;Aco026976.v3;Aco026977.v3;Aco026981.v3;Aco026982.v3;Aco026983.v3
MSTRG.16224.3	Aco022531.v3;Aco022534.v3;Aco022536.v3;Aco022537.v3;Aco022538.v3;Aco022539.v3;Aco022540.v3;PB.2096
MSTRG.80651.1	Aco030759.v3;Aco030760.v3
MSTRG.30671.1	Aco023319.v3;Aco023323.v3;Aco023325.v3;Aco023326.v3
MSTRG.42467.1	Aco000648.v3;Aco000649.v3;Aco000650.v3;Aco000651.v3;Aco000652.v3;Aco000653.v3;Aco000654.v3;Aco000655.v3;Aco000656.v3;Aco000657.v3;Aco000658.v3;Aco000659.v3;Aco000661.v3;Aco000662.v3;Aco000663.v3;Aco000664.v3;Aco000665.v3;Aco000666.v3;Aco000667.v3;Aco000668.v3;Aco000669.v3;Aco000670.v3;Aco000671.v3;Aco000672.v3;Aco000673.v3;Aco000674.v3;Aco000675.v3;Aco000676.v3
MSTRG.63732.1	Aco018266.v3;Aco020274.v3;Aco020275.v3;Aco020278.v3;Aco024677.v3;Aco027785.v3;Aco028118.v3;Aco028832.v3;Aco028933.v3;Aco029688.v3;Aco030492.v3
MSTRG.76674.1	Aco028516.v3
MSTRG.16552.1	Aco023646.v3;Aco027475.v3;Aco027476.v3;Aco027477.v3;Aco027478.v3;Aco027713.v3;Aco028391.v3;Aco028392.v3;Aco028394.v3;Aco028395.v3;Aco028396.v3;Aco028652.v3
MSTRG.54157.6	Aco013310.v3;Aco013311.v3;Aco013312.v3;Aco013313.v3;Aco013314.v3;Aco013315.v3;Aco013316.v3;Aco013317.v3;Aco013318.v3;Aco013319.v3;Aco013320.v3;Aco013321.v3;PB.7213;PB.7215;PB.7217
MSTRG.17182.1	Aco015026.v3;Aco015027.v3;Aco015028.v3;Aco015029.v3;Aco015030.v3;Aco015031.v3;Aco015032.v3;Aco017862.v3;Aco017864.v3;Aco017865.v3;Aco017866.v3;Aco017867.v3;Aco017868.v3;Aco017869.v3;Aco017870.v3;Aco017871.v3;PB.2165;PB.2166;PB.2167
MSTRG.50453.2	Aco025173.v3;Aco025174.v3;Aco027807.v3;Aco027809.v3;Aco027810.v3
MSTRG.64260.1	Aco008216.v3;Aco008217.v3;Aco008218.v3;Aco008219.v3;Aco008220.v3;Aco008221.v3;Aco008222.v3;Aco008223.v3;Aco008224.v3;Aco008225.v3;Aco008226.v3;Aco008227.v3;Aco008228.v3;Aco008229.v3;Aco008230.v3;Aco008231.v3;Aco008232.v3;Aco008233.v3;Aco008235.v3;Aco008236.v3;Aco008237.v3;Aco008238.v3;Aco008239.v3;Aco008240.v3;Aco008241.v3;Aco008242.v3
MSTRG.70908.2	Aco024318.v3;Aco024955.v3;Aco024956.v3;Aco024957.v3;Aco024959.v3;Aco024960.v3
MSTRG.48189.1	Aco013749.v3;Aco013750.v3;Aco013752.v3;Aco013754.v3;Aco013755.v3;Aco013756.v3;Aco013757.v3;Aco013758.v3;Aco013762.v3;Aco019218.v3;Aco019219.v3;Aco019221.v3;Aco019222.v3;PB.6327
MSTRG.52554.4	Aco003731.v3;Aco020747.v3;Aco020748.v3;Aco020749.v3;Aco020750.v3;Aco020751.v3;Aco020752.v3;Aco020753.v3;Aco020754.v3;Aco020756.v3;PB.7098
MSTRG.74973.6	Aco024721.v3;Aco028748.v3;Aco028749.v3;Aco030946.v3
MSTRG.58539.1	Aco022206.v3;Aco022207.v3;Aco022208.v3;Aco022209.v3;Aco022210.v3;Aco022211.v3;Aco022212.v3;Aco022213.v3;Aco022214.v3
MSTRG.2316.1	Aco024911.v3;Aco024913.v3;Aco025262.v3
MSTRG.81361.1	PB.10296
MSTRG.76593.1	Aco010075.v3;Aco010077.v3;Aco010078.v3;Aco010079.v3;Aco010080.v3;Aco010081.v3;Aco010082.v3;Aco010084.v3;Aco010085.v3;Aco010086.v3;Aco010087.v3;Aco010088.v3;Aco010089.v3;Aco010090.v3;Aco010091.v3;Aco010092.v3;Aco010094.v3;Aco010095.v3;Aco010096.v3;Aco010097.v3;Aco010098.v3;PB.10179;PB.10180;PB.10181;PB.10182
MSTRG.65249.1	Aco013599.v3;Aco013600.v3;Aco013601.v3;Aco013602.v3;Aco013603.v3;Aco013604.v3;Aco013605.v3;Aco013606.v3;Aco013607.v3;Aco013609.v3;Aco013610.v3;Aco013611.v3;Aco014541.v3;Aco014542.v3;Aco014543.v3;Aco014544.v3;Aco014545.v3;Aco014546.v3
MSTRG.89509.1	Aco016153.v3;Aco023799.v3;Aco024719.v3;Aco024720.v3;Aco027662.v3;Aco028079.v3
MSTRG.90217.17	Aco028633.v3
MSTRG.83684.1	Aco031466.v3
MSTRG.22778.1	Aco025313.v3;Aco027248.v3;Aco027734.v3;Aco028512.v3
MSTRG.93968.3	Aco028532.v3
MSTRG.11061.1	Aco024679.v3;Aco024680.v3;Aco024681.v3;Aco024683.v3;Aco024684.v3;Aco027248.v3;Aco028512.v3;Aco029125.v3;Aco030980.v3
MSTRG.23423.5	Aco021040.v3;Aco021042.v3;Aco021047.v3;Aco021048.v3;Aco021049.v3;Aco021050.v3;PB.3087
MSTRG.50454.2	Aco025173.v3;Aco025174.v3;Aco027807.v3;Aco027809.v3;Aco027810.v3
MSTRG.74994.2	Aco019514.v3;Aco019515.v3;Aco024414.v3;Aco024415.v3;Aco024424.v3
MSTRG.63114.1	Aco020462.v3;Aco020463.v3;Aco020465.v3;Aco020467.v3;Aco020468.v3;Aco028812.v3;Aco028813.v3
MSTRG.82449.3	Aco023799.v3;Aco028079.v3;PB.10329
MSTRG.72139.1	Aco006968.v3;Aco006969.v3;Aco006970.v3;Aco006971.v3;Aco006972.v3;Aco006973.v3;Aco006974.v3;Aco006975.v3;Aco006976.v3;Aco006977.v3;Aco006978.v3;Aco006979.v3;Aco006980.v3;Aco006981.v3;Aco006982.v3;Aco006983.v3;Aco006984.v3;Aco006985.v3;Aco006986.v3;Aco006987.v3;Aco006988.v3;Aco006989.v3;Aco006990.v3;Aco006991.v3;Aco006992.v3;PB.9567
MSTRG.83272.16	Aco030886.v3
MSTRG.24622.1	Aco002881.v3;Aco002882.v3;Aco002883.v3;Aco002884.v3;Aco002885.v3;Aco002886.v3;Aco002887.v3;Aco002888.v3;Aco002889.v3;Aco002890.v3;Aco002891.v3;Aco002892.v3;Aco002893.v3;Aco002894.v3;Aco002895.v3;Aco002896.v3;Aco002898.v3;Aco002899.v3;Aco002900.v3;Aco002901.v3;Aco002902.v3;Aco002903.v3;Aco002904.v3;Aco002905.v3;Aco002906.v3;Aco002907.v3;Aco002908.v3;PB.3211;PB.3212
MSTRG.59073.1	Aco023825.v3;Aco023826.v3;Aco023830.v3;Aco025075.v3;Aco025076.v3;PB.7890
MSTRG.4133.1	Aco021206.v3;Aco021208.v3;Aco021209.v3;Aco021210.v3;Aco021211.v3;Aco021212.v3;Aco021213.v3;Aco029907.v3;Aco029908.v3
MSTRG.52549.1	Aco003731.v3;Aco003732.v3;Aco020751.v3;Aco020752.v3;Aco020753.v3;Aco020754.v3;Aco020756.v3;PB.7098
MSTRG.59599.2	Aco016194.v3;Aco016195.v3;Aco016196.v3;Aco016197.v3;Aco016198.v3;Aco016200.v3;Aco016201.v3;Aco016202.v3;Aco016203.v3;Aco016204.v3;Aco016205.v3;Aco016206.v3;Aco016207.v3;PB.7919;PB.7920
MSTRG.52554.5	Aco003731.v3;Aco020747.v3;Aco020748.v3;Aco020749.v3;Aco020750.v3;Aco020751.v3;Aco020752.v3;Aco020753.v3;Aco020754.v3;Aco020756.v3;PB.7098
MSTRG.16221.2	Aco022531.v3;Aco022534.v3;Aco022536.v3;Aco022537.v3;Aco022538.v3;Aco022539.v3;Aco022540.v3;Aco029614.v3;Aco029615.v3;Aco029616.v3;PB.2096
MSTRG.84916.1	Aco031307.v3
MSTRG.50488.1	Aco025173.v3;Aco025174.v3;Aco025175.v3;Aco025177.v3;Aco025179.v3;Aco025180.v3;Aco025183.v3;Aco025186.v3;Aco029513.v3;Aco029740.v3;Aco029741.v3
MSTRG.22600.5	Aco023000.v3;Aco023001.v3;Aco023230.v3;Aco023231.v3;Aco023232.v3;Aco023234.v3;Aco023235.v3;Aco023236.v3;Aco023238.v3;Aco023239.v3;Aco023241.v3;Aco029507.v3
MSTRG.28546.37	Aco014503.v3;Aco014504.v3;Aco014506.v3;Aco014507.v3;Aco014508.v3;Aco014509.v3;Aco014510.v3;Aco014511.v3;Aco014512.v3;Aco014513.v3;Aco014514.v3;Aco014515.v3;Aco014516.v3;Aco014517.v3;Aco014518.v3;Aco014519.v3;Aco014524.v3;Aco014526.v3;Aco014527.v3;Aco014528.v3;Aco014529.v3;Aco014531.v3
MSTRG.54858.1	Aco022222.v3;Aco022223.v3;Aco022225.v3;Aco022226.v3;Aco022227.v3;Aco022236.v3;Aco022238.v3;Aco022239.v3;Aco022974.v3;PB.7269
MSTRG.91373.1	Aco024105.v3;Aco029096.v3;Aco029097.v3;Aco029098.v3;Aco029099.v3;Aco031700.v3
MSTRG.84299.2	Aco018796.v3;Aco029418.v3;PB.7269
MSTRG.71099.1	Aco023100.v3;Aco023103.v3;Aco023104.v3;Aco023106.v3;Aco023107.v3;Aco023108.v3;Aco023110.v3;Aco027296.v3
MSTRG.53657.1	Aco013438.v3;Aco013440.v3;Aco013441.v3;Aco013442.v3;Aco013443.v3;Aco013444.v3;Aco013445.v3;Aco013450.v3;Aco013451.v3;Aco013452.v3;Aco013453.v3
MSTRG.60048.1	Aco022549.v3;Aco022550.v3;Aco022553.v3;Aco022554.v3;Aco028138.v3;Aco028139.v3;Aco028141.v3;Aco028142.v3
MSTRG.83272.7	Aco030886.v3
MSTRG.7641.1	Aco024796.v3;Aco024797.v3;Aco024798.v3;Aco024799.v3;Aco024800.v3;Aco025580.v3;Aco025584.v3;Aco029575.v3;Aco030163.v3
MSTRG.38955.3	Aco016385.v3;Aco016386.v3;Aco016387.v3;Aco016388.v3;Aco016389.v3;Aco016390.v3;Aco016391.v3;Aco020577.v3;Aco020578.v3;Aco020579.v3;Aco020580.v3;Aco020582.v3;Aco020583.v3;Aco020584.v3;Aco020585.v3;Aco020586.v3;Aco020587.v3;PB.5221
MSTRG.44399.1	Aco023745.v3;Aco023746.v3;Aco027089.v3;Aco027090.v3;Aco030809.v3
MSTRG.63309.5	Aco024660.v3;Aco029313.v3;Aco029507.v3;PB.7269
MSTRG.16227.2	Aco022531.v3;Aco022534.v3;Aco022536.v3;Aco022537.v3;Aco022538.v3;Aco022539.v3;Aco022540.v3;Aco029615.v3;Aco029616.v3;PB.2096
MSTRG.29143.1	Aco007652.v3;Aco007653.v3;Aco007654.v3;Aco007655.v3;Aco007656.v3;Aco007657.v3;Aco007658.v3;Aco007659.v3;Aco007660.v3;Aco007662.v3;Aco007663.v3;Aco007664.v3;Aco007665.v3;Aco007666.v3;Aco007667.v3;Aco007668.v3;Aco007669.v3;Aco007670.v3;Aco007671.v3;Aco007672.v3;Aco007673.v3;Aco007674.v3;Aco007675.v3;Aco007676.v3
MSTRG.88712.1	Aco018979.v3;Aco019735.v3;Aco020151.v3;Aco023667.v3;Aco023671.v3;Aco023672.v3;Aco023674.v3;Aco023677.v3;Aco027618.v3;Aco028139.v3;Aco031025.v3
MSTRG.78044.2	Aco029745.v3
MSTRG.73615.1	Aco021717.v3;Aco021718.v3;Aco021720.v3;Aco021721.v3;Aco023077.v3;PB.9838;PB.9840;PB.9842
MSTRG.70040.1	Aco016028.v3;Aco016029.v3;Aco016031.v3;Aco016032.v3;Aco016033.v3;Aco016034.v3;Aco016035.v3;Aco016036.v3;PB.9248
MSTRG.24385.1	Aco002765.v3;Aco002766.v3;Aco002767.v3;Aco002768.v3;Aco002769.v3;Aco002770.v3;Aco002771.v3;Aco002772.v3;Aco002773.v3;Aco002774.v3;Aco002775.v3;Aco002776.v3;Aco002777.v3;Aco002778.v3;Aco002779.v3;Aco002780.v3;Aco002781.v3;Aco002782.v3;Aco002783.v3;Aco002784.v3;Aco002785.v3;Aco002786.v3;Aco002787.v3;Aco002788.v3;Aco002789.v3;Aco002790.v3;Aco002791.v3;Aco002792.v3;Aco002793.v3;Aco002794.v3;Aco002795…
MSTRG.78615.2	Aco031309.v3;Aco031382.v3
MSTRG.2450.1	Aco020941.v3;Aco020942.v3;Aco020944.v3;Aco020945.v3;Aco020947.v3;Aco020948.v3
MSTRG.23008.1	Aco025114.v3;Aco025115.v3;Aco025116.v3;Aco025117.v3;Aco025119.v3;Aco025121.v3
MSTRG.2432.2	Aco016153.v3;Aco019422.v3;Aco019491.v3;Aco019801.v3;Aco019853.v3;Aco020346.v3;Aco021181.v3;Aco022317.v3;Aco024101.v3;Aco024104.v3;Aco024105.v3;Aco025469.v3;Aco027196.v3;Aco027335.v3;Aco028237.v3;Aco028731.v3;Aco028939.v3;Aco029278.v3;Aco029279.v3;Aco030197.v3;Aco030852.v3;Aco031182.v3;Aco031277.v3;Aco031594.v3
MSTRG.20622.1	Aco020930.v3;Aco020931.v3;Aco020932.v3;Aco020933.v3;Aco020934.v3;Aco020935.v3;Aco020936.v3;Aco020937.v3;Aco021569.v3;Aco025015.v3
MSTRG.87318.4	Aco031538.v3
MSTRG.53416.1	Aco019867.v3;Aco019870.v3;Aco024777.v3;Aco025818.v3;Aco025819.v3;Aco025822.v3;Aco025823.v3
MSTRG.54904.2	Aco000020.v3;Aco012550.v3;Aco021071.v3;Aco021868.v3;Aco021961.v3;Aco022234.v3;Aco022236.v3;Aco022238.v3;Aco022239.v3;Aco022241.v3;Aco022242.v3;Aco022467.v3;Aco022710.v3;Aco024874.v3;Aco025213.v3;Aco027311.v3;Aco027327.v3;Aco027734.v3;Aco029575.v3;Aco029925.v3;Aco030427.v3;Aco030665.v3;Aco031254.v3;Aco031400.v3
MSTRG.2575.1	Aco015904.v3;Aco015905.v3;Aco015906.v3;Aco015907.v3;Aco015908.v3;Aco015909.v3;Aco015910.v3;Aco015911.v3;Aco015912.v3;Aco015913.v3;Aco015914.v3;Aco015915.v3;Aco015916.v3;Aco015917.v3;Aco015923.v3;Aco015924.v3;Aco015925.v3;Aco015926.v3;Aco015927.v3
MSTRG.34333.1	Aco016571.v3;Aco020834.v3;Aco020835.v3;Aco020837.v3;Aco026452.v3;Aco028093.v3
MSTRG.86909.5	Aco031597.v3
MSTRG.63204.1	Aco027584.v3;Aco027585.v3;Aco027587.v3;Aco027588.v3;Aco027966.v3;Aco027967.v3;Aco027968.v3
MSTRG.12854.2	Aco024127.v3;Aco024128.v3;Aco024129.v3;Aco024130.v3;Aco024131.v3;Aco024132.v3;Aco024133.v3;Aco024134.v3;Aco024135.v3;Aco024136.v3;Aco024137.v3;Aco024442.v3;Aco024443.v3;Aco024444.v3;Aco024445.v3;Aco024446.v3
MSTRG.20118.1	Aco019761.v3;Aco019762.v3;Aco019763.v3;Aco019764.v3;Aco022064.v3;Aco022066.v3;Aco022067.v3;Aco022068.v3;Aco022069.v3;Aco031541.v3
MSTRG.55343.1	Aco020820.v3;Aco020821.v3;Aco020822.v3;Aco020823.v3;Aco020824.v3;Aco020825.v3;Aco020826.v3;Aco020827.v3;Aco020828.v3;Aco020829.v3;Aco020830.v3;Aco026441.v3;PB.7294
MSTRG.11576.1	Aco019729.v3;Aco019730.v3;Aco019731.v3;Aco019732.v3;Aco019733.v3
MSTRG.55516.1	Aco020658.v3;Aco023305.v3;Aco023306.v3;Aco023307.v3;Aco023308.v3;Aco023310.v3
MSTRG.28665.1	Aco014448.v3;Aco014449.v3;Aco014450.v3;Aco014451.v3;Aco014452.v3;Aco014453.v3;Aco014454.v3;Aco014455.v3;Aco014456.v3;Aco014457.v3;Aco014458.v3;Aco014460.v3;Aco014461.v3;Aco014462.v3;Aco014463.v3;Aco014464.v3;Aco014465.v3;Aco014467.v3;Aco014468.v3;Aco014469.v3;Aco014470.v3;Aco014471.v3;Aco014472.v3;Aco014473.v3;Aco014474.v3;Aco014475.v3;Aco014476.v3;Aco014477.v3;Aco014478.v3;Aco014479.v3;Aco014480…
MSTRG.7258.1	Aco003747.v3;Aco021898.v3;Aco022456.v3;Aco022460.v3;Aco022461.v3;Aco022462.v3;Aco022463.v3;Aco022464.v3;Aco022674.v3;Aco022675.v3
MSTRG.56273.1	Aco006078.v3;Aco006079.v3;Aco006080.v3;Aco006081.v3;Aco006082.v3;Aco006083.v3;Aco006084.v3;Aco006085.v3;Aco006087.v3;Aco006088.v3;Aco006089.v3;Aco006090.v3;Aco006091.v3;Aco006092.v3;Aco006093.v3;Aco006094.v3;Aco006095.v3;Aco006096.v3;Aco006097.v3;PB.7413;PB.7415
MSTRG.13071.1	Aco015526.v3;Aco015527.v3;Aco015528.v3;Aco015530.v3;Aco015531.v3;Aco015532.v3;Aco015533.v3;Aco015534.v3;Aco015537.v3;Aco015538.v3;Aco015539.v3;Aco015540.v3;Aco015541.v3;Aco015542.v3;Aco015543.v3;Aco015544.v3;Aco015545.v3;Aco015546.v3;Aco015547.v3;Aco015548.v3
MSTRG.85568.2	Aco031594.v3
MSTRG.51395.2	Aco004150.v3;Aco004151.v3;Aco004153.v3;Aco004154.v3;Aco004155.v3;Aco004156.v3;Aco004157.v3;Aco004158.v3;Aco004159.v3;Aco004160.v3;Aco004161.v3;Aco004162.v3;Aco004163.v3;Aco004164.v3;Aco004165.v3;Aco004166.v3;Aco004167.v3;Aco004168.v3;Aco004169.v3;Aco004170.v3;Aco004171.v3;Aco004172.v3;Aco004173.v3;Aco004174.v3;Aco004175.v3;Aco004176.v3;Aco004177.v3;Aco004178.v3;Aco004179.v3;Aco004180.v3;Aco004181…
MSTRG.47697.2	Aco018777.v3;Aco018778.v3;Aco018780.v3;Aco018781.v3;Aco018782.v3;Aco018784.v3;Aco018785.v3;Aco018786.v3;Aco018787.v3;PB.6287
MSTRG.45313.1	Aco018136.v3;Aco018930.v3;Aco018932.v3;Aco018934.v3;Aco018936.v3;Aco018937.v3;Aco018938.v3;Aco018940.v3
MSTRG.89831.1	Aco025651.v3;Aco025652.v3;Aco025653.v3;Aco025654.v3;Aco025655.v3;Aco025656.v3;Aco025657.v3;Aco025658.v3;Aco025659.v3;Aco025661.v3;Aco025662.v3;Aco025663.v3
MSTRG.92260.1	Aco005266.v3;Aco006553.v3;Aco006625.v3;Aco012836.v3;Aco027637.v3;Aco027638.v3;Aco027639.v3;Aco027640.v3;Aco027642.v3;Aco027643.v3;Aco029030.v3
MSTRG.23978.1	Aco002622.v3;Aco002623.v3;Aco002624.v3;Aco002625.v3;Aco002626.v3;Aco002627.v3;Aco002628.v3;Aco002630.v3;Aco002631.v3;Aco002632.v3;Aco002633.v3
MSTRG.27351.1	Aco026039.v3;Aco026040.v3;Aco026043.v3;Aco027366.v3
MSTRG.3822.2	Aco023373.v3;Aco023374.v3;Aco023377.v3;Aco023378.v3
MSTRG.64156.2	Aco008185.v3;Aco008186.v3;Aco008187.v3;Aco008188.v3;Aco008189.v3;Aco008190.v3;Aco008191.v3;Aco008192.v3;Aco008198.v3;Aco008199.v3;Aco008200.v3;Aco008201.v3;Aco008202.v3;PB.8484
MSTRG.12269.1	Aco019338.v3;Aco019340.v3;Aco019341.v3;Aco020046.v3;Aco020049.v3;Aco020053.v3;Aco020054.v3;Aco020055.v3
MSTRG.73783.1	Aco015944.v3;Aco016153.v3;Aco019731.v3;Aco020786.v3;Aco022476.v3;Aco023244.v3;Aco023312.v3;Aco023903.v3;Aco023906.v3;Aco023913.v3;Aco023914.v3;Aco023916.v3;Aco023917.v3;Aco024491.v3;Aco025427.v3;Aco026387.v3;Aco026758.v3;Aco027209.v3;Aco027406.v3;Aco027451.v3;Aco027785.v3;Aco028133.v3;Aco028428.v3;Aco028598.v3;Aco028686.v3;Aco028765.v3;Aco028832.v3;Aco028929.v3;Aco030074.v3;Aco031396.v3;Aco031478…
MSTRG.58443.3	Aco015822.v3;Aco015825.v3;Aco015826.v3;Aco015827.v3;Aco022192.v3;Aco022193.v3;Aco022195.v3;Aco022196.v3;Aco022197.v3;Aco022198.v3
MSTRG.20575.1	Aco020930.v3;Aco020931.v3;Aco020932.v3;Aco021569.v3;Aco021570.v3;Aco021571.v3;Aco021572.v3;Aco021573.v3;Aco021575.v3;Aco021576.v3
MSTRG.92946.1	Aco031263.v3
MSTRG.38106.10	Aco024578.v3;Aco024579.v3;Aco024581.v3;Aco024582.v3;Aco029192.v3;Aco029195.v3;PB.5141;PB.5142
MSTRG.4738.1	Aco017991.v3;Aco017992.v3;Aco017993.v3;Aco017994.v3;Aco017995.v3;Aco017996.v3;Aco017997.v3;Aco018601.v3;Aco018602.v3;Aco018603.v3;Aco018604.v3
MSTRG.54001.1	Aco013351.v3;Aco013352.v3;Aco013353.v3;Aco013354.v3;Aco013355.v3;Aco013356.v3;Aco013357.v3;Aco013358.v3;Aco013359.v3;Aco013360.v3;Aco013361.v3;Aco013362.v3;Aco013364.v3;Aco013365.v3;Aco013366.v3;Aco013367.v3;Aco013368.v3;Aco013369.v3;Aco013370.v3;Aco013371.v3;Aco013372.v3;Aco013373.v3;Aco013374.v3;Aco021898.v3;PB.7200;PB.7202
MSTRG.94685.1	Aco027785.v3;Aco028118.v3;Aco028148.v3;Aco028149.v3;Aco028150.v3
MSTRG.74596.13	Aco024743.v3;Aco024744.v3;Aco024748.v3;Aco024749.v3;Aco024750.v3;Aco024752.v3;Aco024753.v3;Aco025347.v3;Aco026324.v3;Aco028907.v3;Aco028908.v3
MSTRG.26521.5	Aco019804.v3;Aco019805.v3;Aco019806.v3;Aco019807.v3;Aco019810.v3;Aco019811.v3;Aco019812.v3;Aco019813.v3;Aco025282.v3;Aco025283.v3;Aco025284.v3;Aco025285.v3;PB.3674
MSTRG.73823.4	Aco025432.v3;Aco025434.v3;Aco025435.v3;Aco025730.v3;PB.9852;PB.9853
MSTRG.79862.2	Aco027045.v3;Aco027047.v3;Aco027048.v3
MSTRG.9219.2	Aco001054.v3;Aco001055.v3;Aco001056.v3;Aco001057.v3;Aco001058.v3;Aco001059.v3;Aco001060.v3;Aco001061.v3;Aco001062.v3;Aco001063.v3;Aco001064.v3;Aco001065.v3;Aco001066.v3;Aco001067.v3;Aco001068.v3;Aco001071.v3;Aco001072.v3;Aco001073.v3;Aco001074.v3;Aco001075.v3;Aco001076.v3;Aco001077.v3;Aco001078.v3;Aco001079.v3;Aco001080.v3
MSTRG.89059.1	Aco028469.v3;Aco028470.v3;Aco028471.v3;Aco028472.v3;Aco028473.v3;Aco028474.v3
MSTRG.7851.1	Aco020488.v3;Aco020490.v3;Aco020491.v3;Aco020492.v3;Aco020493.v3;Aco020494.v3;Aco020495.v3;Aco020496.v3;Aco020497.v3;Aco020501.v3;Aco020502.v3;Aco020504.v3;Aco020505.v3
MSTRG.54959.2	Aco022241.v3;Aco022242.v3;Aco022244.v3;Aco022245.v3;Aco024392.v3
MSTRG.81310.2	Aco029142.v3;Aco029144.v3;Aco029145.v3
MSTRG.81847.1	Aco031314.v3;Aco031315.v3
MSTRG.54860.1	Aco022222.v3;Aco022223.v3;Aco022225.v3;Aco022226.v3;Aco022227.v3;Aco022228.v3;Aco022229.v3;Aco022230.v3
MSTRG.10694.1	Aco010463.v3;Aco010464.v3;Aco010465.v3;Aco010466.v3;Aco010467.v3;Aco010468.v3;Aco010469.v3;Aco010470.v3;Aco010472.v3;PB.1387
MSTRG.3329.1	Aco011187.v3;Aco011188.v3;Aco011189.v3;Aco011190.v3;Aco011192.v3;Aco011193.v3;Aco011194.v3;Aco011195.v3;Aco018206.v3
MSTRG.9397.2	Aco000991.v3;Aco000992.v3;Aco000993.v3;Aco000994.v3;Aco000995.v3;Aco000996.v3;Aco000997.v3;Aco000998.v3;Aco000999.v3;Aco001000.v3;Aco001001.v3;Aco001002.v3;Aco001004.v3;Aco001005.v3;Aco001006.v3;Aco001007.v3;Aco001008.v3;Aco001009.v3;Aco001010.v3;Aco001011.v3;Aco001012.v3;Aco001013.v3;Aco001014.v3;PB.1140
MSTRG.86907.6	Aco024878.v3;Aco031710.v3
MSTRG.54267.1	Aco021120.v3;Aco021121.v3;Aco021124.v3;Aco021125.v3;Aco021127.v3;Aco021128.v3;Aco021129.v3;Aco021130.v3;Aco021131.v3;Aco021394.v3;Aco022296.v3;Aco022297.v3;Aco022298.v3;Aco022299.v3
MSTRG.4.3	Aco009722.v3;Aco009723.v3;Aco009724.v3;Aco009725.v3;Aco009726.v3;Aco009727.v3;Aco009728.v3;Aco009729.v3;Aco009730.v3;Aco009731.v3;Aco009732.v3;Aco009733.v3;Aco009734.v3;Aco009735.v3;Aco009736.v3;Aco009737.v3
MSTRG.1925.1	Aco024497.v3;Aco024498.v3;PB.262
MSTRG.11688.1	Aco018502.v3;Aco023667.v3;Aco025533.v3;Aco025534.v3;Aco025535.v3;Aco025536.v3;Aco027651.v3;Aco031009.v3;Aco031692.v3;PB.1423
MSTRG.15791.2	Aco020969.v3;Aco020970.v3;Aco020971.v3;Aco020972.v3;Aco023478.v3;Aco023479.v3;Aco023481.v3;Aco023483.v3
MSTRG.73752.3	Aco021446.v3;Aco023901.v3;Aco023903.v3;Aco023906.v3;Aco023912.v3;Aco023913.v3;Aco025055.v3;Aco025056.v3;Aco027785.v3;Aco028118.v3
MSTRG.20819.1	Aco023645.v3;Aco023646.v3;Aco023647.v3;Aco023648.v3;Aco023720.v3;Aco023730.v3;Aco023731.v3;Aco026792.v3;Aco026793.v3;Aco026794.v3;Aco026795.v3
MSTRG.70040.8	Aco016028.v3;Aco016029.v3;Aco016031.v3;Aco016032.v3;Aco016033.v3;Aco016034.v3;Aco016035.v3;Aco016036.v3;PB.9248
MSTRG.36023.1	Aco009838.v3;Aco009839.v3;Aco009840.v3;Aco009841.v3;Aco009842.v3;Aco009843.v3;Aco009844.v3;Aco009845.v3;Aco009846.v3;Aco009847.v3;Aco009848.v3;Aco009849.v3;Aco009850.v3;Aco009851.v3;Aco009852.v3;Aco009853.v3;Aco009854.v3;Aco009856.v3;Aco009857.v3;Aco009858.v3;Aco009859.v3;Aco009860.v3;Aco009861.v3;Aco009862.v3;Aco009863.v3;Aco009864.v3;Aco009865.v3;Aco009866.v3;Aco009867.v3;Aco009868.v3;Aco009869…
MSTRG.11682.1	Aco025533.v3;Aco025534.v3;Aco025535.v3;Aco025536.v3;Aco029698.v3;Aco030163.v3;PB.1423
MSTRG.1605.1	Aco024629.v3;Aco024633.v3;Aco024634.v3;Aco028547.v3;Aco028549.v3;PB.249
MSTRG.71812.1	Aco002310.v3;Aco004444.v3;Aco009258.v3;Aco009259.v3;Aco009260.v3;Aco009261.v3;Aco009262.v3;Aco009263.v3;Aco009264.v3;Aco009265.v3;Aco009266.v3;Aco009267.v3;Aco009268.v3;Aco009269.v3;Aco009270.v3;Aco009272.v3;Aco009273.v3;Aco009274.v3;Aco009275.v3;Aco009276.v3;Aco009277.v3;Aco009278.v3;Aco009279.v3;Aco009280.v3;Aco009281.v3;Aco009282.v3;Aco009283.v3;Aco009284.v3;Aco009285.v3;Aco009286.v3;PB.9461;P…
MSTRG.85955.3	Aco030797.v3;Aco030799.v3
MSTRG.34098.1	Aco020865.v3;Aco020866.v3;Aco028169.v3;Aco028716.v3;Aco028717.v3;Aco029513.v3;PB.4634
MSTRG.87743.1	Aco023754.v3;Aco023759.v3;Aco023760.v3;Aco023761.v3
MSTRG.90134.1	Aco026380.v3;Aco026383.v3;Aco026386.v3
MSTRG.92332.1	Aco002666.v3;Aco020806.v3;Aco022335.v3;Aco024194.v3;Aco024431.v3;Aco025826.v3;Aco026614.v3;Aco027313.v3;Aco027514.v3;Aco029987.v3
MSTRG.68345.1	Aco022032.v3;Aco022033.v3;Aco022034.v3;Aco026788.v3;Aco026790.v3;Aco029706.v3;Aco029707.v3;PB.9027
MSTRG.56760.2	Aco005839.v3;Aco005840.v3;Aco005841.v3;Aco005842.v3;Aco005843.v3;Aco005844.v3;Aco005845.v3;Aco005846.v3;Aco005847.v3;Aco005848.v3;Aco005849.v3;Aco005850.v3;Aco005851.v3;Aco005852.v3;Aco005853.v3;Aco005854.v3;Aco005855.v3;Aco005856.v3;Aco005857.v3;Aco005858.v3;Aco005859.v3;Aco005860.v3;Aco005861.v3;Aco005862.v3;Aco005863.v3;Aco005864.v3;PB.7539
MSTRG.53979.2	Aco013362.v3;Aco013363.v3;Aco013364.v3;Aco013365.v3;Aco013366.v3;Aco013367.v3;Aco013368.v3;Aco013369.v3;Aco013370.v3;Aco013371.v3;Aco013372.v3;Aco013374.v3;Aco013375.v3;Aco013376.v3;Aco013377.v3;Aco013379.v3;Aco013380.v3;Aco013381.v3;PB.7200
MSTRG.10271.1	Aco013932.v3;Aco013933.v3;Aco022843.v3;Aco022844.v3;Aco022845.v3;Aco022846.v3;Aco022847.v3;Aco022848.v3;Aco022849.v3;Aco022850.v3;Aco022851.v3;Aco022852.v3;Aco022853.v3;Aco022854.v3;Aco022855.v3;Aco022856.v3;Aco022857.v3;Aco022858.v3;PB.1340
MSTRG.28118.1	Aco018342.v3;Aco018344.v3;Aco018345.v3;Aco018346.v3;Aco018347.v3;Aco018348.v3;Aco018349.v3;Aco018350.v3;Aco018351.v3;Aco018352.v3;Aco018353.v3;Aco019543.v3;Aco019544.v3;Aco019545.v3;Aco019546.v3;Aco019547.v3;Aco019548.v3;Aco019549.v3;Aco019550.v3;PB.3777
MSTRG.76885.1	Aco021684.v3;Aco029640.v3;Aco029641.v3;Aco029642.v3
MSTRG.50680.1	Aco024002.v3;Aco024003.v3;Aco024023.v3;Aco024025.v3;Aco024026.v3;Aco024027.v3;PB.6724
MSTRG.36028.1	Aco009840.v3;Aco009841.v3;Aco009842.v3;Aco009843.v3;Aco009844.v3;Aco009845.v3;Aco009846.v3;Aco009847.v3;Aco009848.v3;Aco009849.v3;Aco009850.v3;Aco009851.v3;Aco009852.v3;Aco009853.v3;Aco009854.v3;Aco009855.v3;Aco009856.v3;Aco009857.v3;Aco009860.v3;Aco009861.v3;Aco009862.v3;Aco009863.v3;Aco009864.v3;Aco009865.v3;Aco009866.v3;Aco009867.v3;Aco009868.v3;Aco009869.v3;Aco009870.v3;Aco009871.v3;Aco009872…
MSTRG.58123.1	Aco003654.v3;Aco003655.v3;Aco003656.v3;Aco003657.v3;Aco003658.v3;Aco003659.v3;Aco003660.v3;Aco003661.v3;Aco003662.v3;Aco003663.v3;Aco003664.v3;Aco003665.v3;Aco003666.v3;Aco003667.v3;Aco003668.v3;Aco019602.v3;PB.7843;PB.7845
MSTRG.90556.1	Aco030455.v3;Aco030456.v3;Aco030457.v3
MSTRG.48514.1	Aco009443.v3;Aco009444.v3;Aco009445.v3;Aco009446.v3;Aco009447.v3;Aco009448.v3;Aco009449.v3;Aco009450.v3;Aco009451.v3;Aco009452.v3;Aco022089.v3;PB.6365;PB.6366
MSTRG.12934.1	Aco015570.v3;Aco015571.v3;Aco015572.v3;Aco015573.v3;Aco015574.v3;Aco015575.v3;Aco015576.v3;Aco015577.v3;Aco015578.v3;Aco015579.v3;Aco015580.v3;Aco015581.v3;Aco015582.v3;Aco015583.v3;Aco015584.v3;Aco015585.v3;Aco021898.v3;PB.1522
MSTRG.86250.1	Aco031769.v3
MSTRG.4437.1	Aco022404.v3;Aco022405.v3;Aco022406.v3;Aco022407.v3;Aco022408.v3;Aco022409.v3;Aco022411.v3;Aco028698.v3;Aco028699.v3;Aco028700.v3;Aco028701.v3;Aco029439.v3
MSTRG.81673.1	Aco027248.v3;Aco030977.v3
MSTRG.68803.1	Aco020139.v3;Aco020140.v3;Aco020141.v3;Aco020142.v3;Aco020143.v3;Aco020148.v3;Aco024436.v3
MSTRG.66796.1	Aco019711.v3;Aco019716.v3;Aco023818.v3;Aco023819.v3;Aco023820.v3;Aco023821.v3;Aco023822.v3
MSTRG.51832.1	Aco003942.v3;Aco003943.v3;Aco003944.v3;Aco003945.v3;Aco003946.v3;Aco003947.v3;Aco003949.v3;Aco003950.v3;Aco003951.v3;Aco003952.v3;Aco003953.v3;Aco003954.v3;Aco003955.v3;Aco003956.v3;Aco003957.v3;Aco003958.v3;PB.6994;PB.6996
MSTRG.7303.1	Aco022461.v3;Aco022462.v3;Aco022463.v3;Aco022464.v3;Aco022467.v3;Aco022468.v3;Aco026625.v3
MSTRG.32652.1	Aco008648.v3;Aco008649.v3;Aco008650.v3;Aco008651.v3;Aco008652.v3;Aco008653.v3;Aco008654.v3;Aco008655.v3;Aco008656.v3;Aco008657.v3;Aco008658.v3;Aco008659.v3;Aco008660.v3;Aco008661.v3;Aco008662.v3;Aco008663.v3;Aco008664.v3;Aco008665.v3;Aco008675.v3;Aco008676.v3;Aco008677.v3;Aco008678.v3;Aco008679.v3;Aco008680.v3;Aco008681.v3;Aco008682.v3;Aco008683.v3;Aco008684.v3;Aco008685.v3;Aco008686.v3;PB.4467
MSTRG.6306.3	Aco016908.v3;Aco016909.v3;Aco016910.v3;Aco016911.v3;Aco016912.v3;Aco016913.v3;Aco016914.v3;Aco016915.v3;PB.853
MSTRG.93596.1	Aco002004.v3;Aco017853.v3;Aco021729.v3;Aco023769.v3;Aco026029.v3;Aco027828.v3;Aco028057.v3;Aco028622.v3;Aco030863.v3;Aco030865.v3;Aco031383.v3;PB.10235;PB.10518;PB.8388
MSTRG.59469.1	Aco016241.v3;Aco016242.v3;Aco016243.v3;Aco016244.v3;Aco016245.v3;Aco016247.v3;Aco016249.v3
MSTRG.9055.2	Aco001132.v3;Aco001133.v3;Aco001134.v3;Aco001135.v3;Aco001136.v3;Aco001137.v3;Aco001139.v3;Aco001140.v3;Aco001141.v3;Aco001142.v3;Aco001143.v3;Aco001144.v3;Aco001145.v3;Aco001146.v3;Aco001147.v3;Aco001148.v3;Aco001149.v3;Aco001150.v3;PB.1068
MSTRG.23121.1	Aco012550.v3;Aco020350.v3;Aco021596.v3;Aco021868.v3;Aco024481.v3;Aco027196.v3;Aco027734.v3;Aco028096.v3;Aco028545.v3;Aco028546.v3;Aco029780.v3;Aco030194.v3;Aco030387.v3;Aco031254.v3;Aco031658.v3
MSTRG.40939.1	Aco018101.v3;Aco018102.v3;Aco018103.v3;Aco018105.v3;Aco018106.v3;Aco018107.v3;Aco018108.v3;Aco018109.v3;Aco018110.v3;Aco018111.v3;Aco018112.v3;Aco018113.v3;Aco018114.v3;Aco018115.v3;PB.5364
MSTRG.68268.1	Aco019491.v3;Aco024955.v3;Aco026781.v3;Aco026785.v3;Aco027335.v3;Aco028079.v3;Aco029513.v3
MSTRG.90275.1	Aco023489.v3;Aco028845.v3;Aco028846.v3;Aco028850.v3;Aco030163.v3;PB.10485
MSTRG.88541.1	Aco026437.v3;Aco026439.v3
MSTRG.33526.1	Aco008447.v3;Aco020583.v3;Aco023599.v3;Aco023600.v3;Aco023601.v3;Aco023603.v3;Aco023605.v3;Aco023607.v3;Aco023608.v3;Aco023610.v3;PB.4593;PB.4596;PB.4598;PB.4599
MSTRG.8434.1	Aco001358.v3;Aco001359.v3;Aco001360.v3;Aco001361.v3;Aco001362.v3;Aco001363.v3;Aco001364.v3;Aco001365.v3;Aco001366.v3;Aco001367.v3;Aco020646.v3;Aco020647.v3;Aco020648.v3;Aco020649.v3;Aco020650.v3;Aco020651.v3;Aco020652.v3;Aco020653.v3;Aco020654.v3;Aco020655.v3;Aco020656.v3
MSTRG.73428.1	Aco021529.v3;Aco021530.v3;Aco021531.v3;Aco021534.v3;Aco021536.v3;Aco021537.v3;Aco021538.v3;Aco021541.v3;PB.9822
MSTRG.57637.1	Aco003430.v3;Aco003431.v3;Aco003432.v3;Aco003433.v3;Aco003434.v3;Aco003435.v3;Aco003436.v3;Aco003437.v3;Aco003438.v3;Aco003439.v3;Aco003440.v3;Aco003441.v3;Aco003442.v3;Aco003443.v3;Aco003444.v3;Aco003446.v3;Aco003447.v3;Aco003448.v3;Aco003449.v3;Aco003450.v3;Aco003451.v3;Aco003452.v3;Aco003453.v3;Aco003454.v3;Aco003455.v3;Aco003456.v3;Aco003457.v3;Aco003458.v3;Aco003459.v3;Aco003460.v3;PB.7740;P…
MSTRG.7556.1	Aco025877.v3;Aco025878.v3;Aco027082.v3;Aco027083.v3;Aco027085.v3;Aco027086.v3;Aco027087.v3
MSTRG.32568.2	Aco008602.v3;Aco008603.v3;Aco008604.v3;Aco008606.v3;Aco008607.v3;Aco008608.v3;Aco008610.v3;Aco008611.v3;Aco008612.v3;Aco008613.v3;Aco008614.v3;Aco008615.v3;Aco008616.v3;Aco008617.v3;Aco008618.v3;Aco008619.v3;Aco008620.v3;Aco008622.v3;Aco008623.v3;Aco008624.v3;Aco008625.v3;Aco008626.v3;Aco008627.v3;Aco008628.v3;Aco008629.v3;Aco008630.v3;Aco008631.v3
MSTRG.73318.2	Aco007379.v3;Aco007380.v3;Aco007381.v3;Aco007382.v3;Aco007383.v3;Aco007384.v3;Aco007385.v3;Aco007389.v3;Aco007391.v3;Aco007392.v3;Aco007393.v3;Aco024502.v3;PB.9813;PB.9816
MSTRG.34028.1	Aco024239.v3;Aco028948.v3;Aco028949.v3;Aco028950.v3;Aco029046.v3;Aco029048.v3;PB.4629
MSTRG.11726.4	Aco027820.v3;Aco028512.v3;Aco028942.v3
MSTRG.26929.3	Aco023555.v3;Aco023773.v3;Aco023778.v3;Aco023779.v3;Aco023780.v3;Aco023781.v3;Aco023782.v3
MSTRG.74735.1	Aco022741.v3;Aco022742.v3;Aco022744.v3;Aco022746.v3
MSTRG.24593.1	Aco002865.v3;Aco002866.v3;Aco002867.v3;Aco002868.v3;Aco002869.v3;Aco002870.v3;Aco002871.v3;Aco002872.v3;Aco002873.v3;Aco002874.v3;Aco002875.v3;Aco002876.v3;Aco002877.v3;Aco002878.v3;Aco002879.v3;Aco002881.v3;Aco002882.v3;Aco002883.v3;Aco002884.v3;Aco002885.v3;Aco002886.v3;Aco002887.v3;Aco002888.v3;Aco002889.v3;Aco002890.v3;Aco002891.v3;Aco002892.v3;Aco002893.v3;Aco002894.v3;Aco002895.v3;Aco002896…
MSTRG.50394.1	Aco026516.v3;Aco026517.v3;Aco026519.v3;Aco026521.v3;Aco026522.v3
MSTRG.38602.3	Aco021236.v3;Aco021237.v3;Aco021238.v3;Aco021239.v3;Aco021240.v3;Aco021241.v3;Aco021242.v3;Aco021245.v3;Aco021246.v3;Aco021247.v3;Aco021248.v3;Aco028832.v3;Aco029442.v3;Aco029575.v3;Aco030326.v3;Aco030788.v3;PB.5166;PB.5167
MSTRG.84847.4	Aco016153.v3;Aco019422.v3;Aco023312.v3;Aco025216.v3;Aco027509.v3;Aco029027.v3;Aco030074.v3;Aco031309.v3;Aco031478.v3;Aco031576.v3;Aco031787.v3
MSTRG.68992.1	Aco023249.v3;Aco023255.v3;Aco023256.v3;Aco023257.v3;Aco023259.v3;Aco023260.v3
MSTRG.93409.1	Aco030654.v3
MSTRG.37603.1	Aco019590.v3;Aco019591.v3;Aco019592.v3;Aco019593.v3;Aco019594.v3
MSTRG.80268.1	Aco020135.v3;Aco021446.v3;Aco023157.v3;Aco024233.v3;Aco024972.v3;Aco025489.v3;Aco025492.v3;Aco026555.v3;Aco026602.v3;Aco026672.v3;Aco026793.v3;Aco026816.v3;Aco027002.v3;Aco027213.v3;Aco027313.v3;Aco027471.v3;Aco027478.v3;Aco027655.v3;Aco028118.v3;Aco028456.v3;Aco028688.v3;Aco029002.v3;Aco029249.v3;Aco030079.v3;Aco030472.v3;Aco030724.v3;Aco030808.v3;Aco030885.v3;Aco030894.v3;Aco030962.v3;Aco030966…
MSTRG.52605.2	Aco020739.v3;Aco020740.v3;Aco020741.v3;Aco020742.v3;Aco020743.v3;Aco020744.v3;Aco020747.v3;Aco020748.v3;Aco020749.v3;Aco020750.v3;Aco020751.v3;Aco020752.v3;PB.7100;PB.7102
MSTRG.32288.4	Aco017551.v3;Aco017552.v3;Aco017553.v3;Aco017554.v3;Aco017555.v3;Aco017556.v3;Aco017557.v3;Aco017558.v3;Aco017559.v3;Aco017560.v3;Aco017561.v3;Aco017562.v3;Aco017563.v3
MSTRG.68620.1	Aco024169.v3;Aco024170.v3;Aco024171.v3;Aco024172.v3;Aco024174.v3;Aco024175.v3;Aco024214.v3;Aco024215.v3;Aco024217.v3;Aco024218.v3;Aco024220.v3;Aco024221.v3
MSTRG.44856.10	Aco018484.v3;Aco018487.v3;Aco018488.v3;Aco018489.v3;Aco018490.v3;Aco018491.v3;Aco018492.v3;Aco018494.v3;Aco018496.v3;PB.5947
MSTRG.46785.3	Aco019266.v3;Aco019267.v3;Aco019268.v3;Aco019270.v3;Aco019272.v3;Aco019273.v3;Aco019275.v3;PB.6233
MSTRG.92383.2	Aco028418.v3;Aco028419.v3;Aco028421.v3;Aco028422.v3;Aco028423.v3
MSTRG.24918.1	Aco003021.v3;Aco003022.v3;Aco003023.v3;Aco003024.v3;Aco003025.v3;Aco003026.v3;Aco003027.v3;Aco003028.v3;Aco003029.v3;Aco003030.v3;Aco003031.v3;Aco003032.v3;Aco003034.v3;Aco003035.v3;Aco003036.v3;Aco003037.v3;Aco003038.v3;Aco003039.v3;Aco003040.v3;Aco003041.v3;Aco003042.v3;Aco003043.v3;Aco003044.v3;Aco003045.v3;Aco003046.v3;Aco003047.v3;Aco003048.v3;Aco003049.v3;Aco003050.v3;PB.3294;PB.3305
MSTRG.5549.1	Aco015098.v3;Aco015099.v3;Aco015101.v3;Aco015102.v3;Aco015103.v3;Aco015104.v3;Aco015106.v3;Aco015107.v3;Aco015108.v3;Aco015109.v3;Aco015110.v3;Aco015111.v3;Aco015112.v3;Aco015113.v3;Aco015115.v3;Aco015116.v3;PB.709
MSTRG.3945.1	Aco019422.v3;Aco025216.v3;Aco025478.v3;Aco026146.v3;Aco026147.v3;Aco026148.v3;Aco026151.v3;Aco026152.v3;Aco027132.v3;Aco027509.v3;Aco027785.v3;Aco028118.v3;Aco028647.v3;Aco028729.v3;Aco030692.v3;Aco030724.v3
MSTRG.55774.1	Aco000023.v3;Aco000024.v3;Aco000025.v3;Aco000026.v3;Aco000028.v3;Aco000030.v3;Aco000031.v3;Aco000032.v3;Aco000033.v3;Aco000034.v3;Aco000035.v3;Aco000036.v3;Aco000037.v3;PB.7317;PB.7319
MSTRG.33696.1	Aco016447.v3;Aco021813.v3;Aco021814.v3;Aco021816.v3;Aco021817.v3;Aco021898.v3;Aco025225.v3
MSTRG.55289.1	Aco019084.v3;Aco020806.v3;Aco020807.v3;Aco020808.v3;Aco020809.v3;Aco020819.v3;Aco020820.v3;Aco020821.v3;Aco020822.v3;Aco020823.v3;Aco020824.v3;Aco020825.v3;Aco020826.v3;Aco020827.v3;Aco021730.v3;Aco023244.v3;Aco026293.v3;Aco026828.v3;Aco028512.v3;Aco028686.v3;Aco031700.v3;PB.7294
MSTRG.89290.1	Aco027283.v3;Aco027284.v3;Aco027285.v3;Aco027286.v3;Aco027287.v3;Aco027288.v3;PB.10464
MSTRG.81310.32	Aco029142.v3;Aco029144.v3;Aco029145.v3
MSTRG.32269.1	Aco017044.v3;Aco017045.v3;Aco017046.v3;Aco017047.v3;Aco017048.v3;Aco017049.v3;Aco017050.v3;Aco017051.v3;Aco017052.v3;Aco017053.v3
MSTRG.33565.2	Aco021784.v3;Aco021785.v3;Aco021787.v3;Aco023610.v3;Aco027113.v3;Aco027114.v3;Aco027115.v3;Aco027116.v3;Aco027118.v3;Aco027209.v3;Aco028832.v3;PB.4599
MSTRG.4939.1	Aco002354.v3;Aco002509.v3;Aco003747.v3;Aco006553.v3;Aco006796.v3;Aco006797.v3;Aco006798.v3;Aco006799.v3;Aco006800.v3;Aco006801.v3;Aco006802.v3;Aco006803.v3;Aco006812.v3;Aco006813.v3;Aco006814.v3;Aco006815.v3;Aco006816.v3;Aco006817.v3;Aco006818.v3;Aco006819.v3;Aco006820.v3;Aco008629.v3;Aco010029.v3;Aco010437.v3;Aco010439.v3;Aco010897.v3;Aco012836.v3;Aco013151.v3;Aco016444.v3;Aco016446.v3;Aco019319…
MSTRG.3591.1	Aco018271.v3;Aco018272.v3;Aco018273.v3;Aco018275.v3;Aco018278.v3;Aco018280.v3;Aco025980.v3
MSTRG.13301.3	Aco011909.v3;Aco011910.v3;Aco011911.v3;Aco011912.v3;Aco011913.v3;Aco011914.v3;Aco011915.v3;Aco011916.v3;Aco011917.v3;Aco011918.v3;Aco011919.v3;Aco011920.v3;Aco011921.v3;Aco011922.v3;Aco011923.v3;Aco011924.v3;Aco011925.v3;Aco011927.v3;Aco011928.v3;Aco011929.v3;Aco011930.v3;Aco011931.v3;Aco011933.v3;PB.1577;PB.1585;PB.1589;PB.1591;PB.1593;PB.1594
MSTRG.18708.1	Aco004355.v3;Aco004357.v3;Aco004358.v3;Aco004359.v3;Aco004360.v3;Aco004361.v3;Aco004362.v3;Aco004363.v3;Aco004364.v3
MSTRG.80436.4	Aco031691.v3
MSTRG.16413.8	Aco025004.v3;Aco025009.v3;Aco025011.v3;Aco025012.v3;Aco025013.v3;PB.2102
MSTRG.67929.1	Aco016152.v3;Aco016153.v3;Aco026111.v3;Aco026112.v3;Aco026115.v3;Aco026118.v3;Aco028552.v3;Aco028553.v3;Aco028554.v3;Aco028555.v3;Aco028556.v3;Aco028557.v3;PB.8998
MSTRG.9202.1	Aco001065.v3;Aco001066.v3;Aco001067.v3;Aco001068.v3;Aco001069.v3;Aco001070.v3;Aco001071.v3;Aco001072.v3;Aco001073.v3;Aco001074.v3;Aco001077.v3;Aco001078.v3;Aco001079.v3;Aco001080.v3;Aco001081.v3;Aco001082.v3;Aco001083.v3;Aco001084.v3;Aco001085.v3;Aco001086.v3;Aco001087.v3;Aco001088.v3;Aco001089.v3;Aco001090.v3;Aco001091.v3;Aco001092.v3
MSTRG.7478.1	Aco023227.v3;Aco023228.v3;Aco024539.v3;Aco024540.v3
MSTRG.26652.1	Aco019504.v3;Aco019507.v3;Aco019509.v3;Aco020410.v3;Aco020411.v3;Aco020413.v3;Aco020414.v3;PB.3689
MSTRG.58877.1	Aco022821.v3;Aco022823.v3;Aco022826.v3;Aco022827.v3;Aco022828.v3;Aco022829.v3
MSTRG.65908.1	Aco026443.v3;Aco026445.v3;Aco026447.v3;Aco026448.v3;Aco026449.v3;Aco026450.v3;Aco026452.v3;Aco028637.v3;Aco028638.v3
MSTRG.78454.1	Aco027089.v3;Aco029696.v3
MSTRG.47632.1	Aco019643.v3;Aco026719.v3;Aco026720.v3;Aco026721.v3;Aco026724.v3;Aco027239.v3;Aco027240.v3;Aco027243.v3;Aco030954.v3
MSTRG.32288.3	Aco017551.v3;Aco017552.v3;Aco017553.v3;Aco017554.v3;Aco017555.v3;Aco017556.v3;Aco017557.v3;Aco017558.v3;Aco017559.v3;Aco017560.v3;Aco017561.v3;Aco017562.v3;Aco017563.v3;Aco017564.v3
MSTRG.55827.1	Aco002430.v3;Aco002509.v3;Aco005266.v3;Aco005882.v3;Aco006243.v3;Aco006244.v3;Aco006245.v3;Aco006553.v3;Aco006625.v3;Aco009347.v3;Aco010314.v3;Aco012836.v3;Aco014567.v3;Aco016977.v3;Aco019319.v3;Aco020355.v3;Aco021365.v3;Aco021382.v3;Aco021383.v3;Aco021384.v3;Aco021385.v3;Aco021386.v3;Aco021387.v3;Aco021388.v3;Aco021389.v3;Aco021390.v3;Aco021659.v3;Aco021898.v3;Aco022417.v3;Aco024479.v3;Aco028637…
MSTRG.22679.5	Aco024110.v3;Aco024111.v3;Aco024112.v3;Aco024113.v3;Aco024114.v3;Aco024115.v3;Aco024117.v3;Aco024118.v3;Aco024120.v3;Aco024121.v3;PB.3058
MSTRG.11506.1	Aco019718.v3;Aco019719.v3;Aco019720.v3;Aco019722.v3;Aco019723.v3;Aco027312.v3;Aco027313.v3;Aco027316.v3;Aco027317.v3;Aco028832.v3;Aco028933.v3;Aco030492.v3
MSTRG.9786.1	Aco000774.v3;Aco000775.v3;Aco000776.v3;Aco000777.v3;Aco000778.v3;Aco000779.v3;Aco000780.v3;Aco000781.v3;Aco000782.v3;Aco000783.v3;Aco000784.v3;Aco000785.v3;Aco000786.v3;Aco000787.v3;Aco000789.v3;Aco000790.v3;Aco000791.v3;Aco000792.v3;Aco000793.v3;Aco000794.v3;Aco000795.v3;Aco000796.v3;Aco000797.v3;Aco000798.v3;Aco000799.v3;Aco000800.v3;PB.1243
MSTRG.15583.1	Aco002015.v3;Aco002016.v3;Aco002021.v3;Aco002022.v3;Aco002023.v3;Aco002025.v3;Aco002027.v3;Aco002028.v3;Aco002029.v3;Aco002030.v3;Aco002031.v3
MSTRG.22600.2	Aco023000.v3;Aco023001.v3;Aco023230.v3;Aco023231.v3;Aco023232.v3;Aco023234.v3;Aco023235.v3;Aco023236.v3;Aco023238.v3;Aco023239.v3;Aco023241.v3;Aco029027.v3;Aco029507.v3
MSTRG.39497.1	Aco018705.v3;Aco018706.v3;Aco018708.v3;Aco018709.v3;Aco018710.v3;Aco018711.v3;Aco025910.v3;Aco025911.v3;Aco025912.v3;Aco025913.v3;Aco025914.v3
MSTRG.54617.1	Aco018321.v3;Aco018324.v3;Aco018325.v3;Aco018327.v3;Aco018328.v3;Aco018329.v3;Aco018331.v3;PB.9347
MSTRG.20570.1	Aco020930.v3;Aco020931.v3;Aco021569.v3;Aco021570.v3;Aco021572.v3;Aco021573.v3;Aco021575.v3;Aco021576.v3
MSTRG.60404.8	Aco024180.v3;Aco024181.v3;Aco024183.v3;Aco024186.v3;Aco024187.v3;Aco028427.v3;Aco028428.v3;Aco029528.v3;Aco029529.v3;PB.7991
MSTRG.63726.3	Aco024672.v3;Aco024673.v3;Aco024675.v3;Aco024676.v3;Aco024677.v3;Aco029688.v3
MSTRG.16104.2	Aco023368.v3;Aco026604.v3;Aco026606.v3;Aco026607.v3;Aco026608.v3;Aco027852.v3;Aco027854.v3;Aco028118.v3;Aco028130.v3;Aco028133.v3;Aco028933.v3;Aco030492.v3
MSTRG.23581.1	Aco019075.v3;Aco019076.v3;Aco019077.v3;Aco019078.v3;Aco019079.v3;Aco019080.v3;Aco019081.v3;Aco019082.v3;Aco019083.v3;Aco019084.v3;Aco019085.v3;Aco019086.v3;Aco019087.v3
MSTRG.90071.1	Aco010387.v3;Aco023144.v3;Aco024549.v3;Aco025148.v3;Aco025207.v3;Aco025266.v3;Aco025438.v3;Aco025439.v3;Aco025441.v3;Aco025442.v3;Aco025935.v3;Aco026190.v3;Aco027492.v3;Aco027782.v3;Aco028090.v3;Aco028189.v3;Aco029615.v3;PB.277;PB.3073
MSTRG.89771.1	Aco028096.v3;Aco028100.v3;Aco029454.v3;Aco029513.v3
MSTRG.11821.1	Aco023794.v3;Aco023795.v3;Aco023796.v3;Aco023800.v3;Aco024462.v3;Aco024463.v3
MSTRG.36899.1	Aco010768.v3;Aco010770.v3;Aco010771.v3;Aco010772.v3;Aco010773.v3;Aco010774.v3;Aco010775.v3;Aco010776.v3;Aco010777.v3;Aco010778.v3;Aco010779.v3;Aco010781.v3;Aco010782.v3;Aco010783.v3;Aco010784.v3;Aco010785.v3;Aco010786.v3
MSTRG.35964.1	Aco009810.v3;Aco009811.v3;Aco009812.v3;Aco009813.v3;Aco009814.v3;Aco009815.v3;Aco009816.v3;Aco009817.v3;Aco009818.v3;Aco009819.v3;Aco009820.v3;Aco009821.v3;Aco009822.v3;Aco009823.v3;Aco009824.v3;Aco009825.v3;Aco009826.v3;Aco009827.v3;Aco009828.v3;Aco009829.v3;Aco009830.v3;Aco009831.v3;Aco009832.v3;Aco009833.v3;Aco009835.v3;Aco009836.v3;Aco009837.v3
MSTRG.11309.1	Aco018489.v3;Aco025449.v3;Aco025451.v3;Aco025453.v3;Aco025454.v3;Aco025458.v3;Aco025460.v3;Aco029513.v3;Aco030111.v3
MSTRG.74719.1	Aco022734.v3;Aco022735.v3;Aco022736.v3;Aco022737.v3;Aco022738.v3;Aco022739.v3;Aco023455.v3;Aco023457.v3;Aco024582.v3;Aco025216.v3;Aco027996.v3;Aco030724.v3;Aco030816.v3;Aco031554.v3
MSTRG.7778.1	Aco025700.v3;Aco025701.v3;Aco025702.v3;PB.2809;PB.5150
MSTRG.23622.1	Aco019081.v3;Aco019082.v3;Aco019083.v3;Aco019084.v3;Aco019085.v3;Aco019086.v3;Aco019087.v3;Aco019088.v3;Aco019089.v3;Aco019090.v3;Aco019091.v3;Aco019093.v3;Aco019095.v3;Aco019096.v3;Aco025259.v3;PB.3097
MSTRG.78386.1	Aco000321.v3;Aco020360.v3;Aco020671.v3;Aco021085.v3;Aco021868.v3;Aco021961.v3;Aco022270.v3;Aco022335.v3;Aco022746.v3;Aco023077.v3;Aco023378.v3;Aco023924.v3;Aco024057.v3;Aco024096.v3;Aco024194.v3;Aco024549.v3;Aco024581.v3;Aco024882.v3;Aco024972.v3;Aco025024.v3;Aco025179.v3;Aco025242.v3;Aco025254.v3;Aco027196.v3;Aco027248.v3;Aco027492.v3;Aco027734.v3;Aco027747.v3;Aco027845.v3;Aco028328.v3;Aco028396…
MSTRG.56732.1	Aco005848.v3;Aco005849.v3;Aco005850.v3;Aco005851.v3;Aco005852.v3;Aco005853.v3;Aco005854.v3;Aco005855.v3;Aco005856.v3;Aco005857.v3;Aco005858.v3;Aco005859.v3;Aco005860.v3;Aco005861.v3;Aco005862.v3;Aco005863.v3;Aco005864.v3;Aco005865.v3;Aco005866.v3;Aco005867.v3;Aco005868.v3;Aco005869.v3;Aco005870.v3;Aco005871.v3;Aco005872.v3;Aco005873.v3;Aco005874.v3;Aco005875.v3;PB.7539
MSTRG.18323.4	Aco015212.v3;Aco015213.v3;Aco015214.v3;Aco015215.v3;Aco015216.v3;Aco015217.v3;Aco015218.v3;Aco015219.v3;Aco015220.v3;Aco015221.v3;Aco015223.v3;Aco015224.v3;Aco015225.v3;Aco015226.v3;Aco015229.v3;Aco015230.v3;Aco015231.v3;Aco015232.v3;Aco015233.v3;Aco015234.v3;Aco015235.v3;Aco015236.v3;Aco015237.v3;Aco015238.v3;Aco015239.v3;Aco015240.v3;Aco015241.v3;Aco015242.v3;PB.2439;PB.2441;PB.2455;PB.2459
MSTRG.55667.1	Aco000001.v3;Aco000002.v3;Aco000005.v3;Aco000006.v3;Aco000007.v3;Aco000008.v3;Aco000009.v3;Aco000010.v3;Aco000011.v3;Aco020685.v3;Aco029513.v3
MSTRG.30421.1	Aco021898.v3;Aco023044.v3;Aco026312.v3;Aco026314.v3;Aco026315.v3;Aco026316.v3;Aco026317.v3;Aco027095.v3;Aco027096.v3;Aco027097.v3;Aco027098.v3;Aco029299.v3
MSTRG.82505.9	Aco029779.v3
MSTRG.47997.7	Aco020250.v3;Aco026066.v3;Aco026067.v3;Aco026068.v3;Aco026070.v3;Aco026071.v3;PB.6308
MSTRG.58263.1	Aco003684.v3;Aco003685.v3;Aco003686.v3;Aco003687.v3;Aco003688.v3;Aco003689.v3;Aco003690.v3;Aco003691.v3;Aco003692.v3;Aco003693.v3;Aco003694.v3;Aco003695.v3;Aco003696.v3;PB.7852
MSTRG.55173.1	Aco024410.v3;Aco028368.v3;Aco031497.v3
MSTRG.82871.1	Aco030510.v3
MSTRG.16105.2	Aco023368.v3;Aco023895.v3;Aco026604.v3;Aco026606.v3;Aco026607.v3;Aco026608.v3;Aco027852.v3;Aco027854.v3;Aco028118.v3;Aco028130.v3;Aco028133.v3;Aco030492.v3
MSTRG.52806.1	Aco002004.v3;Aco020908.v3;Aco020909.v3;Aco020911.v3;Aco020912.v3;Aco021163.v3;Aco021164.v3;Aco021165.v3;Aco021166.v3;Aco027099.v3;Aco027490.v3;Aco027785.v3;Aco027828.v3;Aco028233.v3;Aco028234.v3;Aco028235.v3;Aco028622.v3;Aco030966.v3;PB.10235;PB.10518;PB.7124;PB.7125;PB.913
MSTRG.48514.5	Aco009443.v3;Aco009444.v3;Aco009445.v3;Aco009446.v3;Aco009447.v3;Aco009448.v3;Aco009449.v3;Aco009450.v3;Aco009451.v3;Aco009452.v3;Aco009453.v3;Aco022089.v3;PB.6365;PB.6366
MSTRG.92073.1	Aco030111.v3
MSTRG.46785.1	Aco019264.v3;Aco019266.v3;Aco019267.v3;Aco019268.v3;Aco019272.v3;Aco019273.v3;Aco019275.v3;PB.6233
MSTRG.68583.2	Aco024162.v3;Aco024163.v3;Aco024174.v3;Aco024175.v3;Aco024214.v3;Aco024215.v3;Aco027484.v3;Aco027485.v3;Aco027486.v3;Aco027487.v3
MSTRG.7870.1	Aco001229.v3;Aco010922.v3;Aco020510.v3;Aco020511.v3;Aco026180.v3;Aco026181.v3;Aco026182.v3;Aco026183.v3;Aco026186.v3;Aco026187.v3;Aco026496.v3;Aco029146.v3;Aco031135.v3;PB.10466;PB.924
MSTRG.84972.1	Aco029513.v3
MSTRG.89908.2	Aco027028.v3;Aco027030.v3;PB.10480
MSTRG.90792.1	Aco022124.v3;Aco022446.v3;Aco024380.v3;Aco028428.v3;Aco029857.v3;Aco030604.v3;Aco031113.v3;Aco031628.v3
MSTRG.88665.1	Aco023666.v3;Aco023667.v3;Aco023671.v3;Aco023672.v3
MSTRG.27032.7	Aco023056.v3;Aco023058.v3;Aco023059.v3;Aco023060.v3;Aco023061.v3;Aco023062.v3;Aco023064.v3;Aco024476.v3;Aco028512.v3;Aco029795.v3
MSTRG.21294.5	Aco012645.v3;Aco012647.v3;Aco012648.v3;Aco012649.v3;Aco012650.v3;Aco012651.v3;Aco012652.v3;Aco012655.v3;Aco012656.v3;Aco012658.v3;Aco012662.v3;PB.2853
MSTRG.25472.1	Aco004886.v3;Aco004887.v3;Aco004888.v3;Aco004889.v3;Aco004890.v3;Aco004891.v3;Aco004892.v3;Aco004893.v3;Aco004894.v3;Aco004895.v3;Aco004896.v3;Aco004897.v3;Aco004902.v3;Aco004903.v3;Aco004904.v3;Aco004905.v3;Aco004906.v3;Aco004907.v3;Aco004908.v3;Aco004909.v3;Aco004910.v3;Aco004911.v3;Aco004912.v3;Aco004913.v3;Aco004914.v3;Aco004915.v3;Aco004916.v3;Aco004917.v3;PB.3450;PB.3451;PB.3454
MSTRG.73687.1	Aco000321.v3;Aco002032.v3;Aco020148.v3;Aco020360.v3;Aco020455.v3;Aco021085.v3;Aco021868.v3;Aco021961.v3;Aco022150.v3;Aco022270.v3;Aco022335.v3;Aco023077.v3;Aco023378.v3;Aco023799.v3;Aco023924.v3;Aco024057.v3;Aco024194.v3;Aco024549.v3;Aco024581.v3;Aco024633.v3;Aco024882.v3;Aco024972.v3;Aco025044.v3;Aco025045.v3;Aco025047.v3;Aco025179.v3;Aco025242.v3;Aco025772.v3;Aco025773.v3;Aco025935.v3;Aco027196…
MSTRG.27138.2	Aco022363.v3;Aco022369.v3;Aco022370.v3;Aco022372.v3;Aco022374.v3;Aco023073.v3
MSTRG.59764.1	Aco016154.v3;Aco016155.v3;Aco016156.v3;Aco016157.v3;Aco016158.v3;Aco016159.v3;Aco016160.v3
MSTRG.77079.1	Aco028863.v3
MSTRG.38767.3	Aco016435.v3;Aco016436.v3;Aco016437.v3;Aco016438.v3;Aco016439.v3;Aco016440.v3;Aco016442.v3;Aco016443.v3;Aco016444.v3;Aco016445.v3;Aco016446.v3;Aco016447.v3;Aco016448.v3;Aco016449.v3;Aco016450.v3;Aco016451.v3
MSTRG.34694.1	Aco013746.v3;Aco013822.v3;Aco015781.v3;Aco017421.v3;Aco017933.v3;Aco017934.v3;Aco017935.v3;Aco017937.v3;Aco017938.v3;Aco017939.v3;Aco017940.v3;Aco017941.v3;Aco017942.v3;Aco017943.v3;Aco020356.v3;Aco020678.v3;Aco022564.v3;Aco025566.v3;Aco026974.v3;Aco027477.v3;Aco028815.v3;Aco029273.v3;Aco029460.v3;Aco030138.v3;Aco030802.v3;PB.5282;PB.9311
MSTRG.49069.5	Aco006442.v3;Aco006443.v3;Aco006444.v3;Aco006445.v3;Aco006446.v3;Aco006447.v3;Aco006448.v3;Aco006449.v3;Aco006450.v3;Aco006451.v3;Aco006452.v3;Aco006453.v3;Aco006454.v3;Aco006455.v3;Aco006456.v3;Aco006457.v3;Aco006458.v3;Aco006459.v3;Aco006460.v3;Aco006461.v3;Aco006462.v3;Aco006463.v3;Aco006464.v3;Aco006465.v3;Aco006466.v3;Aco015147.v3;PB.6527
MSTRG.21683.1	Aco012792.v3;Aco012793.v3;Aco012794.v3;Aco012795.v3;Aco012796.v3;Aco012797.v3;Aco012798.v3;Aco012799.v3;Aco012800.v3;Aco012801.v3;Aco012802.v3;Aco012803.v3;Aco012804.v3;Aco012805.v3;Aco025302.v3;Aco025303.v3;Aco025304.v3;Aco025305.v3;Aco025306.v3;Aco025307.v3;Aco025308.v3;Aco025309.v3;PB.2916
MSTRG.78419.1	Aco030598.v3
MSTRG.65621.22	Aco022254.v3;Aco022258.v3;Aco022260.v3;Aco022261.v3;Aco022262.v3;Aco024535.v3;Aco024536.v3;Aco024538.v3
MSTRG.19125.1	Aco004558.v3;Aco004559.v3;Aco004560.v3;Aco004561.v3;Aco004562.v3;Aco004563.v3;Aco004564.v3;Aco004565.v3;Aco004566.v3;Aco004567.v3;Aco004569.v3;Aco004570.v3;Aco004571.v3;Aco004572.v3;Aco004573.v3;Aco004574.v3;Aco004575.v3;Aco004576.v3;Aco004577.v3;Aco004578.v3;Aco004579.v3;Aco004580.v3
MSTRG.60663.1	Aco013796.v3;Aco021428.v3;Aco021433.v3;Aco021436.v3;Aco023646.v3;Aco024453.v3;Aco026207.v3;Aco028324.v3;Aco030957.v3
MSTRG.38386.3	Aco020024.v3;Aco026532.v3;Aco026533.v3;Aco026691.v3;Aco026693.v3;Aco026696.v3;Aco026697.v3;Aco026698.v3;Aco026699.v3;Aco026701.v3;PB.5153;PB.5156
MSTRG.38056.1	Aco024272.v3;Aco024376.v3;Aco024378.v3;Aco024382.v3;Aco027338.v3;Aco027339.v3;Aco027340.v3;Aco027342.v3;Aco027345.v3;Aco027346.v3;Aco027347.v3;Aco027771.v3;PB.5139
MSTRG.91213.1	Aco030728.v3
MSTRG.5978.1	Aco012111.v3;Aco012112.v3;Aco012113.v3;Aco012114.v3;Aco012115.v3;Aco012116.v3;Aco012117.v3;Aco012118.v3;Aco012119.v3;Aco012120.v3;Aco012121.v3;Aco012122.v3;Aco012123.v3;Aco012124.v3;Aco012125.v3;Aco012126.v3;Aco012127.v3;Aco012128.v3;Aco012129.v3
MSTRG.80787.1	Aco030874.v3
MSTRG.91264.1	Aco013296.v3;Aco022937.v3;Aco028336.v3
MSTRG.34630.1	Aco017927.v3;Aco017928.v3;Aco017930.v3;Aco017931.v3;Aco018301.v3;Aco018302.v3;Aco018303.v3;Aco018305.v3;Aco021920.v3;PB.4646
MSTRG.31210.1	Aco013910.v3;Aco013911.v3;Aco013912.v3;Aco013913.v3;Aco013914.v3;Aco013915.v3;Aco013916.v3;Aco013917.v3;Aco013918.v3;Aco013919.v3;Aco013920.v3;Aco013921.v3;Aco013922.v3;Aco013923.v3;Aco013924.v3;Aco013925.v3;Aco013926.v3;Aco013927.v3;Aco013928.v3;Aco013929.v3;Aco013930.v3;Aco018787.v3
MSTRG.44097.1	Aco010914.v3;Aco010917.v3;Aco010918.v3;Aco010919.v3;Aco010920.v3;Aco010922.v3;Aco010923.v3;Aco010926.v3;Aco012674.v3;Aco015147.v3
MSTRG.85441.1	Aco029513.v3
MSTRG.1495.1	Aco024048.v3;Aco024049.v3;Aco024050.v3;Aco024051.v3;Aco024053.v3;Aco024639.v3;Aco024640.v3;Aco024641.v3;Aco024643.v3
MSTRG.3670.1	Aco024552.v3;Aco024553.v3;Aco024554.v3;Aco024555.v3;Aco024556.v3;Aco024559.v3;Aco024560.v3;Aco024561.v3
MSTRG.11667.1	Aco021280.v3
MSTRG.9918.8	Aco000712.v3;Aco000713.v3;Aco000715.v3;Aco000716.v3;Aco000717.v3;Aco000718.v3;Aco000719.v3;Aco000720.v3;Aco000721.v3;Aco000722.v3;Aco000723.v3;Aco000724.v3;Aco000725.v3
MSTRG.774.3	Aco012341.v3;Aco012342.v3;Aco012343.v3;Aco012344.v3;Aco012345.v3;Aco012346.v3;Aco012347.v3;Aco012348.v3;Aco012349.v3;Aco012350.v3;Aco012352.v3;Aco012353.v3;Aco012354.v3;Aco012355.v3;Aco012356.v3;Aco012357.v3;Aco012358.v3;Aco012359.v3;Aco012360.v3
MSTRG.845.1	Aco012317.v3;Aco012318.v3;Aco012319.v3;Aco012320.v3;Aco012321.v3;Aco012322.v3;Aco012323.v3;Aco012324.v3;Aco012325.v3;Aco012326.v3;Aco012327.v3;Aco012328.v3;Aco012329.v3;Aco012330.v3;Aco012331.v3;Aco012332.v3;Aco012333.v3;Aco012334.v3;Aco012335.v3;PB.184
MSTRG.72660.2	Aco007081.v3;Aco007082.v3;Aco007083.v3;Aco007084.v3;Aco007085.v3;Aco007086.v3;Aco007087.v3;Aco007088.v3;Aco007089.v3;Aco007090.v3;Aco007091.v3;Aco007092.v3;Aco007093.v3;Aco007094.v3;Aco007095.v3;Aco007096.v3;Aco007098.v3;Aco007099.v3;Aco007100.v3;Aco007101.v3;Aco007102.v3;Aco007103.v3;Aco007104.v3;Aco007105.v3;Aco007106.v3;Aco007107.v3;Aco007108.v3;PB.9664
MSTRG.94736.1	Aco031777.v3
MSTRG.5222.1	Aco006663.v3;Aco006664.v3;Aco006665.v3;Aco006666.v3;Aco006667.v3;Aco006668.v3;Aco006669.v3;Aco006670.v3;Aco006671.v3;Aco006672.v3;Aco006673.v3;Aco006674.v3;Aco006675.v3;Aco006676.v3;Aco006678.v3;Aco006679.v3;Aco006680.v3;Aco006681.v3;Aco006682.v3;Aco006683.v3;Aco006684.v3;Aco006685.v3;Aco006686.v3;Aco006687.v3;Aco006688.v3;PB.673
MSTRG.39057.1	Aco020313.v3;Aco020314.v3;Aco020315.v3;Aco020316.v3;Aco020317.v3;Aco020318.v3;Aco020319.v3;Aco020320.v3;Aco020321.v3;Aco020323.v3;Aco020324.v3;Aco020326.v3;Aco020327.v3;Aco020328.v3;Aco020329.v3;Aco020330.v3;Aco020331.v3;Aco020332.v3;Aco020334.v3;PB.5240
MSTRG.33920.12	Aco022572.v3;Aco022573.v3;Aco022574.v3;Aco022575.v3;Aco022577.v3;Aco022578.v3;Aco022579.v3;Aco022582.v3;Aco022583.v3;Aco022584.v3;Aco022585.v3;PB.4620;PB.4622
MSTRG.2438.1	Aco024101.v3;Aco024103.v3;Aco024104.v3;Aco024105.v3
MSTRG.47295.2	Aco021117.v3;Aco021118.v3;Aco021119.v3;Aco028459.v3;Aco029912.v3
MSTRG.35178.8	Aco008854.v3;Aco008855.v3;Aco008856.v3;Aco008857.v3;Aco008858.v3;Aco008859.v3;Aco008860.v3;Aco008861.v3;Aco008862.v3;Aco008865.v3;Aco008866.v3;Aco008867.v3;Aco008868.v3;Aco008869.v3;Aco008870.v3;Aco008871.v3;Aco008872.v3;Aco008873.v3
MSTRG.53598.1	Aco019834.v3;Aco019835.v3;Aco019836.v3;Aco019837.v3;Aco019838.v3;Aco019839.v3;Aco019842.v3;Aco019843.v3;Aco019844.v3;Aco019846.v3;Aco019847.v3;Aco019850.v3
MSTRG.86907.2	Aco024878.v3;Aco031710.v3
MSTRG.89675.1	Aco028855.v3
MSTRG.33928.1	Aco013552.v3;Aco022583.v3;Aco022584.v3;Aco022585.v3;Aco022587.v3;Aco022588.v3;Aco022589.v3;Aco022590.v3;Aco022591.v3;Aco024230.v3;PB.4622;PB.4624
MSTRG.7629.1	Aco018203.v3;Aco021720.v3;Aco025575.v3;Aco025579.v3;Aco025580.v3;Aco025882.v3;Aco025883.v3;Aco030199.v3
MSTRG.39898.6	Aco019936.v3;Aco029015.v3;Aco029016.v3;Aco029018.v3
MSTRG.63490.1	Aco020071.v3;Aco025334.v3;Aco025335.v3;Aco025336.v3;Aco025337.v3;Aco025338.v3;Aco025339.v3;Aco025407.v3;Aco025413.v3;Aco025414.v3;Aco028154.v3;Aco031254.v3
MSTRG.1933.1	Aco023077.v3;Aco024499.v3;Aco025078.v3;PB.262
MSTRG.35409.1	Aco008955.v3;Aco008956.v3;Aco008957.v3;Aco008958.v3;Aco008959.v3;Aco008960.v3;Aco008961.v3;Aco008962.v3;Aco008963.v3;Aco008964.v3;Aco008965.v3;Aco008967.v3;Aco008968.v3;Aco008969.v3;Aco008970.v3;Aco008971.v3;Aco008972.v3;Aco008973.v3;Aco008974.v3;Aco008975.v3;Aco008976.v3;Aco008977.v3;Aco008978.v3;Aco008980.v3;Aco008981.v3;Aco008982.v3;Aco008983.v3;Aco008984.v3;Aco008985.v3;PB.4764;PB.4773
MSTRG.76673.14	Aco028516.v3
MSTRG.27871.3	Aco017592.v3;Aco017593.v3;Aco017594.v3;Aco017595.v3;Aco017596.v3;Aco017597.v3;Aco021662.v3;Aco021663.v3;Aco021664.v3;Aco021665.v3;Aco021666.v3;Aco021667.v3;Aco021668.v3;Aco021669.v3;PB.3752
MSTRG.73825.8	Aco025432.v3;Aco025434.v3;Aco025435.v3;Aco025737.v3;Aco025738.v3;Aco025740.v3;Aco025741.v3;PB.9852;PB.9853
MSTRG.92038.1	Aco028803.v3;Aco028804.v3;Aco028805.v3;Aco028806.v3;Aco028808.v3;Aco028809.v3
MSTRG.935.1	Aco012290.v3;Aco012291.v3;Aco012292.v3;Aco012293.v3;Aco012294.v3;Aco012295.v3;Aco012296.v3;Aco012297.v3;Aco012298.v3;Aco012299.v3;Aco012300.v3;Aco012301.v3;Aco012302.v3;Aco012303.v3;Aco012304.v3;Aco012305.v3;Aco012306.v3;PB.202;PB.207
MSTRG.51390.1	Aco004154.v3;Aco004155.v3;Aco004156.v3;Aco004157.v3;Aco004158.v3;Aco004159.v3;Aco004160.v3;Aco004161.v3;Aco004162.v3;Aco004163.v3;Aco004164.v3;Aco004165.v3;Aco004166.v3;Aco004167.v3;Aco004168.v3;Aco004169.v3;Aco004170.v3;Aco004171.v3;Aco004172.v3;Aco004173.v3;Aco004175.v3;Aco004176.v3;Aco004177.v3;Aco004178.v3;Aco004179.v3;Aco004180.v3;Aco004181.v3;Aco004182.v3;Aco004183.v3;Aco004184.v3;Aco004185…
MSTRG.41526.1	Aco005423.v3;Aco005424.v3;Aco005425.v3;Aco005426.v3;Aco005427.v3;Aco005428.v3;Aco005430.v3;Aco005431.v3;Aco005435.v3;Aco005437.v3;Aco005438.v3;Aco005439.v3;Aco005440.v3;Aco005441.v3;Aco005442.v3;Aco005443.v3;Aco005444.v3;Aco005445.v3;Aco005446.v3;PB.5420
MSTRG.22531.1	Aco021646.v3;Aco026051.v3;Aco026053.v3;Aco026057.v3;Aco026058.v3;Aco026059.v3;Aco026060.v3
MSTRG.88126.1	Aco021948.v3;Aco021949.v3;Aco021950.v3;Aco021951.v3;Aco021952.v3;Aco021953.v3;Aco021954.v3;Aco021955.v3;Aco021958.v3;Aco021959.v3;Aco021961.v3;Aco021963.v3;Aco021964.v3;Aco021965.v3;Aco021966.v3;Aco021967.v3;Aco021968.v3;Aco021969.v3;Aco021970.v3
MSTRG.50333.1	Aco023434.v3;Aco027615.v3;Aco027616.v3;Aco027617.v3;Aco027618.v3;Aco027933.v3;Aco027934.v3;Aco027935.v3
MSTRG.89589.1	Aco026293.v3;Aco026672.v3;Aco028114.v3;Aco028116.v3;Aco028117.v3;Aco028118.v3;Aco028765.v3;Aco028832.v3;Aco028933.v3;Aco029509.v3;Aco030492.v3;Aco031216.v3
MSTRG.11415.1	Aco025831.v3;Aco025833.v3;Aco025834.v3;Aco025839.v3;Aco026943.v3;Aco026944.v3;Aco026946.v3;Aco030163.v3;PB.1413
MSTRG.16553.9	Aco027476.v3;Aco027477.v3;Aco027478.v3;Aco028394.v3;Aco028395.v3;Aco028396.v3
MSTRG.8522.1	Aco001328.v3;Aco001329.v3;Aco001330.v3;Aco001331.v3;Aco001332.v3;Aco001333.v3;Aco001334.v3;Aco001335.v3;Aco001336.v3;Aco001337.v3;Aco001339.v3;Aco001340.v3;Aco001341.v3;Aco001342.v3;Aco001343.v3;Aco001344.v3;Aco001345.v3;Aco001346.v3;Aco001347.v3;Aco001348.v3;Aco001349.v3;Aco001350.v3;Aco016447.v3;Aco021898.v3;Aco029299.v3
MSTRG.23207.1	Aco023567.v3;Aco023568.v3;Aco023569.v3;Aco023571.v3;Aco023573.v3;Aco023574.v3;Aco024486.v3;Aco024773.v3;Aco030770.v3
MSTRG.24403.2	Aco002777.v3;Aco002778.v3;Aco002779.v3;Aco002780.v3;Aco002781.v3;Aco002782.v3;Aco002783.v3;Aco002784.v3;Aco002785.v3;Aco002786.v3;Aco002787.v3;Aco002788.v3;Aco002789.v3;Aco002790.v3;Aco002793.v3;Aco002794.v3;Aco002795.v3;Aco002796.v3;Aco002797.v3;Aco002798.v3;Aco002800.v3;Aco002801.v3;Aco002802.v3
MSTRG.30609.1	Aco021168.v3;Aco021169.v3;Aco021170.v3;Aco021171.v3;Aco021172.v3;Aco026770.v3;Aco029248.v3;Aco029249.v3;PB.4134
MSTRG.92871.1	Aco029020.v3;Aco029022.v3
MSTRG.42531.1	Aco000611.v3;Aco000612.v3;Aco000613.v3;Aco000614.v3;Aco000615.v3;Aco000616.v3;Aco000617.v3;Aco000618.v3;Aco000619.v3;Aco000620.v3;Aco000621.v3;Aco000622.v3;Aco000623.v3;Aco000624.v3;Aco000625.v3;Aco000626.v3;Aco000627.v3;Aco000629.v3;Aco000630.v3;Aco000631.v3;Aco000632.v3;Aco000633.v3;Aco000634.v3;Aco000635.v3;Aco000636.v3;Aco000637.v3;Aco000638.v3;Aco000639.v3;Aco000640.v3;Aco000642.v3;Aco000643…
MSTRG.46778.1	Aco019257.v3;Aco019258.v3;Aco019259.v3;Aco019260.v3;Aco019261.v3;Aco019262.v3;Aco019264.v3;Aco019270.v3;Aco019272.v3;Aco019273.v3
MSTRG.50957.1	Aco017054.v3;Aco017055.v3;Aco017056.v3;Aco017057.v3;Aco017058.v3;Aco017059.v3;Aco017060.v3;Aco017061.v3;Aco017062.v3;Aco017063.v3;Aco028278.v3;Aco028279.v3;Aco028280.v3;Aco028281.v3;Aco028282.v3;PB.6766;PB.6767
MSTRG.74955.1	Aco024711.v3;Aco024712.v3;Aco024713.v3;Aco024714.v3;Aco026538.v3;Aco026539.v3;Aco026540.v3;Aco026541.v3;Aco026545.v3;Aco026546.v3;Aco026548.v3;Aco026549.v3;Aco026550.v3
MSTRG.47088.7	Aco028593.v3;Aco028594.v3;Aco028596.v3;Aco028597.v3;Aco028598.v3;Aco028599.v3;PB.6256
MSTRG.39286.17	Aco016472.v3;Aco016473.v3;Aco016474.v3;Aco016953.v3;Aco016954.v3;Aco016955.v3;Aco016956.v3;Aco016957.v3;Aco016959.v3;PB.5282
MSTRG.22976.1	Aco025114.v3;Aco025138.v3;Aco025139.v3;Aco025140.v3;Aco025141.v3;Aco025142.v3;Aco029507.v3;Aco030788.v3
MSTRG.82818.2	Aco029319.v3;Aco029320.v3;Aco029321.v3;Aco029322.v3;Aco029323.v3
MSTRG.16531.10	Aco027475.v3;Aco027476.v3;Aco027477.v3;Aco027478.v3;Aco028394.v3;Aco028395.v3;Aco028396.v3
MSTRG.57908.2	Aco003570.v3;Aco003571.v3;Aco003572.v3;Aco003573.v3;Aco003574.v3;Aco003575.v3;Aco003577.v3;Aco003578.v3;Aco003579.v3;Aco003580.v3;Aco003582.v3;Aco003583.v3;Aco003584.v3;Aco003585.v3;Aco003586.v3;Aco003587.v3;Aco003588.v3;Aco003589.v3;Aco003590.v3;Aco003591.v3;Aco003592.v3;Aco003593.v3;Aco003594.v3;PB.7813
MSTRG.17312.1	Aco017906.v3;Aco017907.v3;Aco017908.v3;Aco017909.v3;Aco017910.v3;Aco017911.v3;Aco017912.v3;Aco023288.v3;Aco023289.v3;Aco023290.v3
MSTRG.14223.18	Aco021989.v3;Aco021990.v3;Aco021991.v3;Aco021992.v3;Aco021993.v3;Aco021994.v3;Aco021995.v3;Aco021996.v3;Aco021997.v3;Aco021998.v3;Aco021999.v3;Aco022000.v3;Aco022001.v3;Aco022002.v3;Aco023516.v3;Aco023517.v3;Aco023518.v3;Aco023519.v3;Aco023520.v3;Aco023521.v3;Aco023522.v3;Aco023523.v3;Aco023524.v3;Aco023525.v3;Aco023526.v3;Aco023527.v3;Aco023528.v3;PB.1816;PB.1818
MSTRG.59764.3	Aco016154.v3;Aco016155.v3;Aco016156.v3;Aco016157.v3;Aco016158.v3;Aco016159.v3;Aco016160.v3;PB.3115
MSTRG.20753.1	Aco027154.v3;Aco027155.v3;Aco027156.v3;Aco027157.v3;Aco027158.v3;Aco028768.v3;Aco028769.v3
MSTRG.2589.1	Aco005990.v3;Aco015902.v3;Aco015904.v3;Aco015905.v3;Aco015906.v3;Aco015907.v3;Aco015908.v3;Aco015909.v3;Aco015910.v3;Aco015911.v3;Aco015912.v3;Aco015913.v3;Aco015914.v3;Aco015915.v3;Aco015916.v3;Aco015917.v3;Aco015919.v3;Aco015920.v3
MSTRG.91920.1	Aco026973.v3;Aco026974.v3;Aco028832.v3
MSTRG.92186.1	Aco029980.v3
MSTRG.2325.1	Aco024905.v3;Aco024906.v3;Aco024911.v3;Aco024913.v3
MSTRG.16586.1	Aco014901.v3;Aco014902.v3;Aco014903.v3;Aco014904.v3;Aco025923.v3;Aco025924.v3;Aco025925.v3;Aco025926.v3;Aco025929.v3;Aco025930.v3;Aco025931.v3;Aco025933.v3;Aco025934.v3;Aco025935.v3
MSTRG.73884.3	Aco000040.v3;Aco006454.v3;Aco008139.v3;Aco009336.v3;Aco013897.v3;Aco014572.v3;Aco014928.v3;Aco015147.v3;Aco017421.v3;Aco017663.v3;Aco017832.v3;Aco017917.v3;Aco018198.v3;Aco018651.v3;Aco018720.v3;Aco018899.v3;Aco018947.v3;Aco019264.v3;Aco019272.v3;Aco020121.v3;Aco020128.v3;Aco020356.v3;Aco020678.v3;Aco020750.v3;Aco020880.v3;Aco020888.v3;Aco021390.v3;Aco021672.v3;Aco021906.v3;Aco022564.v3;Aco022734…
MSTRG.71982.1	Aco000298.v3;Aco002430.v3;Aco002509.v3;Aco005266.v3;Aco005882.v3;Aco006553.v3;Aco006625.v3;Aco006868.v3;Aco006869.v3;Aco006870.v3;Aco006871.v3;Aco006872.v3;Aco006873.v3;Aco006874.v3;Aco006875.v3;Aco006876.v3;Aco006877.v3;Aco006878.v3;Aco006879.v3;Aco006880.v3;Aco006881.v3;Aco006882.v3;Aco006883.v3;Aco006884.v3;Aco006885.v3;Aco006886.v3;Aco006887.v3;Aco006888.v3;Aco006889.v3;Aco006890.v3;Aco006891…
MSTRG.24346.1	Aco002751.v3;Aco002752.v3;Aco002753.v3;Aco002754.v3;Aco002755.v3;Aco002756.v3;Aco002757.v3;Aco002758.v3;Aco002759.v3;Aco002760.v3;Aco002761.v3;Aco002764.v3;Aco002765.v3;Aco002766.v3;Aco002767.v3;Aco002768.v3;Aco002769.v3;Aco002770.v3;Aco002771.v3;Aco002772.v3;Aco002773.v3;Aco002774.v3;PB.3183
MSTRG.86517.2	Aco031225.v3
MSTRG.2315.1	Aco024911.v3;Aco024913.v3;Aco025262.v3
MSTRG.65936.2	Aco027052.v3;Aco027053.v3;Aco027055.v3
MSTRG.90130.7	Aco024878.v3;Aco025986.v3
MSTRG.89847.2	Aco026813.v3;Aco026814.v3;Aco026815.v3;Aco026816.v3;Aco026819.v3
MSTRG.66291.2	Aco018199.v3;Aco018200.v3;Aco018201.v3;Aco018202.v3;Aco018204.v3;Aco021094.v3;Aco021097.v3
MSTRG.89557.4	Aco025489.v3;Aco025490.v3;Aco025493.v3;Aco025495.v3
MSTRG.15582.1	Aco002015.v3;Aco002016.v3;Aco002021.v3;Aco002022.v3;Aco002023.v3;Aco002025.v3;Aco002027.v3;Aco002028.v3;Aco002029.v3;Aco002030.v3;Aco002031.v3
MSTRG.90217.15	Aco028633.v3
MSTRG.38955.2	Aco016385.v3;Aco016386.v3;Aco016387.v3;Aco016388.v3;Aco016389.v3;Aco016390.v3;Aco016391.v3;Aco020577.v3;Aco020578.v3;Aco020579.v3;Aco020580.v3;Aco020582.v3;Aco020583.v3;Aco020584.v3;Aco020585.v3;Aco020586.v3;Aco020587.v3;PB.5221
MSTRG.29412.1	Aco014575.v3;Aco014576.v3;Aco014577.v3;Aco014578.v3;Aco014579.v3;Aco014580.v3;Aco014581.v3;Aco014582.v3;Aco014583.v3;Aco014584.v3;Aco014586.v3;Aco014587.v3;Aco014588.v3;Aco014589.v3;Aco014590.v3;Aco014591.v3;Aco014592.v3;Aco014593.v3;Aco014594.v3;Aco014595.v3;PB.4046
MSTRG.774.1	Aco012341.v3;Aco012342.v3;Aco012343.v3;Aco012344.v3;Aco012345.v3;Aco012346.v3;Aco012347.v3;Aco012348.v3;Aco012349.v3;Aco012350.v3;Aco012352.v3;Aco012353.v3;Aco012354.v3;Aco012355.v3;Aco012356.v3;Aco012357.v3;Aco012358.v3;Aco012359.v3;Aco012360.v3;Aco012361.v3
MSTRG.9920.1	Aco000713.v3;Aco000714.v3;Aco000715.v3;Aco000716.v3;Aco000717.v3;Aco000718.v3;Aco000719.v3;Aco000720.v3
MSTRG.74023.1	Aco027110.v3;Aco027111.v3;Aco028512.v3;Aco028578.v3;Aco028579.v3;Aco028580.v3;Aco028581.v3;Aco029167.v3;Aco029168.v3;Aco029170.v3;Aco029171.v3;Aco029507.v3;Aco030675.v3;Aco030882.v3
MSTRG.35166.1	Aco008844.v3;Aco008845.v3;Aco008846.v3;Aco008847.v3;Aco008848.v3;Aco008849.v3;Aco008850.v3;Aco008851.v3;Aco008852.v3;Aco008853.v3;Aco008854.v3;Aco008855.v3;Aco008858.v3;Aco008859.v3;Aco008860.v3;Aco008861.v3;Aco008862.v3;Aco008863.v3;Aco008864.v3;Aco008865.v3;Aco008866.v3;Aco008867.v3;Aco008868.v3;PB.4712
MSTRG.4459.1	Aco022404.v3;Aco022405.v3;Aco022406.v3;Aco022407.v3;Aco022408.v3;Aco022409.v3;Aco022411.v3;Aco029436.v3;Aco029437.v3;Aco029438.v3;Aco029439.v3;Aco029513.v3
MSTRG.28663.2	Aco014450.v3;Aco014451.v3;Aco014452.v3;Aco014453.v3;Aco014454.v3;Aco014455.v3;Aco014456.v3;Aco014457.v3;Aco014458.v3;Aco014460.v3;Aco014461.v3;Aco014462.v3;Aco014463.v3;Aco014464.v3;Aco014465.v3;Aco014468.v3;Aco014469.v3;Aco014470.v3;Aco014471.v3;Aco014472.v3;Aco014473.v3;Aco014474.v3;Aco014475.v3;Aco014476.v3;Aco014477.v3;Aco014478.v3;Aco014479.v3;Aco014480.v3
MSTRG.39286.14	Aco016472.v3;Aco016473.v3;Aco016474.v3;Aco016953.v3;Aco016954.v3;Aco016955.v3;Aco016956.v3;Aco016957.v3;Aco016959.v3;PB.5282
MSTRG.80829.1	Aco027785.v3;Aco029559.v3
MSTRG.60109.1	Aco016903.v3;Aco019804.v3;Aco023359.v3;Aco023360.v3;Aco023361.v3;Aco023362.v3;Aco023363.v3;Aco023364.v3;Aco023366.v3;Aco023368.v3;Aco023369.v3;PB.7975
MSTRG.137.1	Aco009653.v3;Aco009654.v3;Aco009655.v3;Aco009656.v3;Aco009657.v3;Aco009661.v3;Aco009662.v3;Aco009663.v3;Aco009664.v3;Aco009666.v3;Aco009667.v3;Aco009668.v3;Aco009669.v3;Aco009670.v3;Aco009671.v3;Aco009672.v3;Aco009673.v3;Aco009674.v3;Aco009675.v3;Aco009676.v3;Aco009677.v3;Aco009678.v3;Aco009679.v3;PB.26
MSTRG.50364.30	Aco023451.v3;Aco023453.v3;Aco026357.v3;PB.6713
MSTRG.74680.7	Aco017917.v3;Aco017918.v3;Aco017919.v3;Aco017920.v3;Aco023455.v3;Aco023457.v3;Aco024757.v3;Aco024758.v3;Aco029513.v3
MSTRG.78931.1	Aco023674.v3;Aco030968.v3
MSTRG.16585.1	Aco014901.v3;Aco014902.v3;Aco014903.v3;Aco025923.v3;Aco025924.v3;Aco025925.v3;Aco025926.v3;Aco025929.v3;Aco025930.v3;Aco025931.v3;Aco025933.v3;Aco025934.v3;Aco025935.v3
MSTRG.63801.1	Aco018397.v3;Aco018398.v3;Aco018399.v3;Aco018400.v3;Aco020288.v3;Aco020289.v3;Aco020290.v3;Aco026332.v3;Aco026333.v3;Aco026334.v3;Aco029507.v3;PB.8435
MSTRG.30458.1	Aco025269.v3;Aco025271.v3;Aco026299.v3;Aco026302.v3;Aco026303.v3;Aco026304.v3;Aco026305.v3;Aco026306.v3;Aco026307.v3;PB.4129
MSTRG.6301.13	Aco016908.v3;Aco016909.v3;Aco016910.v3;Aco016911.v3;Aco016914.v3;Aco016915.v3;Aco016916.v3;Aco016917.v3;PB.851;PB.853
MSTRG.88483.3	Aco013296.v3;Aco020678.v3;Aco023515.v3;Aco026422.v3;Aco026974.v3;Aco027477.v3;Aco027674.v3;Aco027680.v3
MSTRG.17124.1	Aco015006.v3;Aco015008.v3;Aco015009.v3;Aco015010.v3;Aco015011.v3;Aco015012.v3;Aco015013.v3;Aco015014.v3;Aco015015.v3;Aco015017.v3;Aco015018.v3;Aco015019.v3;Aco015020.v3;Aco015021.v3;Aco015022.v3;Aco015023.v3
MSTRG.22034.3	Aco011488.v3;Aco011489.v3;Aco011490.v3;Aco011491.v3;Aco011492.v3;Aco011493.v3;Aco011494.v3;Aco011495.v3;Aco011496.v3;Aco011497.v3;Aco011498.v3;Aco011499.v3;Aco011500.v3;PB.2998;PB.3002;PB.3003
MSTRG.29861.1	Aco019957.v3;Aco019958.v3;Aco019959.v3;Aco019964.v3;Aco019965.v3;Aco019966.v3;PB.4101;PB.4104
MSTRG.65149.3	Aco013549.v3;Aco013550.v3;Aco013551.v3;Aco013552.v3;Aco013553.v3;Aco013554.v3;Aco013555.v3;Aco013556.v3;Aco013557.v3;Aco013558.v3;Aco013560.v3;Aco013561.v3;Aco013562.v3;Aco013563.v3;Aco013564.v3;Aco013565.v3;Aco013566.v3;Aco013567.v3;Aco013568.v3;PB.8700
MSTRG.49120.1	Aco006405.v3;Aco006406.v3;Aco006407.v3;Aco006408.v3;Aco006409.v3;Aco006410.v3;Aco006411.v3;Aco006412.v3;Aco006413.v3;Aco006414.v3;Aco006415.v3;Aco006416.v3;Aco006417.v3;Aco006420.v3;Aco006421.v3;Aco006422.v3;Aco006423.v3;Aco006424.v3;Aco006425.v3;Aco006426.v3;Aco006427.v3;Aco006428.v3;Aco006429.v3;Aco006430.v3;Aco006431.v3;Aco006432.v3;PB.6548;PB.6551;PB.6558
MSTRG.38107.2	Aco024578.v3;Aco024579.v3;Aco024581.v3;Aco024582.v3;Aco029192.v3;Aco029195.v3;PB.5141;PB.5142
MSTRG.74998.1	Aco024414.v3;Aco024415.v3;Aco029238.v3;Aco029239.v3;Aco029240.v3;Aco029241.v3;Aco029242.v3
MSTRG.15864.1	Aco019652.v3;Aco023571.v3;Aco024380.v3;Aco026929.v3;Aco026930.v3;Aco026932.v3;Aco026933.v3;Aco026934.v3;Aco026935.v3;Aco027065.v3;Aco027067.v3;Aco027068.v3;Aco027069.v3;Aco027070.v3;Aco027071.v3;Aco027731.v3;Aco028428.v3;Aco028512.v3
MSTRG.74117.1	Aco013165.v3;Aco013166.v3;Aco013167.v3;Aco013168.v3;Aco013169.v3;Aco013170.v3;Aco013171.v3;Aco013172.v3;Aco013173.v3;Aco013174.v3;Aco013175.v3;Aco013176.v3;Aco013177.v3;Aco013178.v3;Aco013179.v3;Aco013180.v3;Aco013181.v3;Aco013182.v3;Aco013183.v3;Aco013184.v3;Aco013185.v3;Aco013186.v3;Aco013187.v3;Aco013188.v3;PB.9877
MSTRG.81539.1	Aco019401.v3;Aco030955.v3;Aco030956.v3
MSTRG.79292.2	Aco020814.v3;Aco024491.v3;Aco026816.v3;Aco030724.v3;Aco031478.v3;Aco031808.v3
MSTRG.63429.1	Aco013827.v3;Aco019663.v3;Aco027687.v3;Aco027689.v3;Aco027691.v3;Aco027692.v3;Aco028802.v3;Aco029330.v3;Aco029331.v3;Aco029332.v3;Aco030623.v3;Aco030922.v3;PB.6279
MSTRG.72070.1	Aco006913.v3;Aco006914.v3;Aco006915.v3;Aco006918.v3;Aco006919.v3;Aco006920.v3;Aco006921.v3;Aco006922.v3;Aco006923.v3;Aco006924.v3;Aco006925.v3;Aco006926.v3;Aco006927.v3;Aco006932.v3;Aco006933.v3;Aco006934.v3;Aco006935.v3;Aco006936.v3;Aco006937.v3;Aco006938.v3;Aco006939.v3;Aco006940.v3;Aco006941.v3;Aco006942.v3;Aco006943.v3;Aco006944.v3;Aco006945.v3;Aco006946.v3;PB.9537;PB.9545
MSTRG.78765.1	Aco020071.v3;Aco029987.v3;Aco030163.v3
MSTRG.5730.1	Aco012226.v3;Aco012227.v3;Aco012228.v3;Aco012229.v3;Aco012230.v3;Aco012231.v3;Aco012232.v3;Aco012233.v3;Aco012234.v3;Aco012235.v3;Aco012237.v3;Aco012238.v3;Aco012239.v3;Aco012240.v3;Aco012241.v3;Aco012242.v3;Aco012243.v3;Aco012244.v3;Aco012245.v3;Aco012246.v3;Aco012247.v3;Aco012248.v3;Aco012249.v3;PB.755;PB.756;PB.763
MSTRG.89485.1	Aco027666.v3
MSTRG.65545.1	Aco002354.v3;Aco010439.v3;Aco013564.v3;Aco016446.v3;Aco023034.v3;Aco023035.v3;Aco023036.v3;Aco023037.v3;Aco023038.v3;Aco023039.v3;Aco023041.v3;Aco023042.v3;Aco023043.v3;PB.5329
MSTRG.89319.1	Aco024866.v3;Aco024868.v3;Aco024869.v3;Aco024870.v3;Aco024871.v3;Aco024875.v3;Aco024876.v3;Aco024877.v3;Aco024878.v3
MSTRG.51156.7	Aco004279.v3;Aco004280.v3;Aco004281.v3;Aco004282.v3;Aco004283.v3;Aco004284.v3;Aco004285.v3;Aco004286.v3;Aco004287.v3;Aco004288.v3;Aco004289.v3;Aco004290.v3;Aco004291.v3;Aco021009.v3;Aco021010.v3;Aco021011.v3;Aco021013.v3;Aco021014.v3;Aco021015.v3;Aco021016.v3;Aco021017.v3;Aco021018.v3;Aco021019.v3;Aco021020.v3;Aco021021.v3;Aco021022.v3;Aco021023.v3;Aco021024.v3;Aco021025.v3;PB.6815;PB.6817;PB.6823
MSTRG.9140.1	Aco001095.v3;Aco001096.v3;Aco001097.v3;Aco001098.v3;Aco001099.v3;Aco001100.v3;Aco001101.v3;Aco001102.v3;Aco001103.v3;Aco001104.v3;Aco001105.v3;Aco001106.v3;Aco001108.v3;Aco001109.v3;Aco001110.v3;Aco001111.v3;Aco001112.v3;Aco001113.v3;Aco001114.v3;Aco001115.v3;Aco001116.v3;Aco001117.v3;Aco001118.v3;Aco001119.v3;Aco001120.v3;Aco001121.v3;Aco001122.v3;PB.1076;PB.1077;PB.1083
MSTRG.42816.1	Aco000442.v3;Aco000443.v3;Aco000444.v3;Aco000445.v3;Aco000446.v3;Aco000447.v3;Aco000448.v3;Aco000449.v3;Aco000450.v3;Aco000451.v3;Aco000452.v3;Aco000453.v3;Aco000454.v3;Aco000455.v3;Aco000456.v3;Aco000457.v3;Aco000458.v3;Aco000459.v3;Aco000460.v3;Aco000461.v3;Aco000462.v3;Aco000463.v3;Aco000464.v3;Aco000465.v3;Aco000466.v3;Aco000467.v3;Aco000468.v3;Aco000469.v3;Aco000470.v3;Aco000471.v3;Aco000472…
MSTRG.2171.1	Aco023145.v3;Aco023147.v3;Aco023151.v3;Aco023155.v3;Aco023156.v3;Aco023157.v3;Aco027333.v3
MSTRG.22875.1	Aco026205.v3;Aco026207.v3;Aco026208.v3;Aco026209.v3;Aco026210.v3;Aco026211.v3;Aco027602.v3;Aco027605.v3
MSTRG.6540.2	Aco023844.v3;Aco023847.v3;Aco023848.v3;Aco023850.v3;Aco023852.v3;Aco023853.v3;Aco023854.v3;Aco023855.v3;PB.866
MSTRG.39318.1	Aco022005.v3;Aco022006.v3;Aco022007.v3;Aco022008.v3;Aco022009.v3;Aco022010.v3;Aco022013.v3;Aco022014.v3;Aco022016.v3;Aco022017.v3
MSTRG.46386.1	Aco012553.v3;Aco012554.v3;Aco012555.v3;Aco012556.v3;Aco012557.v3;Aco012558.v3;Aco012559.v3;Aco012560.v3;Aco012561.v3;Aco012563.v3;Aco012564.v3;Aco012565.v3;Aco012566.v3;Aco012567.v3;Aco012568.v3;Aco012569.v3;Aco012570.v3
MSTRG.90829.1	Aco029940.v3;Aco029942.v3;Aco029943.v3;Aco029944.v3
MSTRG.2473.1	Aco022687.v3;Aco022688.v3;Aco022689.v3;Aco022690.v3;Aco022691.v3;Aco022692.v3;Aco022693.v3;Aco022696.v3;Aco022697.v3;Aco022698.v3
MSTRG.72494.1	Aco000040.v3;Aco000663.v3;Aco001304.v3;Aco003494.v3;Aco004647.v3;Aco007008.v3;Aco007009.v3;Aco007010.v3;Aco007011.v3;Aco007012.v3;Aco007013.v3;Aco007014.v3;Aco007015.v3;Aco007016.v3;Aco007017.v3;Aco007018.v3;Aco007019.v3;Aco007020.v3;Aco007021.v3;Aco007023.v3;Aco007024.v3;Aco007025.v3;Aco007026.v3;Aco007027.v3;Aco007028.v3;Aco007029.v3;Aco013529.v3;Aco016559.v3;Aco018554.v3;Aco020740.v3;PB.9635
MSTRG.47087.2	Aco019578.v3;Aco024476.v3;Aco028593.v3;Aco028594.v3;Aco028596.v3;Aco028597.v3;Aco028598.v3;Aco028599.v3
MSTRG.6113.1	Aco012070.v3;Aco012071.v3;Aco012072.v3;Aco012073.v3;Aco012074.v3;Aco012075.v3;Aco012076.v3;Aco012077.v3;Aco012078.v3;Aco012079.v3;Aco012080.v3;Aco012081.v3;Aco012082.v3;Aco012083.v3;Aco012084.v3;Aco012085.v3;Aco012086.v3
MSTRG.1925.2	Aco024497.v3;Aco024498.v3;PB.262
MSTRG.49940.1	Aco017659.v3;Aco017660.v3;Aco017661.v3;Aco017662.v3;Aco017663.v3;Aco017665.v3;Aco017666.v3;Aco017667.v3;Aco017668.v3;Aco017669.v3;Aco017670.v3
MSTRG.82706.1	Aco019422.v3;Aco019731.v3;Aco020786.v3;Aco022476.v3;Aco023381.v3;Aco024491.v3;Aco025216.v3;Aco027509.v3;Aco027785.v3;Aco028729.v3;Aco030074.v3;Aco031511.v3;Aco031576.v3
MSTRG.71629.3	Aco009168.v3;Aco009169.v3;Aco009170.v3;Aco009171.v3;Aco009172.v3;Aco009173.v3;Aco009174.v3;Aco009175.v3;Aco009176.v3;Aco009178.v3;Aco009179.v3;Aco009180.v3;Aco009181.v3;Aco009182.v3;Aco009183.v3;Aco009184.v3;Aco009185.v3;Aco009186.v3;Aco009187.v3;PB.9418
MSTRG.89376.2	Aco025144.v3;Aco025146.v3;Aco025148.v3
MSTRG.23117.1	Aco023799.v3;Aco024720.v3;Aco028079.v3;Aco028545.v3;Aco028546.v3;Aco030387.v3
MSTRG.74470.1	Aco025401.v3;Aco025402.v3;Aco025404.v3;Aco025405.v3;Aco025406.v3;Aco026643.v3;Aco026644.v3;Aco026645.v3
MSTRG.18601.1	Aco004297.v3;Aco004298.v3;Aco004299.v3;Aco004300.v3;Aco004301.v3;Aco004302.v3;Aco004303.v3;Aco004304.v3;Aco004305.v3;Aco004306.v3;Aco004308.v3;Aco004309.v3;Aco004310.v3;Aco004311.v3;Aco004312.v3;Aco004313.v3;Aco004314.v3;Aco004315.v3;Aco004316.v3;Aco004317.v3;Aco004318.v3;Aco004319.v3;Aco004320.v3;Aco004321.v3;Aco004322.v3;Aco004323.v3
MSTRG.44474.1	Aco021393.v3;Aco023348.v3;Aco025826.v3;Aco026261.v3;Aco026262.v3;Aco026263.v3;Aco026266.v3
MSTRG.74301.1	Aco013236.v3;Aco013237.v3;Aco013238.v3;Aco013239.v3;Aco013240.v3;Aco013241.v3;Aco013242.v3;Aco013243.v3;Aco013244.v3;Aco013245.v3;Aco013246.v3;Aco013247.v3;Aco013248.v3;Aco013249.v3;Aco013250.v3;Aco013251.v3;Aco013252.v3;Aco013253.v3;Aco013254.v3;Aco013255.v3;Aco013256.v3;Aco013257.v3;Aco013258.v3;Aco013259.v3;PB.9909
MSTRG.66769.2	Aco019707.v3;Aco019708.v3;Aco019709.v3;Aco019711.v3;Aco019716.v3
MSTRG.2514.1	Aco004462.v3;Aco006551.v3;Aco021353.v3;Aco021354.v3;Aco021355.v3;Aco021356.v3;Aco021357.v3;Aco025559.v3;Aco025560.v3;PB.292;PB.293
MSTRG.30020.1	Aco010037.v3;Aco010039.v3;Aco010040.v3;Aco010041.v3;Aco010042.v3;Aco010043.v3;Aco010047.v3
MSTRG.16705.1	Aco014919.v3;Aco014922.v3;Aco014926.v3;Aco014928.v3;Aco014930.v3;Aco014931.v3;Aco014932.v3;PB.2122;PB.2126
MSTRG.39286.10	Aco016472.v3;Aco016473.v3;Aco016474.v3;Aco016953.v3;Aco016954.v3;Aco016955.v3;Aco016956.v3;Aco016957.v3;Aco016959.v3;PB.5282
MSTRG.38798.1	Aco016428.v3;Aco016429.v3;Aco016430.v3;Aco016431.v3;Aco016432.v3;Aco016434.v3;Aco016435.v3;Aco016436.v3;Aco016437.v3;Aco016438.v3;Aco016439.v3;Aco016440.v3;Aco016442.v3;Aco016443.v3;Aco028105.v3;PB.5194;PB.5197
MSTRG.4685.5	Aco018002.v3;Aco018004.v3;Aco018006.v3;Aco018007.v3;Aco018009.v3;Aco018010.v3;Aco018011.v3;Aco018012.v3;Aco018013.v3;Aco018014.v3;PB.544;PB.546
MSTRG.75387.1	Aco013801.v3;Aco013802.v3;Aco013803.v3;Aco013805.v3;Aco013806.v3
MSTRG.4159.1	Aco021206.v3;Aco021208.v3;Aco021209.v3;Aco021210.v3;Aco021211.v3;Aco021212.v3;Aco021213.v3;Aco021215.v3;Aco021216.v3;Aco021217.v3
MSTRG.47951.4	Aco018824.v3;Aco018825.v3;Aco026063.v3;Aco026064.v3;Aco026065.v3
MSTRG.4738.2	Aco017991.v3;Aco017992.v3;Aco017993.v3;Aco017994.v3;Aco017995.v3;Aco017996.v3;Aco017997.v3;Aco018601.v3;Aco018602.v3;Aco018603.v3;Aco018604.v3
MSTRG.47715.2	Aco018780.v3;Aco018781.v3;Aco018782.v3;Aco018784.v3;Aco018785.v3;Aco018786.v3;Aco018787.v3;Aco018790.v3;Aco018791.v3;PB.6287
MSTRG.27320.1	Aco008502.v3;Aco008503.v3;Aco008504.v3;Aco008505.v3;Aco014572.v3;Aco021669.v3;Aco022195.v3;Aco022438.v3;Aco022442.v3;Aco023953.v3;Aco026422.v3;Aco026505.v3;Aco030557.v3
MSTRG.62378.1	Aco001400.v3;Aco001401.v3;Aco001402.v3;Aco001403.v3;Aco001404.v3;Aco001405.v3;Aco001406.v3;Aco001407.v3;Aco001408.v3;Aco001409.v3;Aco001410.v3;Aco001411.v3;Aco001412.v3;Aco001413.v3;Aco001414.v3;Aco001415.v3;Aco001416.v3;Aco001417.v3;Aco001420.v3;Aco001421.v3;Aco001422.v3;Aco001423.v3;Aco001424.v3;Aco001426.v3;Aco001427.v3;Aco001428.v3;Aco001429.v3;Aco001430.v3;Aco001431.v3;Aco001432.v3;Aco001433…
MSTRG.89327.1	Aco024866.v3;Aco024868.v3;Aco024869.v3;Aco024870.v3;Aco024871.v3;Aco024872.v3;Aco024873.v3;Aco024874.v3;Aco024876.v3;Aco024877.v3;Aco024878.v3
MSTRG.51029.1	Aco017070.v3;Aco017071.v3;Aco017072.v3;Aco017073.v3;Aco017074.v3;Aco017075.v3;Aco017076.v3;Aco017077.v3;Aco017078.v3;Aco017080.v3;Aco017081.v3;Aco017082.v3;Aco017083.v3;Aco017084.v3;Aco017085.v3;Aco017086.v3;Aco017087.v3;Aco017088.v3;Aco017089.v3;PB.6774;PB.6776;PB.6780
MSTRG.88140.1	Aco021948.v3;Aco021949.v3;Aco021950.v3;Aco021951.v3;Aco021952.v3;Aco021953.v3;Aco021954.v3;Aco021955.v3;Aco021957.v3;Aco021958.v3;Aco021959.v3;Aco021963.v3;Aco021964.v3;Aco021965.v3;Aco021966.v3;Aco021967.v3;Aco021968.v3;Aco021969.v3;Aco021970.v3;Aco021971.v3;Aco021972.v3;Aco021973.v3;Aco021974.v3;Aco021975.v3;Aco021976.v3;Aco021977.v3;Aco021978.v3;Aco021979.v3
MSTRG.6160.1	Aco016939.v3;Aco016941.v3;Aco016943.v3;Aco016944.v3;Aco016945.v3;Aco016946.v3;Aco016947.v3;Aco016948.v3;Aco016949.v3;Aco016950.v3;Aco016951.v3;PB.839;PB.840
MSTRG.51702.6	Aco003997.v3;Aco003998.v3;Aco003999.v3;Aco004000.v3;Aco004001.v3;Aco004002.v3;Aco004003.v3;Aco004004.v3;Aco004005.v3;Aco004006.v3;Aco004007.v3;Aco004008.v3;Aco004010.v3;Aco004011.v3;Aco004012.v3;Aco004013.v3;Aco004014.v3;Aco004015.v3;Aco004016.v3;Aco004017.v3;Aco004018.v3;Aco004019.v3;Aco004020.v3;Aco004021.v3;Aco004022.v3;Aco004023.v3;Aco014750.v3;Aco021898.v3;PB.6957;PB.6963
MSTRG.39286.19	Aco016472.v3;Aco016473.v3;Aco016474.v3;Aco016953.v3;Aco016954.v3;Aco016955.v3;Aco016956.v3;Aco016957.v3;Aco016959.v3;PB.5282
MSTRG.1829.2	Aco019428.v3;Aco019429.v3;Aco019432.v3;Aco019434.v3;Aco019435.v3;Aco019436.v3;PB.255
MSTRG.2020.1	Aco023215.v3;Aco023217.v3;Aco023219.v3;Aco023220.v3;Aco023221.v3;PB.267;PB.7269
MSTRG.89573.4	Aco021446.v3;Aco025784.v3;Aco025785.v3;Aco025786.v3;Aco025790.v3;Aco025791.v3;Aco025793.v3;Aco026293.v3;Aco026793.v3;Aco027209.v3;Aco027785.v3;Aco028118.v3;Aco028832.v3;Aco028933.v3;Aco030326.v3;Aco030492.v3
MSTRG.9179.1	Aco001072.v3;Aco001073.v3;Aco001074.v3;Aco001075.v3;Aco001076.v3;Aco001077.v3;Aco001078.v3;Aco001079.v3;Aco001080.v3;Aco001081.v3;Aco001082.v3;Aco001083.v3;Aco001084.v3;Aco001085.v3;Aco001086.v3;Aco001087.v3;Aco001091.v3;Aco001092.v3;Aco001093.v3;Aco001094.v3;Aco001095.v3;Aco001096.v3;Aco001097.v3;Aco001098.v3;Aco001099.v3;Aco001100.v3;Aco001101.v3;Aco001102.v3;Aco001103.v3;Aco001104.v3
MSTRG.30287.4	Aco026251.v3;Aco026252.v3;Aco026253.v3;Aco026255.v3;Aco026257.v3;Aco026258.v3
MSTRG.53604.4	Aco013473.v3;Aco013474.v3;Aco019834.v3;Aco019836.v3;Aco019837.v3;Aco019838.v3;Aco019839.v3;Aco019842.v3;Aco019843.v3;Aco025040.v3;Aco027731.v3;Aco028428.v3;Aco031628.v3
MSTRG.11259.1	Aco019482.v3;Aco019483.v3;Aco019486.v3;Aco019487.v3;Aco025446.v3;Aco025447.v3;Aco026581.v3;PB.1410
MSTRG.74066.2	Aco013154.v3;Aco013155.v3;Aco013156.v3;Aco013157.v3;Aco013158.v3;PB.9870
MSTRG.73752.2	Aco023901.v3;Aco023903.v3;Aco023906.v3;Aco023912.v3;Aco023913.v3;Aco025052.v3;Aco025055.v3;Aco025056.v3
MSTRG.93511.2	Aco020071.v3;Aco028075.v3;Aco028076.v3;Aco028077.v3;Aco028154.v3;Aco030163.v3
MSTRG.4415.1	Aco001835.v3;Aco002032.v3;Aco020455.v3;Aco021099.v3;Aco022270.v3;Aco023772.v3;Aco023799.v3;Aco024080.v3;Aco024096.v3;Aco024194.v3;Aco024200.v3;Aco024535.v3;Aco024549.v3;Aco024605.v3;Aco024633.v3;Aco024803.v3;Aco024882.v3;Aco024972.v3;Aco025179.v3;Aco025489.v3;Aco026176.v3;Aco026496.v3;Aco027196.v3;Aco027586.v3;Aco027782.v3;Aco028253.v3;Aco028512.v3;Aco028517.v3;Aco028688.v3;Aco028697.v3;Aco028698…
MSTRG.94175.1	Aco021609.v3;Aco025259.v3;Aco030452.v3
MSTRG.7868.1	Aco020507.v3;Aco020508.v3;Aco020509.v3;Aco020510.v3;Aco020511.v3;Aco023392.v3;Aco026180.v3;Aco026181.v3;Aco026182.v3;Aco026183.v3;Aco026186.v3;PB.924
MSTRG.29443.1	Aco014587.v3;Aco014588.v3;Aco014589.v3;Aco014590.v3;Aco014591.v3;Aco014592.v3;Aco014593.v3;Aco014594.v3;Aco014595.v3;Aco014596.v3;Aco014597.v3;Aco014598.v3;Aco014599.v3;Aco014600.v3;Aco014601.v3;Aco014602.v3;Aco014603.v3;Aco014604.v3;Aco014605.v3;Aco014606.v3;Aco016447.v3
MSTRG.55021.1	Aco005302.v3;Aco005303.v3;Aco005306.v3;Aco005307.v3;Aco005308.v3;Aco005309.v3;Aco005310.v3;Aco022706.v3
MSTRG.22892.10	Aco026205.v3;Aco026207.v3;Aco026208.v3;Aco026209.v3;Aco026210.v3;Aco026212.v3;Aco026213.v3;Aco027265.v3;Aco027605.v3
MSTRG.37752.3	Aco023978.v3;Aco023980.v3;Aco029210.v3
MSTRG.34415.2	Aco026741.v3;Aco027977.v3;Aco027978.v3;Aco027979.v3;Aco027980.v3;Aco027981.v3;Aco027982.v3
MSTRG.76540.1	Aco010104.v3;Aco010105.v3;Aco010106.v3;Aco010107.v3;Aco010108.v3;Aco010109.v3;Aco010110.v3;Aco010111.v3;Aco010112.v3;Aco010113.v3;Aco010114.v3;Aco010115.v3;Aco010116.v3;Aco010117.v3;Aco010118.v3;Aco010119.v3;Aco010120.v3;Aco010121.v3;Aco010122.v3;Aco010123.v3;Aco010124.v3;Aco010125.v3;Aco010126.v3;Aco010127.v3;Aco010128.v3;Aco010129.v3;Aco010130.v3;Aco010131.v3;Aco010132.v3;Aco010133.v3;Aco010134…
MSTRG.19022.1	Aco004499.v3;Aco004500.v3;Aco004501.v3;Aco004502.v3;Aco004503.v3;Aco004504.v3;Aco004505.v3;Aco004506.v3;Aco004507.v3;Aco004508.v3;Aco004509.v3;Aco004510.v3;Aco004511.v3;Aco004512.v3;Aco004513.v3;Aco004514.v3;Aco004515.v3;Aco004517.v3;Aco004518.v3;Aco004519.v3;Aco004520.v3;Aco004521.v3;Aco004522.v3;Aco004523.v3;Aco004524.v3;Aco004525.v3;Aco004527.v3;Aco004528.v3;Aco004529.v3;Aco004530.v3;Aco004531…
MSTRG.23724.1	Aco019102.v3;Aco019103.v3;Aco019105.v3;Aco019106.v3;Aco019107.v3;Aco019108.v3;Aco019109.v3;Aco019110.v3;Aco019112.v3;Aco019115.v3;Aco019116.v3
MSTRG.70801.1	Aco025219.v3;Aco025220.v3;Aco025221.v3;Aco025222.v3
MSTRG.77489.4	Aco028911.v3
MSTRG.67452.1	Aco017775.v3;Aco017776.v3;Aco017777.v3;Aco017779.v3;Aco017780.v3;Aco017781.v3;Aco017782.v3;Aco017783.v3;Aco017784.v3;Aco017786.v3;Aco017787.v3;Aco017788.v3;Aco017789.v3;Aco017790.v3;Aco017792.v3;Aco017793.v3;Aco017794.v3;Aco017795.v3;Aco017796.v3;Aco017797.v3;Aco017798.v3;Aco017799.v3;Aco017800.v3;Aco017801.v3;Aco017802.v3;PB.8924;PB.8927;PB.8932;PB.8935
MSTRG.40188.1	Aco020344.v3;Aco020345.v3;Aco020346.v3;Aco020347.v3;Aco020348.v3;Aco020349.v3;Aco020350.v3;Aco020351.v3;Aco020352.v3;Aco020353.v3;Aco020354.v3;Aco020355.v3;Aco020356.v3;Aco023937.v3;Aco023938.v3
MSTRG.26451.1	Aco019819.v3;Aco019820.v3;Aco019821.v3;Aco019822.v3;Aco019823.v3;Aco019824.v3;Aco019826.v3;Aco019827.v3;Aco019828.v3;Aco019829.v3;PB.3658;PB.3661
MSTRG.91920.2	Aco026973.v3;Aco026974.v3;Aco028832.v3
MSTRG.68665.1	Aco001999.v3;Aco021871.v3;Aco021872.v3;Aco021873.v3;Aco021874.v3;Aco021875.v3;Aco027064.v3;PB.9045
MSTRG.5808.1	Aco012182.v3;Aco012183.v3;Aco012184.v3;Aco012185.v3;Aco012186.v3;Aco012187.v3;Aco012188.v3;Aco012189.v3;Aco012190.v3;Aco012191.v3;Aco012192.v3;Aco012193.v3;Aco012194.v3;Aco012195.v3;Aco012196.v3;Aco012197.v3;Aco012198.v3;Aco012199.v3;Aco012200.v3;Aco012201.v3;PB.786
MSTRG.54157.4	Aco013310.v3;Aco013311.v3;Aco013312.v3;Aco013313.v3;Aco013314.v3;Aco013315.v3;Aco013316.v3;Aco013317.v3;Aco013318.v3;Aco013319.v3;Aco013320.v3;Aco013321.v3;PB.7213;PB.7215;PB.7217
MSTRG.6567.1	Aco023840.v3;Aco023841.v3;Aco023842.v3;Aco023843.v3;Aco023844.v3;Aco023847.v3;Aco023848.v3;Aco023849.v3;Aco023850.v3;PB.866
MSTRG.65225.1	Aco013590.v3;Aco013591.v3;Aco013592.v3;Aco013593.v3;Aco013594.v3;Aco013595.v3;Aco013596.v3;Aco013597.v3;Aco013599.v3;Aco013600.v3;Aco013601.v3;Aco013602.v3;Aco013603.v3;Aco013604.v3;Aco013605.v3;Aco013606.v3;Aco013607.v3
MSTRG.14079.1	Aco002354.v3;Aco016446.v3;Aco017238.v3;Aco017239.v3;Aco017240.v3;Aco017241.v3;Aco017242.v3;Aco017243.v3;Aco017244.v3;Aco017246.v3;Aco017247.v3;Aco017248.v3;Aco017249.v3;Aco017250.v3;Aco017251.v3;Aco017252.v3;Aco017253.v3;Aco017254.v3;Aco017255.v3;Aco017256.v3;Aco017257.v3;Aco017258.v3;Aco017259.v3;Aco017260.v3;Aco017261.v3;Aco017262.v3;PB.1768;PB.1774;PB.1781
MSTRG.84270.1	PB.10371
MSTRG.70728.1	Aco019915.v3;Aco019916.v3;Aco019918.v3;Aco019921.v3;Aco030149.v3;Aco030326.v3
MSTRG.45113.9	Aco018967.v3;Aco018968.v3;Aco018969.v3;Aco018971.v3;Aco018972.v3;Aco018973.v3;Aco018974.v3;Aco018975.v3;Aco018976.v3;PB.5961
MSTRG.89266.1	Aco027268.v3;Aco027272.v3;Aco029513.v3
MSTRG.10167.1	Aco013950.v3;Aco013951.v3;Aco013952.v3;Aco013953.v3;Aco013954.v3;Aco013955.v3;Aco013956.v3;Aco013957.v3;Aco013958.v3;Aco013959.v3;Aco013960.v3;Aco013961.v3;Aco013971.v3;Aco013972.v3;Aco013973.v3;Aco013974.v3;Aco013975.v3;Aco013976.v3;Aco013977.v3;Aco013978.v3;Aco013979.v3;Aco013980.v3;PB.1323;PB.1324;PB.1330
MSTRG.27961.1	Aco017605.v3;Aco017606.v3;Aco017607.v3;Aco017610.v3;Aco019516.v3;Aco019517.v3;Aco019518.v3;Aco019519.v3;PB.3756;PB.3757
MSTRG.28520.1	Aco010492.v3;Aco010493.v3;Aco010494.v3;Aco010495.v3;Aco010496.v3;Aco010498.v3;Aco010499.v3;Aco010500.v3;Aco010501.v3;Aco010502.v3;Aco010503.v3;Aco010504.v3;Aco010505.v3;Aco010506.v3;Aco010507.v3;Aco014532.v3;Aco014533.v3;Aco014534.v3;Aco014535.v3;Aco014536.v3;Aco014537.v3;Aco014538.v3;Aco014539.v3
MSTRG.50298.1	Aco021595.v3;Aco021596.v3;Aco027490.v3;Aco027491.v3;Aco027492.v3;Aco027494.v3;Aco027496.v3
MSTRG.30488.1	Aco026299.v3;Aco026300.v3;Aco026302.v3;Aco026303.v3;Aco026304.v3;Aco026305.v3;Aco026306.v3;Aco026307.v3;Aco026309.v3;Aco031243.v3
MSTRG.60895.1	Aco019565.v3;Aco019566.v3;Aco019567.v3;Aco019568.v3;Aco019570.v3;Aco019571.v3
MSTRG.50462.4	Aco025173.v3;Aco025174.v3;Aco025175.v3;Aco025177.v3;Aco027807.v3;Aco027808.v3;Aco027810.v3
MSTRG.90641.1	Aco027178.v3;Aco027180.v3
MSTRG.16923.3	Aco006454.v3;Aco013296.v3;Aco014572.v3;Aco014959.v3;Aco014960.v3;Aco014961.v3;Aco014962.v3;Aco014965.v3;Aco014966.v3;Aco014967.v3;Aco014968.v3;Aco014969.v3;Aco015147.v3;Aco022937.v3;Aco025067.v3;Aco030557.v3;PB.2138
MSTRG.20892.1	Aco028945.v3;Aco028946.v3;Aco028947.v3;Aco031310.v3
MSTRG.50474.4	Aco025173.v3;Aco025174.v3;Aco025175.v3;Aco025177.v3;Aco025180.v3;Aco025183.v3;Aco025186.v3;Aco027810.v3
MSTRG.64289.1	Aco008229.v3;Aco008230.v3;Aco008231.v3;Aco008232.v3;Aco008233.v3;Aco008234.v3;Aco008235.v3;Aco008236.v3;Aco008237.v3;Aco008238.v3;Aco008239.v3;Aco008240.v3;Aco008242.v3;Aco008243.v3;Aco008244.v3;Aco008245.v3;Aco008246.v3;Aco008247.v3;Aco008248.v3;Aco008249.v3;Aco008250.v3;Aco008251.v3
MSTRG.66251.1	Aco018191.v3;Aco018192.v3;Aco018193.v3;Aco018195.v3;Aco018198.v3;Aco024091.v3;Aco024092.v3
MSTRG.16687.1	Aco014915.v3;Aco014916.v3;Aco014917.v3;Aco014922.v3;PB.2121;PB.2122
MSTRG.94797.1	Aco012550.v3;Aco027248.v3;Aco027734.v3
MSTRG.9038.8	Aco001135.v3;Aco001136.v3;Aco001137.v3;Aco001138.v3;Aco001139.v3;Aco001140.v3;Aco001141.v3;Aco001142.v3;Aco001143.v3;Aco001144.v3;Aco001146.v3;Aco001147.v3;Aco001148.v3;Aco001149.v3;Aco001150.v3;Aco001151.v3;Aco001152.v3;Aco001153.v3;Aco001154.v3;Aco001155.v3;Aco001156.v3;Aco001157.v3
MSTRG.73639.1	Aco021726.v3;Aco023748.v3;Aco024450.v3;Aco024729.v3;Aco024731.v3;Aco024733.v3;Aco024734.v3
MSTRG.93537.2	Aco022969.v3;Aco024718.v3;Aco024719.v3;Aco024720.v3;Aco028631.v3;Aco029513.v3
MSTRG.41282.5	Aco005347.v3;Aco005349.v3;Aco005350.v3;Aco005352.v3;Aco005353.v3;Aco005354.v3;Aco005355.v3;Aco005356.v3;Aco005357.v3;Aco005358.v3;Aco005359.v3;Aco005360.v3;Aco005361.v3;PB.5394
MSTRG.20649.1	Aco020932.v3;Aco020933.v3;Aco020934.v3;Aco020935.v3;Aco020936.v3;Aco020937.v3;Aco025015.v3;Aco025022.v3
MSTRG.66693.1	Aco006521.v3;Aco018597.v3;Aco019683.v3;Aco019685.v3;Aco019688.v3;Aco019689.v3;Aco019690.v3;Aco019691.v3;Aco019692.v3;Aco019693.v3;Aco019694.v3;Aco027462.v3;PB.571
MSTRG.80436.2	Aco028574.v3;Aco031691.v3
MSTRG.37267.4	Aco020085.v3;Aco020087.v3;Aco020088.v3;Aco023188.v3;Aco023189.v3;Aco023190.v3;Aco023191.v3;Aco023195.v3;Aco023196.v3;Aco023197.v3;Aco023198.v3;PB.5093
MSTRG.73405.3	Aco021534.v3;Aco021535.v3;Aco021536.v3;Aco021537.v3;Aco021538.v3;Aco021541.v3;Aco024513.v3;Aco024514.v3;Aco024515.v3
MSTRG.19975.2	Aco017690.v3;Aco017692.v3;Aco019785.v3;Aco019786.v3;Aco019787.v3;Aco019788.v3;Aco019789.v3;Aco019790.v3;Aco019791.v3;Aco019792.v3;Aco019793.v3
MSTRG.59538.6	Aco016214.v3;Aco016215.v3;Aco016217.v3;Aco016218.v3;Aco016219.v3;Aco016221.v3;Aco016222.v3;Aco016223.v3;Aco016224.v3;Aco016225.v3;Aco016226.v3;Aco016227.v3;Aco016229.v3
MSTRG.78803.1	Aco027549.v3;Aco027550.v3;Aco027551.v3;Aco027552.v3;Aco027553.v3;Aco027554.v3
MSTRG.39351.2	Aco018766.v3;Aco022024.v3;Aco022025.v3;Aco022026.v3
MSTRG.37738.2	Aco023977.v3;Aco023978.v3;Aco027785.v3;Aco029210.v3;Aco031484.v3
MSTRG.10341.1	Aco010367.v3;Aco010368.v3;Aco010369.v3;Aco010370.v3;Aco010371.v3;Aco010373.v3;Aco022835.v3;PB.1345;PB.1347
MSTRG.52978.1	Aco021056.v3;Aco021059.v3;Aco021060.v3;Aco027759.v3;Aco027760.v3;Aco027762.v3;Aco027763.v3;Aco027766.v3
MSTRG.94114.1	PB.10583
MSTRG.76674.4	Aco028516.v3
MSTRG.71034.1	Aco016164.v3;Aco019084.v3;Aco020793.v3;Aco020794.v3;Aco020795.v3;Aco020796.v3;Aco020797.v3;Aco020798.v3;Aco020799.v3;Aco020800.v3;Aco022980.v3;Aco022981.v3;Aco022984.v3;Aco022985.v3;Aco030271.v3
MSTRG.24632.1	Aco002882.v3;Aco002883.v3;Aco002884.v3;Aco002885.v3;Aco002886.v3;Aco002887.v3;Aco002888.v3;Aco002889.v3;Aco002890.v3;Aco002891.v3;Aco002892.v3;Aco002893.v3;Aco002894.v3;Aco002895.v3;Aco002896.v3;Aco002897.v3;Aco002898.v3;Aco002899.v3;Aco002900.v3;Aco002901.v3;Aco002902.v3;Aco002903.v3;Aco002904.v3;Aco002905.v3;Aco002906.v3;Aco002907.v3;Aco002908.v3;Aco002909.v3;Aco002910.v3;PB.3211;PB.3212
MSTRG.34615.1	Aco017927.v3;Aco017928.v3;Aco017930.v3;Aco017931.v3;Aco018299.v3;Aco018300.v3;Aco018301.v3;Aco018302.v3;Aco018303.v3;Aco018305.v3;PB.4646
MSTRG.58999.2	Aco025165.v3;Aco025166.v3;Aco025167.v3;Aco025168.v3;Aco025169.v3;Aco025170.v3;Aco026655.v3;Aco026656.v3;Aco026657.v3
MSTRG.6755.1	Aco022399.v3;Aco022400.v3;Aco022402.v3;Aco022403.v3;Aco025629.v3;PB.877
MSTRG.85215.3	Aco027209.v3;Aco030149.v3;PB.7269
MSTRG.52865.3	Aco021151.v3;Aco021152.v3;Aco021153.v3;Aco021154.v3;Aco021155.v3;Aco021164.v3;Aco021165.v3
MSTRG.80320.1	Aco030901.v3
MSTRG.93398.8	Aco024825.v3;Aco024826.v3;Aco024833.v3;Aco024834.v3;Aco024835.v3;Aco024836.v3;Aco024837.v3;Aco024838.v3;Aco024839.v3;Aco024840.v3;Aco024841.v3;Aco024842.v3;Aco024843.v3;Aco027521.v3;Aco028533.v3;Aco028667.v3;PB.10564;PB.10565;PB.10566
MSTRG.929.2	Aco012292.v3;Aco012293.v3;Aco012294.v3;Aco012295.v3;Aco012296.v3;Aco012297.v3;Aco012298.v3;Aco012299.v3;Aco012301.v3;Aco012302.v3;Aco012303.v3;Aco012304.v3;Aco012305.v3;Aco012306.v3;Aco012307.v3;Aco012308.v3;PB.202
MSTRG.62086.1	Aco001563.v3;Aco001564.v3;Aco001565.v3;Aco001566.v3;Aco001567.v3;Aco001568.v3;Aco001569.v3;Aco001570.v3;Aco001571.v3;Aco001572.v3;Aco001573.v3;Aco001574.v3;Aco001575.v3;Aco001576.v3;Aco001577.v3;Aco001578.v3;Aco001579.v3;Aco001580.v3;Aco001581.v3;Aco001582.v3;Aco001583.v3;Aco001584.v3;Aco001585.v3;PB.8209;PB.8218
MSTRG.35285.1	Aco008888.v3;Aco008889.v3;Aco008890.v3;Aco008891.v3;Aco008892.v3;Aco008893.v3;Aco008895.v3;Aco008896.v3;Aco008897.v3;Aco008898.v3;Aco008900.v3;Aco008901.v3;Aco008902.v3;Aco008903.v3;Aco008904.v3;Aco008905.v3;Aco008906.v3;Aco008907.v3;PB.4737;PB.4742
MSTRG.46785.2	Aco019264.v3;Aco019266.v3;Aco019267.v3;Aco019268.v3;Aco019272.v3;Aco019273.v3;Aco019275.v3;PB.6233
MSTRG.90217.3	Aco028633.v3
MSTRG.2139.2	Aco023144.v3;Aco023145.v3;Aco023147.v3;Aco023151.v3;Aco023589.v3;Aco023592.v3;Aco023594.v3
MSTRG.77909.2	Aco016153.v3;Aco018277.v3;Aco019731.v3;Aco024183.v3;Aco024491.v3;Aco025056.v3;Aco028765.v3;Aco029027.v3;Aco030074.v3;Aco031084.v3;Aco031396.v3
MSTRG.20690.2	Aco026805.v3;Aco026806.v3;Aco026807.v3;Aco026808.v3;Aco028219.v3;Aco028220.v3;Aco028221.v3;Aco028222.v3
MSTRG.76659.1	Aco029977.v3
MSTRG.60017.1	Aco022554.v3;Aco022555.v3;Aco022556.v3;Aco022557.v3;Aco022558.v3;Aco022559.v3;Aco022560.v3;Aco022561.v3;Aco022562.v3
MSTRG.36225.1	Aco009928.v3;Aco009929.v3;Aco009930.v3;Aco009931.v3;Aco009932.v3;Aco009933.v3;Aco009934.v3;Aco009935.v3;Aco009936.v3;Aco009937.v3;Aco009939.v3;Aco009940.v3;Aco009941.v3;Aco009942.v3;Aco009943.v3;Aco009944.v3;Aco009945.v3;PB.4964
MSTRG.73648.1	Aco020071.v3;Aco024450.v3;Aco024451.v3;Aco024452.v3;Aco024453.v3;Aco024731.v3;Aco024733.v3;Aco024734.v3;Aco027327.v3;Aco027734.v3
MSTRG.63274.1	Aco022334.v3;Aco022335.v3;Aco022337.v3;Aco024649.v3;Aco024650.v3;Aco024651.v3;Aco024652.v3;Aco024654.v3;Aco029513.v3
MSTRG.78200.1	Aco029772.v3
MSTRG.10448.1	Aco005990.v3;Aco008197.v3;Aco010402.v3;Aco010403.v3;Aco010404.v3;Aco010405.v3;Aco010407.v3;Aco010408.v3;Aco010409.v3;Aco010410.v3;Aco010411.v3;Aco010412.v3;Aco010413.v3;Aco010414.v3;Aco010415.v3;Aco021920.v3;PB.1367
MSTRG.83272.22	Aco030886.v3
MSTRG.2181.1	Aco016164.v3;Aco019084.v3;Aco023151.v3;Aco023155.v3;Aco023156.v3;Aco023157.v3;Aco023158.v3;Aco024380.v3;Aco027451.v3;Aco030271.v3;Aco031700.v3
MSTRG.61185.1	Aco001978.v3;Aco001979.v3;Aco001980.v3;Aco001981.v3;Aco001982.v3;Aco001983.v3;Aco001984.v3;Aco001985.v3;Aco001986.v3;Aco001987.v3;Aco001988.v3;Aco001989.v3;Aco001990.v3
MSTRG.91920.3	Aco026973.v3;Aco026974.v3;Aco028832.v3
MSTRG.50282.1	Aco021596.v3;Aco021597.v3;Aco021598.v3;Aco021603.v3;Aco021608.v3;PB.6703
MSTRG.59683.1	Aco016170.v3;Aco016171.v3;Aco016172.v3;Aco016174.v3;Aco016175.v3;Aco016176.v3;Aco016177.v3;Aco016178.v3;Aco016179.v3;Aco016180.v3;Aco016181.v3;Aco016182.v3
MSTRG.34954.1	Aco015760.v3;Aco015761.v3;Aco015762.v3;Aco015763.v3;Aco015764.v3;Aco015765.v3;Aco015766.v3;Aco015767.v3;Aco015768.v3;Aco015769.v3;Aco015770.v3;Aco015771.v3;Aco015772.v3;Aco015774.v3;Aco015775.v3;Aco015777.v3;Aco015778.v3;Aco015779.v3;Aco015780.v3;Aco015781.v3
MSTRG.38386.1	Aco020024.v3;Aco026532.v3;Aco026533.v3;Aco026691.v3;Aco026693.v3;Aco026696.v3;Aco026697.v3;Aco026698.v3;Aco026699.v3;Aco026701.v3;PB.5153;PB.5156
MSTRG.46234.1	Aco012503.v3;Aco012504.v3;Aco012505.v3;Aco012506.v3;Aco012507.v3;Aco012508.v3;Aco012509.v3;Aco012510.v3;Aco012511.v3;Aco012512.v3;Aco012514.v3;Aco012515.v3;Aco012516.v3;Aco012517.v3;Aco012518.v3;Aco012519.v3;Aco012521.v3;Aco012522.v3;Aco012523.v3;Aco012524.v3;Aco012525.v3;Aco012526.v3;Aco012527.v3;Aco012528.v3;Aco012529.v3;PB.6162
MSTRG.57852.10	Aco003545.v3;Aco003546.v3;Aco003547.v3;Aco003548.v3;Aco003549.v3;Aco003550.v3;Aco003551.v3;Aco003552.v3;Aco003553.v3;Aco003554.v3;Aco003555.v3;Aco003556.v3;Aco003557.v3;Aco003558.v3;Aco003559.v3;Aco003560.v3;Aco003561.v3;Aco003562.v3;Aco003563.v3;Aco003564.v3;Aco003565.v3;Aco003566.v3;Aco003567.v3;PB.7808
MSTRG.89318.6	Aco024866.v3;Aco024868.v3;Aco024869.v3;Aco024870.v3;Aco024871.v3;Aco024875.v3;Aco024876.v3;Aco024877.v3;Aco024878.v3
MSTRG.58631.1	Aco018342.v3;Aco021391.v3;Aco021393.v3;Aco021394.v3;Aco021395.v3;Aco021396.v3;Aco022218.v3;Aco022219.v3;Aco022220.v3
MSTRG.79417.1	Aco019084.v3;Aco030271.v3;Aco031536.v3
MSTRG.89655.2	Aco027785.v3;Aco028118.v3;Aco029548.v3;Aco030054.v3
MSTRG.73645.1	Aco024450.v3;Aco024451.v3;Aco024452.v3;Aco024453.v3;Aco024729.v3;Aco024730.v3;Aco024731.v3;Aco024733.v3;Aco024734.v3
MSTRG.40732.1	Aco020436.v3;Aco020437.v3;Aco020438.v3;Aco020439.v3;Aco020442.v3;Aco020444.v3;Aco020445.v3;Aco020446.v3;Aco020447.v3;PB.5340;PB.5341;PB.7269
MSTRG.54757.2	Aco021695.v3;Aco021696.v3;Aco021697.v3;Aco021698.v3;Aco021702.v3;Aco021703.v3
MSTRG.38309.1	Aco026232.v3;Aco026235.v3;Aco026238.v3;Aco026764.v3;Aco028484.v3;Aco028485.v3
MSTRG.60416.1	Aco024188.v3;Aco028427.v3;Aco028428.v3;Aco028430.v3;Aco029513.v3;Aco029528.v3;Aco029529.v3
MSTRG.22892.9	Aco026205.v3;Aco026207.v3;Aco026208.v3;Aco026209.v3;Aco026210.v3;Aco026212.v3;Aco026213.v3;Aco027265.v3;Aco027605.v3
MSTRG.83272.3	Aco030886.v3
MSTRG.65995.1	Aco021059.v3;Aco022023.v3;Aco024194.v3;Aco025024.v3;Aco027055.v3;Aco027734.v3;Aco028328.v3;Aco029304.v3;Aco029305.v3;Aco029780.v3
MSTRG.15064.1	Aco002180.v3;Aco002181.v3;Aco002182.v3;Aco002183.v3;Aco002184.v3;Aco002185.v3;Aco002186.v3;Aco002187.v3;Aco002189.v3;Aco002190.v3;Aco002191.v3;Aco002192.v3;Aco002193.v3;Aco002194.v3
MSTRG.31966.1	Aco011632.v3;Aco011634.v3;Aco011635.v3;Aco011636.v3;Aco022300.v3;Aco022301.v3;Aco022303.v3;Aco022304.v3;Aco022305.v3;Aco022306.v3;Aco022307.v3;Aco022308.v3;Aco022309.v3;Aco022311.v3;Aco026797.v3;Aco026798.v3;Aco026799.v3;Aco026800.v3;Aco026801.v3;Aco026802.v3;Aco026803.v3
MSTRG.60606.2	Aco021031.v3;Aco021032.v3;Aco021442.v3;Aco021443.v3;Aco021444.v3;Aco021445.v3;Aco021446.v3;Aco021447.v3;Aco021448.v3;Aco021449.v3
MSTRG.40444.2	Aco024591.v3;Aco024594.v3;Aco024595.v3;Aco024597.v3;Aco024598.v3
MSTRG.22886.1	Aco026205.v3;Aco026207.v3;Aco026208.v3;Aco026209.v3;Aco026210.v3;Aco026211.v3;Aco026212.v3;Aco026213.v3;Aco027605.v3
MSTRG.83272.19	Aco030886.v3
MSTRG.51149.1	Aco004288.v3;Aco004289.v3;Aco004290.v3;Aco004291.v3;Aco021006.v3;Aco021007.v3;Aco021008.v3;Aco021009.v3;Aco021010.v3;Aco021011.v3;Aco021013.v3;Aco021014.v3;Aco021015.v3;Aco021017.v3;Aco021018.v3;Aco021019.v3;Aco021020.v3;Aco021021.v3;Aco021022.v3;Aco021023.v3;Aco021024.v3;Aco021025.v3;PB.6815;PB.6817;PB.6823
MSTRG.49798.2	Aco021294.v3;Aco021295.v3;Aco021296.v3;Aco021298.v3;Aco021299.v3;Aco021300.v3;Aco021301.v3;Aco021302.v3;Aco021303.v3;Aco021305.v3;Aco021307.v3;PB.6673;PB.6677
MSTRG.59104.1	Aco021750.v3;Aco023830.v3;Aco023831.v3;Aco023832.v3;Aco023834.v3;Aco023835.v3;Aco024316.v3;Aco024934.v3;Aco029405.v3;Aco029406.v3;Aco031130.v3;Aco031351.v3;PB.7890;PB.7893
MSTRG.44009.1	Aco010895.v3;Aco010897.v3;Aco010898.v3;Aco010900.v3;Aco010901.v3;Aco010903.v3;Aco010904.v3;Aco010905.v3;Aco010906.v3;Aco010907.v3;Aco010908.v3;Aco010909.v3;Aco010910.v3
MSTRG.60017.2	Aco003497.v3;Aco022554.v3;Aco022555.v3;Aco022556.v3;Aco022557.v3;Aco022558.v3;Aco022559.v3;Aco022560.v3;Aco022561.v3;Aco022562.v3
MSTRG.82146.2	Aco030858.v3
MSTRG.34299.1	Aco020834.v3;Aco020835.v3;Aco020837.v3;Aco020838.v3;Aco020840.v3;Aco020841.v3
MSTRG.38296.3	Aco026232.v3;Aco026624.v3;Aco026757.v3;Aco026758.v3;Aco026759.v3;Aco026764.v3;Aco026980.v3;Aco029513.v3
MSTRG.70791.1	Aco023465.v3;Aco025219.v3;Aco026744.v3;Aco026746.v3;Aco026747.v3;Aco026748.v3
MSTRG.42904.1	Aco000392.v3;Aco000393.v3;Aco000394.v3;Aco000395.v3;Aco000396.v3;Aco000397.v3;Aco000398.v3;Aco000399.v3;Aco000400.v3;Aco000401.v3;Aco000402.v3;Aco000403.v3;Aco000404.v3;Aco000405.v3;Aco000407.v3;Aco000408.v3;Aco000409.v3;Aco000410.v3;Aco000411.v3;Aco000412.v3;Aco000413.v3;Aco000414.v3;Aco000415.v3;Aco000416.v3;Aco000417.v3;PB.5736
MSTRG.39667.1	Aco026591.v3;Aco026592.v3;Aco026593.v3;Aco030646.v3;Aco030647.v3
MSTRG.74935.4	Aco020968.v3;Aco025954.v3;Aco025955.v3;Aco025956.v3;Aco025957.v3;Aco025959.v3;Aco025962.v3;Aco026538.v3;Aco026539.v3;Aco026540.v3;Aco026541.v3;Aco026545.v3;Aco026546.v3;PB.9963
MSTRG.63647.5	Aco024663.v3;Aco025886.v3;Aco025887.v3;Aco025888.v3;Aco025889.v3;Aco025890.v3;Aco026013.v3;Aco026014.v3;Aco026016.v3;Aco026082.v3
MSTRG.39243.1	Aco016479.v3;Aco016480.v3;Aco016481.v3;Aco016482.v3;Aco016483.v3;Aco016484.v3;Aco016485.v3;Aco016486.v3;Aco016489.v3;Aco016490.v3;Aco016492.v3;Aco016493.v3;Aco016494.v3;PB.5280
MSTRG.52651.1	Aco002430.v3;Aco002509.v3;Aco003747.v3;Aco005266.v3;Aco005882.v3;Aco006553.v3;Aco006625.v3;Aco010029.v3;Aco010314.v3;Aco012836.v3;Aco013151.v3;Aco013807.v3;Aco019319.v3;Aco020355.v3;Aco020732.v3;Aco020733.v3;Aco020734.v3;Aco020735.v3;Aco020736.v3;Aco020737.v3;Aco020738.v3;Aco020739.v3;Aco020740.v3;Aco020741.v3;Aco020742.v3;Aco021898.v3;Aco029030.v3;PB.7107
MSTRG.16301.1	Aco028329.v3;Aco028330.v3;Aco029572.v3;Aco029573.v3
MSTRG.39233.1	Aco016488.v3;Aco016489.v3;Aco016490.v3;Aco016492.v3;Aco016493.v3;Aco016494.v3;Aco016496.v3;Aco016497.v3;Aco016498.v3;Aco016499.v3;Aco016500.v3;Aco016501.v3;PB.5278
MSTRG.22679.4	Aco024110.v3;Aco024111.v3;Aco024112.v3;Aco024113.v3;Aco024114.v3;Aco024115.v3;Aco024117.v3;Aco024118.v3;Aco024120.v3;Aco024121.v3;PB.3058
MSTRG.17309.1	Aco017901.v3;Aco017902.v3;Aco017903.v3;Aco017904.v3;Aco017905.v3;Aco017906.v3;Aco017907.v3;Aco017908.v3;Aco017909.v3;Aco017910.v3;Aco023288.v3;Aco023289.v3;Aco023290.v3
MSTRG.90217.11	Aco028633.v3
MSTRG.34332.1	Aco016571.v3;Aco020834.v3;Aco020835.v3;Aco020837.v3;Aco026452.v3;Aco028093.v3
MSTRG.80372.1	Aco030971.v3
MSTRG.54613.10	Aco018318.v3;Aco018319.v3;Aco018320.v3;Aco018321.v3;Aco018324.v3;Aco018326.v3;Aco018327.v3;Aco018328.v3;Aco018329.v3
MSTRG.48853.1	Aco006547.v3;Aco006548.v3;Aco006549.v3;Aco006550.v3;Aco006551.v3;Aco006552.v3;Aco006553.v3;Aco006554.v3;Aco006555.v3;Aco006556.v3;Aco006557.v3;Aco006558.v3;Aco006560.v3;Aco006561.v3;Aco006562.v3;Aco006563.v3;Aco006565.v3;Aco006566.v3;Aco006567.v3;Aco006568.v3;Aco006569.v3;Aco006570.v3;Aco006571.v3;Aco006572.v3;Aco006574.v3;PB.6463;PB.6477
MSTRG.44486.1	Aco026261.v3;Aco026262.v3;Aco026266.v3;Aco026269.v3
MSTRG.93457.1	Aco029356.v3;Aco029357.v3
MSTRG.76991.2	Aco012550.v3;Aco027734.v3;Aco031254.v3
MSTRG.65470.3	Aco023024.v3;Aco023025.v3;Aco023026.v3;Aco023872.v3;Aco023873.v3;Aco023874.v3;Aco023875.v3;Aco023876.v3;Aco023877.v3;Aco023878.v3;Aco023879.v3;Aco023880.v3;Aco023881.v3
MSTRG.5840.1	Aco012156.v3;Aco012157.v3;Aco012158.v3;Aco012159.v3;Aco012160.v3;Aco012161.v3;Aco012162.v3;Aco012163.v3;Aco012164.v3;Aco012165.v3;Aco012166.v3;Aco012167.v3;Aco012171.v3;Aco012180.v3;Aco012181.v3;Aco012182.v3;Aco012183.v3;Aco012184.v3;Aco012185.v3;Aco012186.v3;Aco012187.v3;Aco012188.v3;Aco012189.v3;PB.798
MSTRG.77345.1	Aco029341.v3;Aco029343.v3
MSTRG.89572.2	Aco018796.v3;Aco021446.v3;Aco025784.v3;Aco025785.v3;Aco025790.v3;Aco025791.v3;Aco025793.v3;Aco026293.v3;Aco027209.v3;Aco027785.v3;Aco028832.v3;Aco028933.v3;Aco030326.v3;Aco030492.v3
MSTRG.51655.2	Aco004023.v3;Aco004024.v3;Aco004025.v3;Aco004026.v3;Aco004027.v3;Aco004028.v3;Aco004029.v3;Aco004030.v3;Aco004031.v3;Aco004032.v3;Aco004033.v3;Aco004034.v3;Aco004035.v3;Aco004036.v3;Aco004037.v3;Aco004038.v3;Aco004039.v3;Aco004040.v3;Aco004041.v3;Aco004042.v3;Aco004043.v3;Aco004044.v3;Aco004045.v3;Aco004046.v3;Aco004047.v3;Aco004048.v3;PB.6943
MSTRG.47656.1	Aco019643.v3;Aco019644.v3;Aco019646.v3;Aco023374.v3
MSTRG.27295.1	Aco024605.v3;Aco030327.v3;Aco030329.v3;Aco030651.v3
MSTRG.37137.1	Aco020099.v3;Aco020100.v3;Aco020101.v3;Aco020102.v3;Aco020103.v3;Aco020104.v3;Aco020107.v3;Aco020108.v3;Aco020109.v3;Aco020111.v3;Aco020112.v3;Aco020114.v3;Aco020115.v3;PB.5087
MSTRG.22810.1	Aco025313.v3;Aco025314.v3;Aco025315.v3
MSTRG.84590.3	Aco030910.v3
MSTRG.50369.2	Aco012550.v3;Aco023451.v3;Aco023453.v3;Aco026357.v3;Aco026362.v3;Aco027734.v3;Aco028512.v3;Aco030194.v3;Aco030723.v3;PB.6713
MSTRG.20681.1	Aco019422.v3;Aco026175.v3;Aco026176.v3;Aco026177.v3;Aco027153.v3;Aco027509.v3;Aco027655.v3;Aco027785.v3;Aco028118.v3;Aco029350.v3;Aco031576.v3;PB.7269
MSTRG.80790.1	Aco020071.v3;Aco028154.v3
MSTRG.22229.3	Aco011429.v3;Aco011430.v3;Aco011431.v3;Aco011435.v3;Aco011436.v3;Aco011437.v3;Aco011439.v3;Aco011440.v3;Aco011441.v3;Aco011442.v3;PB.3036
MSTRG.54423.1	Aco024031.v3;Aco024032.v3;Aco024033.v3;Aco024034.v3;Aco024036.v3;Aco024037.v3;Aco024038.v3;Aco024039.v3;Aco024040.v3;Aco024041.v3
MSTRG.93005.9	Aco028453.v3;Aco028454.v3
MSTRG.39283.1	Aco016472.v3;Aco016473.v3;Aco016474.v3;Aco016475.v3;Aco016476.v3;Aco016478.v3;Aco016953.v3;Aco016954.v3;Aco016955.v3;Aco016956.v3;Aco016957.v3;Aco016959.v3
MSTRG.9055.1	Aco001132.v3;Aco001133.v3;Aco001134.v3;Aco001135.v3;Aco001136.v3;Aco001137.v3;Aco001139.v3;Aco001140.v3;Aco001141.v3;Aco001142.v3;Aco001143.v3;Aco001144.v3;Aco001145.v3;Aco001146.v3;Aco001147.v3;Aco001148.v3;Aco001149.v3;Aco001150.v3;PB.1068
MSTRG.3821.1	Aco023373.v3;Aco023374.v3;Aco023377.v3;Aco023378.v3
MSTRG.89562.4	Aco012550.v3;Aco027734.v3;Aco028512.v3;Aco029454.v3;Aco030473.v3
MSTRG.50168.1	Aco024977.v3;Aco024981.v3;Aco024982.v3;Aco024983.v3;Aco024984.v3;Aco028228.v3;Aco029513.v3
MSTRG.24071.10	Aco002659.v3;Aco002661.v3;Aco002663.v3;Aco002664.v3;Aco002666.v3;Aco002667.v3;Aco002668.v3;Aco002669.v3;Aco002670.v3;Aco002671.v3;Aco002672.v3;Aco002673.v3
MSTRG.93531.1	Aco028631.v3
MSTRG.7156.6	Aco022654.v3;Aco022655.v3;Aco022657.v3;Aco022658.v3;Aco022659.v3;Aco022660.v3;Aco022661.v3;Aco022662.v3;Aco022663.v3;Aco022664.v3
MSTRG.73630.1	Aco021717.v3;Aco021718.v3;Aco021720.v3;Aco021721.v3;Aco021723.v3;Aco021724.v3;Aco021725.v3;Aco021726.v3;Aco023244.v3;PB.9840;PB.9842
MSTRG.61778.2	Aco001694.v3;Aco001695.v3;Aco001696.v3;Aco001697.v3;Aco001699.v3;Aco001700.v3;Aco001701.v3;Aco001702.v3;Aco001703.v3;Aco001704.v3;Aco001705.v3;Aco001707.v3;Aco001708.v3;Aco001709.v3;Aco001710.v3;Aco001711.v3;Aco001712.v3;Aco001713.v3;Aco001714.v3;Aco001715.v3;Aco001716.v3;Aco001717.v3;Aco001718.v3;Aco001719.v3;PB.8150;PB.8152
MSTRG.49240.1	Aco006357.v3;Aco006358.v3;Aco006359.v3;Aco006360.v3;Aco006361.v3;Aco006362.v3;Aco006363.v3;Aco006364.v3;Aco006365.v3;Aco006366.v3;Aco006368.v3;Aco006370.v3;Aco006371.v3;Aco006372.v3;Aco006373.v3;Aco006374.v3;Aco006375.v3;Aco006376.v3;Aco006377.v3;Aco006378.v3;Aco006379.v3;Aco006380.v3;PB.6584
MSTRG.51541.1	Aco004075.v3;Aco004076.v3;Aco004077.v3;Aco004078.v3;Aco004079.v3;Aco004080.v3;Aco004081.v3;Aco004082.v3;Aco004083.v3;Aco004084.v3;Aco004085.v3;Aco004086.v3;Aco004087.v3;Aco004088.v3;Aco004094.v3;Aco004095.v3;Aco004096.v3;Aco004097.v3;Aco004098.v3;Aco004099.v3;Aco004100.v3;Aco004101.v3;Aco004102.v3;Aco004103.v3;Aco004104.v3;Aco004105.v3;Aco004106.v3;Aco004107.v3;Aco004108.v3;PB.6911
MSTRG.30421.2	Aco021898.v3;Aco026312.v3;Aco026314.v3;Aco026315.v3;Aco026316.v3;Aco026317.v3;Aco027095.v3;Aco027096.v3;Aco027097.v3;Aco027098.v3;Aco029299.v3
MSTRG.22349.1	Aco021319.v3;Aco021320.v3;Aco021321.v3;Aco021323.v3;Aco021324.v3;Aco021325.v3;Aco021326.v3;Aco021327.v3;Aco021328.v3;Aco021330.v3;Aco021331.v3;PB.3043
MSTRG.23109.1	Aco025206.v3;Aco025207.v3;Aco025211.v3;Aco025212.v3;Aco025213.v3;Aco025214.v3;Aco025216.v3;PB.3073
MSTRG.90335.12	Aco027844.v3;Aco027845.v3;Aco027847.v3;Aco027848.v3;PB.10488
MSTRG.21854.1	Aco011551.v3;Aco011552.v3;Aco011553.v3;Aco011554.v3;Aco011555.v3;Aco011556.v3;Aco011557.v3;Aco011558.v3;Aco011559.v3;Aco011560.v3;Aco011562.v3;Aco011563.v3;Aco011564.v3;Aco011565.v3;Aco011566.v3;Aco011567.v3;Aco011568.v3;Aco011569.v3;PB.2952;PB.2956
MSTRG.55022.1	Aco005302.v3;Aco005303.v3;Aco005306.v3;Aco005307.v3;Aco005308.v3;Aco005309.v3;Aco005310.v3
MSTRG.92325.1	Aco027785.v3;Aco028751.v3;Aco028752.v3;Aco028753.v3
MSTRG.9475.1	Aco000944.v3;Aco000945.v3;Aco000946.v3;Aco000947.v3;Aco000948.v3;Aco000949.v3;Aco000950.v3;Aco000951.v3;Aco000952.v3;Aco000953.v3;Aco000954.v3;Aco000955.v3;Aco000956.v3;Aco000957.v3;Aco000958.v3;Aco000959.v3;Aco000960.v3;Aco000961.v3;Aco000962.v3;Aco000963.v3;Aco000964.v3;Aco000965.v3;Aco000966.v3;Aco000967.v3;Aco000968.v3;Aco000969.v3;Aco000970.v3;Aco000971.v3;Aco000972.v3;Aco000973.v3;Aco000974…
MSTRG.19269.1	Aco004621.v3;Aco004622.v3;Aco004623.v3;Aco004624.v3;Aco004625.v3;Aco004626.v3;Aco004627.v3;Aco004628.v3;Aco004629.v3;Aco004630.v3;Aco004631.v3;Aco004632.v3;Aco004633.v3;Aco004634.v3;Aco004635.v3;Aco004636.v3;Aco004637.v3;Aco004638.v3;Aco004639.v3;Aco004640.v3;Aco004641.v3;Aco004642.v3;Aco004643.v3;Aco004644.v3;PB.2663;PB.2670
MSTRG.50697.1	Aco024002.v3;Aco024003.v3;Aco024004.v3;Aco024005.v3;Aco024026.v3;Aco024027.v3;Aco024028.v3;PB.6724
MSTRG.55296.1	Aco020814.v3;Aco020819.v3;Aco020820.v3;Aco020821.v3;Aco020822.v3;Aco020823.v3;Aco020824.v3;Aco020825.v3;Aco020826.v3;Aco029513.v3;PB.7294
MSTRG.72767.1	Aco007125.v3;Aco007126.v3;Aco007127.v3;Aco007128.v3;Aco007129.v3;Aco007130.v3;Aco007131.v3;Aco007132.v3;Aco007133.v3;Aco007134.v3;Aco007135.v3;Aco007136.v3;Aco007137.v3;Aco007138.v3;Aco007139.v3;Aco007140.v3;Aco007141.v3;Aco007142.v3;Aco007144.v3;Aco007145.v3;Aco007146.v3;Aco007147.v3;Aco007148.v3;Aco007149.v3;Aco007150.v3;Aco007151.v3;Aco007152.v3;Aco007153.v3;Aco007154.v3;PB.9685
MSTRG.92273.1	Aco025080.v3;Aco029666.v3;Aco029667.v3;Aco029669.v3;PB.7269
MSTRG.44730.2	Aco024972.v3;Aco024974.v3;Aco024975.v3;Aco024976.v3;Aco028189.v3;Aco029490.v3
MSTRG.15105.1	Aco002161.v3;Aco002162.v3;Aco002163.v3;Aco002164.v3;Aco002165.v3;Aco002166.v3;Aco002167.v3;Aco002169.v3;Aco002170.v3;Aco002171.v3;Aco002172.v3;Aco002173.v3;Aco002174.v3;Aco002175.v3;Aco002176.v3;PB.2006;PB.2008
MSTRG.32288.6	Aco017551.v3;Aco017552.v3;Aco017553.v3;Aco017554.v3;Aco017555.v3;Aco017556.v3;Aco017557.v3;Aco017558.v3;Aco017559.v3;Aco017560.v3;Aco017561.v3;Aco017562.v3;Aco017563.v3
MSTRG.71248.1	Aco009434.v3;Aco009435.v3;Aco009436.v3;Aco009438.v3;Aco009439.v3;Aco009441.v3;Aco023639.v3;Aco023640.v3;Aco023641.v3;Aco023642.v3;Aco023643.v3
MSTRG.76612.1	Aco029513.v3
MSTRG.48589.1	Aco014862.v3;Aco014863.v3;Aco014864.v3;Aco014865.v3;Aco014866.v3;Aco014867.v3;Aco014868.v3;Aco014869.v3;Aco014870.v3;Aco014871.v3;Aco014873.v3;Aco014874.v3;Aco014875.v3;Aco014876.v3;Aco014877.v3;Aco014878.v3;Aco014879.v3;Aco014880.v3;Aco014881.v3;Aco014882.v3;Aco014883.v3;Aco014884.v3;Aco014885.v3;Aco014886.v3;Aco014887.v3;Aco014888.v3;Aco014889.v3;Aco014890.v3;Aco014891.v3;Aco014892.v3;Aco014893…
MSTRG.3170.1	Aco011259.v3;Aco011260.v3;Aco011261.v3;Aco011262.v3;Aco011263.v3;Aco011264.v3;Aco011265.v3;Aco011266.v3;Aco011268.v3;Aco011269.v3;Aco011270.v3;Aco011271.v3;Aco011272.v3;Aco011273.v3;Aco011274.v3;Aco011275.v3;Aco011276.v3;Aco011277.v3
MSTRG.33854.1	Aco020167.v3;Aco020168.v3;Aco020172.v3;Aco020176.v3;Aco021843.v3;Aco026793.v3;Aco027785.v3;Aco028118.v3;PB.7269
MSTRG.68016.1	Aco018459.v3;Aco018461.v3;Aco018462.v3;Aco018464.v3;Aco018465.v3;Aco025519.v3;Aco025520.v3;Aco025522.v3;PB.9009;PB.9011;PB.9012
MSTRG.50377.2	Aco019731.v3;Aco020786.v3;Aco023381.v3;Aco024491.v3;Aco026367.v3;Aco026387.v3;Aco026515.v3;Aco026516.v3;Aco027785.v3;Aco028428.v3;Aco030074.v3;Aco031401.v3;Aco031536.v3
MSTRG.3966.2	Aco023823.v3;Aco023824.v3;Aco026149.v3;Aco026151.v3
MSTRG.9921.1	Aco014082.v3;Aco014083.v3;Aco014084.v3;Aco014085.v3;Aco014086.v3;Aco014087.v3;Aco014088.v3;Aco014089.v3
MSTRG.5216.1	Aco006667.v3;Aco006668.v3;Aco006669.v3;Aco006670.v3;Aco006671.v3;Aco006672.v3;Aco006673.v3;Aco006674.v3;Aco006675.v3;Aco006676.v3;Aco006677.v3;Aco006678.v3;Aco006679.v3;Aco006681.v3;Aco006682.v3;Aco006683.v3;Aco006684.v3;Aco006685.v3;Aco006686.v3;Aco006687.v3;Aco006688.v3;Aco006689.v3;Aco006690.v3;Aco006691.v3;Aco006692.v3;Aco010181.v3;Aco010278.v3;Aco012089.v3;Aco018658.v3;Aco023568.v3;Aco026698…
MSTRG.1429.1	Aco022450.v3;Aco022451.v3;Aco022453.v3;Aco022454.v3;Aco024045.v3
MSTRG.33865.5	Aco020176.v3;Aco021843.v3;Aco021848.v3;Aco021851.v3;Aco021852.v3;Aco021853.v3
MSTRG.37550.1	Aco019576.v3;Aco019577.v3;Aco019578.v3;Aco019579.v3;Aco019583.v3;Aco019586.v3;Aco019587.v3;PB.5111
MSTRG.21853.1	Aco011553.v3;Aco011554.v3;Aco011555.v3;Aco011556.v3;Aco011557.v3;Aco011558.v3;Aco011559.v3;Aco011560.v3;Aco011562.v3;Aco011563.v3;Aco011564.v3;Aco011565.v3;Aco011566.v3;Aco011567.v3;Aco011568.v3;Aco011569.v3;Aco011570.v3;Aco011571.v3;PB.2952;PB.2956
MSTRG.36088.1	Aco009876.v3;Aco009877.v3;Aco009878.v3;Aco009879.v3;Aco009880.v3;Aco009881.v3;Aco009882.v3;Aco009883.v3;Aco009884.v3;Aco009885.v3;Aco009886.v3;Aco009889.v3;Aco009890.v3;Aco009891.v3;Aco009892.v3;Aco009893.v3;Aco009895.v3;Aco009896.v3;PB.4928
MSTRG.82472.1	Aco029807.v3
MSTRG.2784.1	Aco002509.v3;Aco005266.v3;Aco010314.v3;Aco015845.v3;Aco015846.v3;Aco015847.v3;Aco015848.v3;Aco015852.v3;Aco015853.v3;Aco015857.v3;Aco015858.v3;Aco015859.v3;Aco015860.v3;Aco015862.v3;Aco015863.v3;Aco015864.v3;Aco015865.v3
MSTRG.12169.2	Aco019991.v3;Aco019992.v3;Aco019993.v3;Aco019994.v3;Aco019995.v3;Aco019996.v3;Aco019997.v3;Aco019998.v3;Aco019999.v3;Aco020000.v3;Aco020001.v3;Aco020002.v3;Aco020005.v3;Aco020006.v3;Aco020007.v3;Aco020008.v3;Aco020009.v3;Aco020010.v3;Aco020011.v3;Aco020012.v3;Aco020013.v3;Aco020014.v3;Aco020015.v3
MSTRG.26520.1	Aco019804.v3;Aco019805.v3;Aco019806.v3;Aco019807.v3;Aco019810.v3;Aco019811.v3;Aco019812.v3;Aco019813.v3;Aco019814.v3;Aco025283.v3;Aco025284.v3;Aco025285.v3;Aco025286.v3;Aco025287.v3;Aco025289.v3;PB.3674
MSTRG.45188.1	Aco018954.v3;Aco018955.v3;Aco018956.v3;Aco018957.v3;Aco018958.v3;Aco018959.v3;Aco018961.v3;Aco018962.v3
MSTRG.20999.1	Aco022986.v3;Aco022987.v3;Aco022989.v3;Aco022991.v3;Aco022992.v3;Aco022993.v3;Aco025561.v3;Aco025562.v3;Aco025565.v3;PB.2831
MSTRG.31921.1	Aco011639.v3;Aco011640.v3;Aco011641.v3;Aco011643.v3;Aco011644.v3;Aco011645.v3;Aco011646.v3;Aco011647.v3;Aco011648.v3;Aco011649.v3;Aco011650.v3;Aco011652.v3;Aco011653.v3;Aco011654.v3;Aco011655.v3;Aco011656.v3;Aco011657.v3;Aco011658.v3;Aco011659.v3;Aco011660.v3;Aco011661.v3;Aco011662.v3;Aco011663.v3;Aco011664.v3;PB.4293
MSTRG.84929.1	PB.10390
MSTRG.53022.1	Aco025642.v3;Aco025643.v3;Aco025644.v3;Aco027760.v3;Aco027762.v3;Aco027763.v3;Aco027766.v3
MSTRG.80875.1	Aco021332.v3;Aco024376.v3
MSTRG.74402.1	Aco002354.v3;Aco013289.v3;Aco013290.v3;Aco013292.v3;Aco013293.v3;Aco013294.v3;Aco013295.v3;Aco013296.v3;Aco013297.v3;Aco013298.v3;Aco013299.v3;Aco013301.v3;Aco013302.v3;Aco013303.v3;Aco013304.v3;Aco013305.v3;Aco016446.v3
MSTRG.90217.16	Aco028633.v3
MSTRG.67916.4	Aco016145.v3;Aco016147.v3;Aco016148.v3;Aco016150.v3;Aco016151.v3;Aco016152.v3;Aco016153.v3;Aco026111.v3;Aco026112.v3;Aco026115.v3;Aco026118.v3;Aco026120.v3;PB.8998
MSTRG.74680.6	Aco017917.v3;Aco017918.v3;Aco017919.v3;Aco017920.v3;Aco023455.v3;Aco023457.v3;Aco024757.v3;Aco024758.v3
MSTRG.55782.4	Aco000032.v3;Aco000033.v3;Aco000034.v3;Aco000035.v3;Aco000036.v3;Aco000037.v3;Aco000039.v3;Aco000040.v3;Aco021365.v3;Aco021366.v3;Aco021367.v3;Aco021368.v3
MSTRG.74680.3	Aco017917.v3;Aco017918.v3;Aco017919.v3;Aco017920.v3;Aco023455.v3;Aco023457.v3;Aco024757.v3;Aco024758.v3
MSTRG.13920.1	Aco012912.v3;Aco012913.v3;Aco012914.v3;Aco012915.v3;Aco012916.v3;Aco012917.v3;Aco012918.v3;Aco012919.v3;Aco012920.v3;Aco012921.v3;Aco012922.v3;Aco012923.v3;Aco012924.v3;Aco012925.v3;Aco012927.v3;Aco012928.v3;Aco012929.v3;Aco012930.v3;Aco012931.v3;Aco012932.v3;Aco012933.v3;Aco012934.v3;Aco012935.v3;Aco012936.v3;Aco012937.v3;Aco012938.v3;Aco012940.v3;PB.1732
MSTRG.68729.1	Aco026079.v3;Aco026080.v3;Aco026081.v3;Aco026082.v3;Aco027507.v3;Aco027508.v3;Aco027509.v3
MSTRG.52554.1	Aco003731.v3;Aco020747.v3;Aco020748.v3;Aco020749.v3;Aco020750.v3;Aco020751.v3;Aco020752.v3;Aco020753.v3;Aco020754.v3;Aco020756.v3;PB.7098
MSTRG.41196.3	Aco005314.v3;Aco005316.v3;Aco005317.v3;Aco005318.v3;Aco005319.v3;Aco005320.v3;Aco005321.v3;Aco005322.v3;Aco005323.v3;Aco005324.v3;Aco005326.v3;Aco005327.v3;Aco005328.v3;Aco005329.v3;Aco005330.v3;Aco005331.v3;Aco005332.v3;Aco005333.v3;Aco005334.v3;Aco005335.v3;Aco005336.v3;Aco005337.v3;Aco005338.v3;Aco005339.v3
MSTRG.90989.1	Aco000079.v3;Aco020515.v3;Aco029575.v3;Aco029576.v3;Aco029577.v3;Aco030336.v3
MSTRG.20311.1	Aco016374.v3;Aco016375.v3;Aco016376.v3;Aco016379.v3;Aco016380.v3;Aco016381.v3;Aco016382.v3;Aco016383.v3;Aco016384.v3;Aco022114.v3;Aco022116.v3;Aco022117.v3;Aco022118.v3
MSTRG.76883.1	Aco029639.v3;Aco029640.v3;Aco029641.v3;Aco029642.v3
MSTRG.73316.3	Aco007377.v3;Aco007378.v3;Aco007379.v3;Aco007380.v3;Aco007381.v3;Aco007382.v3;Aco007383.v3;Aco007384.v3;Aco007385.v3;Aco007387.v3;Aco007388.v3;Aco007389.v3;Aco007391.v3;Aco007392.v3;PB.9813
MSTRG.33031.1	Aco008830.v3;Aco008831.v3;Aco008832.v3;Aco017390.v3;Aco017391.v3;Aco017392.v3;Aco017393.v3;Aco017394.v3;Aco017395.v3;Aco017396.v3;Aco017397.v3;Aco017398.v3;Aco017399.v3;Aco017400.v3;Aco017401.v3;Aco017402.v3;PB.4540
MSTRG.76360.2	Aco010178.v3;Aco010179.v3;Aco010180.v3;Aco010181.v3;Aco010182.v3;Aco010183.v3;Aco010184.v3;Aco010185.v3;Aco010186.v3;Aco010187.v3;Aco010188.v3;Aco010189.v3;Aco010190.v3;Aco010191.v3;Aco010192.v3;Aco010193.v3;Aco010194.v3;Aco010195.v3;Aco010250.v3;Aco010251.v3;Aco010252.v3;Aco010253.v3;Aco010254.v3;Aco010255.v3;Aco010256.v3;Aco010257.v3;Aco010258.v3;Aco010259.v3;Aco010260.v3;Aco010261.v3;Aco010262…
MSTRG.26417.1	Aco005291.v3;Aco005292.v3;Aco005293.v3;Aco005294.v3;Aco019826.v3;Aco019827.v3;Aco019828.v3;Aco019829.v3;Aco031060.v3;PB.3651;PB.3658
MSTRG.65791.17	Aco020607.v3;Aco024157.v3;Aco024158.v3;Aco024159.v3;Aco024160.v3;Aco024161.v3;Aco027170.v3;Aco027172.v3;Aco027176.v3;Aco027177.v3;Aco030376.v3;Aco030378.v3;Aco031448.v3
MSTRG.16284.2	Aco020462.v3;Aco022591.v3;Aco026387.v3;Aco028329.v3;Aco028330.v3;Aco028598.v3;Aco029221.v3;Aco029572.v3;Aco029573.v3;Aco031536.v3
MSTRG.31215.1	Aco013915.v3;Aco013916.v3;Aco013917.v3;Aco013918.v3;Aco013919.v3;Aco013920.v3;Aco013921.v3;Aco013922.v3;Aco013923.v3;Aco013926.v3;Aco013927.v3;Aco013928.v3;Aco013929.v3;Aco013930.v3
MSTRG.94201.2	Aco029902.v3;Aco029903.v3;Aco029904.v3;Aco029905.v3;Aco029906.v3
MSTRG.58303.1	Aco003689.v3;Aco003690.v3;Aco003691.v3;Aco003692.v3;Aco003693.v3;Aco003694.v3;Aco003695.v3;Aco003696.v3;Aco003697.v3;Aco003698.v3;Aco003699.v3;Aco003700.v3;Aco003701.v3;Aco003702.v3;Aco003703.v3;Aco003704.v3;PB.7852
MSTRG.67238.1	Aco015257.v3;Aco015258.v3;Aco015259.v3;Aco015260.v3;Aco015261.v3;Aco015262.v3;Aco015263.v3;Aco015264.v3;Aco015265.v3;Aco015266.v3;Aco015269.v3;Aco015270.v3;Aco015271.v3;Aco015272.v3;Aco015274.v3;Aco015275.v3;Aco015276.v3;Aco015277.v3;Aco015278.v3;Aco015279.v3;Aco015280.v3;Aco015282.v3;Aco031266.v3;Aco031267.v3;PB.8865
MSTRG.80757.1	Aco030850.v3;Aco030851.v3
MSTRG.33245.3	Aco017447.v3;Aco017448.v3;Aco017449.v3;Aco017450.v3;Aco017451.v3;Aco017452.v3;Aco017453.v3;Aco017456.v3;Aco017457.v3;Aco017458.v3;Aco017459.v3;Aco017460.v3;Aco017461.v3;Aco017462.v3;PB.4569;PB.4571
MSTRG.59323.1	Aco027227.v3;Aco027597.v3;Aco027598.v3;Aco027599.v3;Aco027600.v3
MSTRG.9052.4	Aco001132.v3;Aco001133.v3;Aco001134.v3;Aco001135.v3;Aco001136.v3;Aco001137.v3;Aco001139.v3;Aco001140.v3;Aco001141.v3;Aco001142.v3;Aco001143.v3;Aco001144.v3;Aco001145.v3;Aco001146.v3;Aco001147.v3;Aco001148.v3;Aco001149.v3;Aco001150.v3;Aco001151.v3;PB.1068
MSTRG.94332.1	Aco019422.v3;Aco020814.v3;Aco025216.v3;Aco026455.v3;Aco027336.v3;Aco027509.v3;Aco027785.v3;Aco028287.v3;Aco028598.v3;Aco028618.v3;Aco028729.v3;Aco029027.v3;Aco030074.v3;Aco031576.v3
MSTRG.92098.1	Aco002354.v3;Aco004667.v3;PB.10532
MSTRG.60542.3	Aco021334.v3;Aco021335.v3;Aco021336.v3;Aco021337.v3;Aco021338.v3;Aco021340.v3;Aco021341.v3;PB.7999
MSTRG.47294.1	Aco021117.v3;Aco021118.v3;Aco021119.v3;Aco024878.v3;Aco028459.v3;Aco029912.v3
MSTRG.47687.1	Aco018769.v3;Aco018770.v3;Aco018773.v3;Aco028973.v3;Aco028974.v3;PB.6284
MSTRG.4856.1	Aco006842.v3;Aco006843.v3;Aco006844.v3;Aco006845.v3;Aco006846.v3;Aco006847.v3;Aco006848.v3;Aco006849.v3;Aco018564.v3;Aco018565.v3;Aco018566.v3;Aco018567.v3;Aco021898.v3;PB.580;PB.582
MSTRG.81368.1	Aco023392.v3;Aco024415.v3;Aco024532.v3;Aco025162.v3;Aco029044.v3;Aco029700.v3
MSTRG.25831.1	Aco005057.v3;Aco005058.v3;Aco005059.v3;Aco005060.v3;Aco005061.v3;Aco005062.v3;Aco005063.v3;Aco005064.v3;Aco005065.v3;Aco005066.v3;Aco005067.v3;Aco005068.v3;Aco005069.v3;Aco005070.v3;Aco005071.v3;Aco005072.v3;Aco005073.v3;Aco005074.v3;Aco005075.v3;Aco005076.v3;Aco005077.v3;Aco005078.v3;Aco005079.v3;Aco005080.v3;Aco005081.v3;Aco005082.v3;PB.3538;PB.3541
MSTRG.10409.1	Aco002354.v3;Aco008173.v3;Aco010383.v3;Aco010384.v3;Aco010385.v3;Aco010386.v3;Aco010387.v3;Aco010388.v3;Aco010389.v3;Aco010390.v3;Aco010391.v3;Aco010392.v3;Aco010393.v3;Aco010394.v3;Aco010395.v3;Aco010396.v3;Aco010397.v3;Aco010398.v3;Aco010399.v3;Aco010400.v3;Aco010897.v3;Aco016229.v3;Aco021071.v3;Aco022472.v3;Aco026643.v3;Aco031516.v3;PB.1358
MSTRG.53069.1	Aco021446.v3;Aco025646.v3;Aco025647.v3;Aco025648.v3;Aco026672.v3;Aco028763.v3;Aco028765.v3;Aco029509.v3;Aco031692.v3
MSTRG.23361.2	Aco019392.v3;Aco019393.v3;Aco019394.v3;Aco019395.v3;Aco019396.v3;Aco019397.v3;Aco019398.v3;Aco019400.v3;Aco019401.v3;Aco021033.v3;Aco021034.v3
MSTRG.2205.1	Aco014971.v3;Aco023155.v3;Aco023156.v3;Aco023157.v3;Aco025253.v3;Aco025254.v3
MSTRG.44132.10	Aco010920.v3;Aco010922.v3;Aco010923.v3;Aco010926.v3;Aco010929.v3;Aco010933.v3;Aco010934.v3;Aco010935.v3;PB.5924
MSTRG.23602.1	Aco019079.v3;Aco019080.v3;Aco019081.v3;Aco019082.v3;Aco019084.v3;Aco019085.v3;Aco019086.v3;Aco019087.v3;Aco019088.v3;Aco019089.v3;Aco019090.v3;Aco019091.v3;PB.3097
MSTRG.69538.1	Aco004854.v3;Aco007990.v3;Aco007991.v3;Aco007992.v3;Aco007993.v3;Aco007994.v3;Aco007995.v3;Aco007996.v3;Aco007997.v3;Aco007998.v3;Aco007999.v3;Aco008000.v3;Aco008002.v3;Aco008004.v3;Aco008005.v3;Aco008006.v3;Aco008007.v3;Aco008008.v3;Aco008009.v3;Aco008010.v3;Aco008011.v3;Aco008012.v3;Aco008013.v3;Aco008014.v3;Aco008015.v3;Aco009194.v3;Aco009296.v3;Aco011872.v3;PB.5320;PB.9130;PB.9132;PB.9136
MSTRG.63043.1	Aco021196.v3;Aco021197.v3;Aco027387.v3;Aco027389.v3;Aco027390.v3;PB.8401
MSTRG.5612.1	Aco015073.v3;Aco015074.v3;Aco015075.v3;Aco015076.v3;Aco015077.v3;Aco015078.v3;Aco015079.v3;Aco015080.v3;Aco015082.v3;Aco015083.v3;Aco015084.v3;Aco015085.v3;Aco015086.v3;Aco015087.v3;Aco015088.v3;Aco015089.v3;Aco015090.v3;Aco015091.v3;Aco015092.v3;Aco015093.v3;Aco015094.v3
MSTRG.77405.1	Aco030050.v3;Aco030051.v3
MSTRG.39030.6	Aco020331.v3;Aco020332.v3;Aco020333.v3;Aco020334.v3;Aco020335.v3;Aco020336.v3;Aco020337.v3;Aco020338.v3;Aco020339.v3;Aco020340.v3;Aco020341.v3;Aco020343.v3;Aco020562.v3;Aco020563.v3;Aco020564.v3;Aco020565.v3;Aco020567.v3;Aco021898.v3;PB.5234
MSTRG.37807.5	Aco022415.v3;Aco024726.v3;Aco024727.v3;Aco025402.v3;Aco025426.v3;Aco028093.v3;Aco028152.v3;Aco028154.v3;Aco028155.v3
MSTRG.40537.3	Aco023168.v3;Aco023171.v3;Aco023172.v3
MSTRG.55188.1	Aco013552.v3;Aco020521.v3;Aco020522.v3;Aco020525.v3;Aco024411.v3;Aco031497.v3
MSTRG.68801.1	Aco020142.v3;Aco020143.v3;Aco020148.v3;Aco020149.v3;Aco024436.v3
MSTRG.22902.1	Aco025129.v3;Aco025131.v3;Aco026212.v3;Aco026213.v3;Aco027265.v3;Aco028189.v3
MSTRG.81903.1	Aco010387.v3;Aco023144.v3;Aco024549.v3;Aco025148.v3;Aco025207.v3;Aco025266.v3;Aco025935.v3;Aco026190.v3;Aco026386.v3;Aco026911.v3;Aco027492.v3;Aco027782.v3;Aco028090.v3;Aco028189.v3;Aco029615.v3;PB.277;PB.3073
MSTRG.23101.3	Aco016164.v3;Aco019084.v3;Aco022476.v3;Aco023220.v3;Aco025203.v3;Aco025211.v3;Aco025212.v3;Aco025213.v3;Aco025214.v3;Aco025216.v3;Aco028570.v3;Aco028686.v3;Aco028832.v3;Aco030271.v3
MSTRG.38114.1	Aco022969.v3;Aco023799.v3;Aco024581.v3;Aco024582.v3;Aco024720.v3;Aco028079.v3
MSTRG.94056.1	Aco021852.v3;Aco023069.v3;Aco024718.v3;Aco027713.v3;Aco031182.v3
MSTRG.44377.2	Aco023735.v3;Aco023736.v3;Aco023739.v3;Aco023740.v3;Aco023741.v3;Aco023745.v3;Aco023746.v3;Aco030809.v3;Aco030810.v3
MSTRG.39158.1	Aco016512.v3;Aco016513.v3;Aco016514.v3;Aco016515.v3;Aco016516.v3;Aco016517.v3;Aco016518.v3;Aco016519.v3;Aco016520.v3;Aco016522.v3;Aco016525.v3;Aco016526.v3;Aco016527.v3;Aco016528.v3;Aco016529.v3;Aco016530.v3;Aco016531.v3;Aco016532.v3;Aco016533.v3;Aco016534.v3;Aco016535.v3;PB.5263;PB.5267
MSTRG.60283.1	Aco023766.v3;Aco023767.v3;PB.7988
MSTRG.70037.5	Aco007761.v3;Aco007762.v3;Aco007763.v3;Aco007764.v3;Aco007765.v3;Aco007766.v3;Aco007768.v3;Aco007769.v3;Aco007770.v3
MSTRG.31408.1	Aco016634.v3;Aco016635.v3;Aco016636.v3;Aco016637.v3;Aco016638.v3;Aco016639.v3;Aco016640.v3;Aco016642.v3;Aco016643.v3;Aco016644.v3;Aco016645.v3;Aco016646.v3;Aco016647.v3;Aco016648.v3;Aco016649.v3;Aco016650.v3;Aco016651.v3;Aco016652.v3;Aco016653.v3;Aco016654.v3;Aco016655.v3;PB.4198;PB.4201;PB.4205
MSTRG.24613.2	Aco002875.v3;Aco002876.v3;Aco002877.v3;Aco002878.v3;Aco002879.v3;Aco002881.v3;Aco002882.v3;Aco002883.v3;Aco002884.v3;Aco002885.v3;Aco002886.v3;Aco002887.v3;Aco002888.v3;Aco002889.v3;Aco002890.v3;Aco002891.v3;Aco002892.v3;Aco002893.v3;Aco002894.v3;Aco002895.v3;Aco002896.v3;Aco002897.v3;Aco002898.v3;Aco002899.v3;Aco002900.v3;Aco002901.v3;Aco002902.v3;Aco002903.v3;Aco002904.v3
MSTRG.50351.2	Aco023445.v3;Aco023446.v3;Aco023447.v3;Aco023451.v3
MSTRG.86255.6	Aco031165.v3
MSTRG.88653.3	Aco025280.v3;Aco025602.v3;Aco025604.v3;Aco025605.v3;Aco025606.v3;Aco029575.v3
MSTRG.70234.1	Aco008447.v3;Aco014556.v3;Aco017472.v3;Aco017473.v3;Aco017474.v3;Aco020885.v3;Aco020888.v3;Aco030143.v3;Aco030144.v3;PB.9283
MSTRG.38106.2	Aco024578.v3;Aco024579.v3;Aco024581.v3;Aco024582.v3;Aco029192.v3;Aco029195.v3;PB.5141;PB.5142
MSTRG.27134.2	Aco022363.v3;Aco022369.v3;Aco022370.v3;Aco022372.v3;Aco022374.v3;Aco023072.v3;Aco023073.v3
MSTRG.22229.2	Aco011429.v3;Aco011430.v3;Aco011431.v3;Aco011435.v3;Aco011436.v3;Aco011437.v3;Aco011439.v3;Aco011440.v3;Aco011441.v3;Aco011442.v3;PB.3036
MSTRG.77003.2	Aco029542.v3
MSTRG.92297.2	Aco028204.v3;Aco028206.v3
MSTRG.70040.7	Aco016028.v3;Aco016029.v3;Aco016031.v3;Aco016032.v3;Aco016033.v3;Aco016034.v3;Aco016035.v3;Aco016036.v3;PB.9248
MSTRG.11652.1	Aco017844.v3;Aco017847.v3;Aco017848.v3;Aco031700.v3
MSTRG.16193.1	Aco027937.v3;Aco027938.v3;Aco027939.v3;Aco029120.v3;Aco029614.v3;Aco029615.v3;Aco029616.v3
MSTRG.73547.1	Aco017852.v3;Aco017853.v3;Aco017854.v3;Aco017855.v3;Aco017856.v3;Aco019731.v3;Aco020596.v3;Aco020597.v3;Aco020598.v3;Aco020601.v3;Aco020602.v3;Aco020603.v3;Aco020604.v3;Aco020605.v3;Aco020608.v3;Aco020610.v3;Aco020611.v3;Aco020612.v3;Aco022476.v3;Aco024491.v3;Aco027731.v3;Aco028118.v3;Aco030271.v3
MSTRG.60768.1	Aco019796.v3;Aco019797.v3;Aco019799.v3;Aco019801.v3;Aco020178.v3
MSTRG.33767.1	Aco020151.v3;Aco020155.v3;Aco020156.v3;Aco020157.v3;Aco020158.v3;Aco029476.v3;Aco029477.v3
MSTRG.16109.2	Aco027955.v3;Aco028130.v3;Aco028132.v3
MSTRG.71288.5	Aco009422.v3;Aco009423.v3;Aco009424.v3;Aco009425.v3;Aco009426.v3;Aco009427.v3;Aco009429.v3;Aco009430.v3;Aco009431.v3;Aco009433.v3;Aco009434.v3;Aco009435.v3;Aco009436.v3;Aco009438.v3;Aco009439.v3
MSTRG.35818.1	Aco009742.v3;Aco009743.v3;Aco009744.v3;Aco009745.v3;Aco009746.v3;Aco009747.v3;Aco009748.v3;Aco009749.v3;Aco009750.v3;Aco009751.v3;Aco009752.v3;Aco009753.v3;Aco009754.v3;Aco009755.v3;Aco009758.v3;Aco009759.v3;Aco009760.v3;Aco009761.v3;Aco009762.v3;Aco009763.v3;Aco009764.v3;Aco009765.v3;Aco009766.v3
MSTRG.2438.2	Aco024101.v3;Aco024103.v3;Aco024104.v3;Aco024105.v3
MSTRG.47653.2	Aco019650.v3;Aco019651.v3;Aco019652.v3;Aco019654.v3;Aco019655.v3
MSTRG.76674.2	Aco028516.v3
MSTRG.7989.1	Aco018978.v3;Aco018979.v3;Aco020926.v3;Aco020927.v3;Aco020928.v3;Aco020929.v3
MSTRG.54759.1	Aco012674.v3;Aco014572.v3;Aco016309.v3;Aco021647.v3;Aco021695.v3;Aco021696.v3;Aco021698.v3;Aco021702.v3;Aco021703.v3;Aco021906.v3;Aco022937.v3;Aco025399.v3;Aco026505.v3;Aco026833.v3;Aco030557.v3;Aco030802.v3;Aco031502.v3
MSTRG.78275.1	Aco002004.v3;Aco008502.v3;Aco018203.v3;Aco019672.v3;Aco020053.v3;Aco020071.v3;Aco020156.v3;Aco020175.v3;Aco020176.v3;Aco020360.v3;Aco021037.v3;Aco021720.v3;Aco022160.v3;Aco022265.v3;Aco022270.v3;Aco023219.v3;Aco023377.v3;Aco023594.v3;Aco023672.v3;Aco023677.v3;Aco023769.v3;Aco023799.v3;Aco024026.v3;Aco024233.v3;Aco024261.v3;Aco024364.v3;Aco024882.v3;Aco026723.v3;Aco026910.v3;Aco027280.v3;Aco027312…
MSTRG.86204.1	Aco028763.v3
MSTRG.73404.2	Aco021534.v3;Aco021535.v3;Aco021536.v3;Aco021537.v3;Aco021538.v3;Aco021541.v3;Aco024513.v3;Aco024514.v3;Aco024515.v3
MSTRG.73081.2	Aco007288.v3;Aco007289.v3;Aco007290.v3;Aco007291.v3;Aco007292.v3;Aco007293.v3;Aco007294.v3;Aco007295.v3;Aco007297.v3;Aco007298.v3;Aco007299.v3;Aco007301.v3;Aco007303.v3;Aco007304.v3;Aco007305.v3;Aco007306.v3;Aco007307.v3;Aco007308.v3;Aco007310.v3;PB.9758
MSTRG.40487.1	Aco023165.v3;Aco023168.v3;Aco023674.v3;Aco029431.v3
MSTRG.73319.1	Aco007379.v3;Aco007380.v3;Aco007381.v3;Aco007382.v3;Aco007383.v3;Aco007384.v3;Aco007385.v3;Aco007389.v3;Aco007391.v3;Aco007392.v3;Aco007393.v3;Aco024502.v3;PB.9813;PB.9816
MSTRG.71185.1	Aco022509.v3;Aco022510.v3;Aco022511.v3;Aco022512.v3;Aco022514.v3;Aco022515.v3;Aco022516.v3;Aco022517.v3;Aco022518.v3;Aco022520.v3
MSTRG.73688.1	Aco025044.v3;Aco025045.v3;Aco025047.v3;Aco025772.v3;Aco025773.v3;PB.9845
MSTRG.55042.1	Aco022961.v3;Aco022962.v3;Aco026855.v3;Aco026856.v3;Aco026857.v3;Aco026858.v3;Aco026859.v3;Aco026860.v3;Aco030156.v3;Aco030157.v3
MSTRG.71170.3	Aco022500.v3;Aco022501.v3;Aco022502.v3;Aco022503.v3;Aco022504.v3;Aco022505.v3;Aco022506.v3;Aco022507.v3;Aco023115.v3;Aco023116.v3;Aco023117.v3;Aco023118.v3;Aco023119.v3;Aco023120.v3;Aco023121.v3;PB.9355;PB.9359
MSTRG.50454.5	Aco025173.v3;Aco025174.v3;Aco027807.v3;Aco027809.v3;Aco027810.v3
MSTRG.94603.1	Aco028959.v3
MSTRG.60277.1	PB.7988
MSTRG.94227.1	Aco020353.v3;Aco020854.v3;Aco021721.v3;Aco023646.v3;Aco023708.v3;Aco023799.v3;Aco024218.v3;Aco024272.v3;Aco024720.v3;Aco024960.v3;Aco025142.v3;Aco025571.v3;Aco025829.v3;Aco027335.v3;Aco027336.v3;Aco028324.v3;Aco028530.v3;Aco028570.v3;Aco028631.v3;Aco030872.v3
MSTRG.12131.1	Aco019999.v3;Aco020000.v3;Aco020001.v3;Aco020002.v3;Aco020005.v3;Aco020006.v3;Aco020007.v3;Aco020008.v3;Aco020009.v3;Aco020010.v3;Aco020011.v3;Aco020012.v3;Aco020013.v3;Aco020014.v3;Aco020017.v3;Aco020018.v3;Aco020019.v3
MSTRG.85218.11	Aco030827.v3;PB.10396
MSTRG.92894.1	Aco024878.v3;Aco028967.v3
MSTRG.15088.1	Aco002167.v3;Aco002168.v3;Aco002169.v3;Aco002170.v3;Aco002171.v3;Aco002172.v3;Aco002173.v3;Aco002174.v3;Aco002175.v3;Aco002176.v3;Aco002177.v3;Aco002178.v3;Aco002179.v3;Aco002180.v3;Aco002181.v3;Aco002182.v3;Aco002183.v3;Aco002184.v3;PB.2008
MSTRG.74201.1	Aco013201.v3;Aco013202.v3;Aco013203.v3;Aco013204.v3;Aco013205.v3;Aco013206.v3;Aco013207.v3;Aco013208.v3;Aco013209.v3;Aco013211.v3;Aco013212.v3;Aco013213.v3;Aco013214.v3;Aco013215.v3;Aco013216.v3;Aco013217.v3;Aco013218.v3;Aco013219.v3;Aco013220.v3;Aco013221.v3;Aco013222.v3
MSTRG.76603.1	Aco010075.v3;Aco010078.v3;Aco010079.v3;Aco010080.v3;Aco010081.v3;Aco010082.v3;Aco010083.v3;Aco010084.v3;Aco010085.v3
MSTRG.63309.4	Aco024660.v3;Aco029313.v3;PB.7269
MSTRG.65791.10	Aco024157.v3;Aco024158.v3;Aco024159.v3;Aco024160.v3;Aco024161.v3;Aco027170.v3;Aco027172.v3;Aco027176.v3;Aco027177.v3;Aco030105.v3;Aco030376.v3;Aco030378.v3;Aco031448.v3
MSTRG.12184.1	Aco019986.v3;Aco019987.v3;Aco019988.v3;Aco019990.v3;Aco019991.v3;Aco019992.v3;Aco019993.v3;Aco019994.v3;Aco019996.v3;Aco019997.v3;Aco019998.v3;Aco019999.v3;Aco020000.v3;Aco020001.v3;Aco020002.v3;Aco020005.v3;Aco020006.v3
MSTRG.22892.6	Aco026205.v3;Aco026207.v3;Aco026208.v3;Aco026209.v3;Aco026210.v3;Aco026212.v3;Aco026213.v3;Aco027265.v3;Aco027605.v3
MSTRG.20704.4	Aco021169.v3;Aco024380.v3;Aco024535.v3;Aco025871.v3;Aco026169.v3;Aco026172.v3;Aco026175.v3;Aco026176.v3;Aco026177.v3;Aco026672.v3;Aco027451.v3;Aco027731.v3;Aco028220.v3;Aco028221.v3;Aco028222.v3;Aco028223.v3;Aco028224.v3;Aco028226.v3;Aco028428.v3;Aco028512.v3;Aco028765.v3;Aco028929.v3;Aco030654.v3
MSTRG.59373.2	Aco022877.v3;Aco022878.v3;Aco022880.v3;Aco022885.v3
MSTRG.14882.8	Aco002280.v3;Aco002281.v3;Aco002282.v3;Aco002283.v3;Aco002284.v3;Aco002285.v3;Aco002286.v3;Aco002287.v3;Aco002288.v3;Aco002289.v3;Aco002290.v3;Aco002291.v3;Aco002292.v3;Aco002293.v3;Aco002294.v3;Aco002295.v3;Aco002296.v3;Aco002298.v3;Aco002299.v3;Aco002300.v3;Aco002301.v3;Aco002302.v3;Aco002303.v3;Aco002304.v3;Aco002305.v3;Aco002306.v3;Aco002307.v3;Aco002308.v3;Aco002309.v3;Aco002310.v3;PB.1943
MSTRG.83272.28	Aco030886.v3
MSTRG.54292.1	Aco021124.v3;Aco021125.v3;Aco021127.v3;Aco021128.v3;Aco021129.v3;Aco021130.v3;Aco021131.v3;Aco021132.v3;Aco021133.v3;Aco021134.v3;Aco021135.v3;Aco021136.v3
MSTRG.75199.1	Aco013764.v3;Aco013765.v3;Aco013766.v3;Aco013768.v3;Aco013769.v3;Aco027426.v3;Aco027429.v3;Aco027430.v3;Aco029513.v3;PB.9975
MSTRG.37932.1	Aco029042.v3;Aco029044.v3;Aco030406.v3;Aco031047.v3;Aco031048.v3
MSTRG.3600.1	Aco018273.v3;Aco018275.v3;Aco018277.v3;Aco018278.v3;Aco018280.v3;Aco025980.v3
MSTRG.34159.1	Aco020849.v3;Aco020850.v3;Aco020858.v3;Aco020859.v3;Aco020860.v3;Aco020863.v3;Aco020864.v3
MSTRG.30620.1	Aco021168.v3;Aco021169.v3;Aco021170.v3;Aco021171.v3;Aco021172.v3;Aco023336.v3;Aco023338.v3;Aco029249.v3
MSTRG.32286.1	Aco017049.v3;Aco017050.v3;Aco017051.v3;Aco017052.v3;Aco017053.v3
MSTRG.81362.2	PB.10296
MSTRG.47558.1	Aco002354.v3;Aco010897.v3;Aco012477.v3;Aco013564.v3;Aco015036.v3;Aco016444.v3;Aco027709.v3;Aco027712.v3;Aco027713.v3;Aco028601.v3;Aco028663.v3;Aco031325.v3
MSTRG.68897.6	Aco020123.v3;Aco020127.v3;Aco020128.v3;Aco020129.v3;PB.9063;PB.9065
MSTRG.79642.1	Aco031174.v3;Aco031175.v3
MSTRG.54705.1	Aco017924.v3;Aco017925.v3;Aco024454.v3;Aco024455.v3;Aco024456.v3;Aco024457.v3;Aco024459.v3;Aco024460.v3;Aco024461.v3
MSTRG.57889.1	Aco003563.v3;Aco003564.v3;Aco003565.v3;Aco003566.v3;Aco003567.v3;Aco003568.v3;Aco003569.v3;Aco003570.v3;Aco003571.v3;Aco003573.v3;Aco003574.v3;Aco003575.v3;Aco003577.v3;Aco003578.v3;Aco003579.v3;Aco003580.v3;Aco003581.v3;Aco003582.v3;Aco003583.v3;PB.7813
MSTRG.60212.3	Aco022706.v3;Aco022707.v3;Aco022709.v3;Aco022710.v3;Aco022712.v3;Aco022713.v3;Aco022714.v3;Aco022715.v3;Aco022716.v3;Aco023340.v3
MSTRG.51694.1	Aco004003.v3;Aco004004.v3;Aco004005.v3;Aco004006.v3;Aco004007.v3;Aco004008.v3;Aco004010.v3;Aco004011.v3;Aco004012.v3;Aco004013.v3;Aco004014.v3;Aco004016.v3;Aco004017.v3;Aco004018.v3;Aco004019.v3;Aco004020.v3;Aco004021.v3;Aco004022.v3;Aco004023.v3;Aco004024.v3;Aco004025.v3;Aco004026.v3;Aco004027.v3;PB.6957;PB.6958;PB.6963
MSTRG.17047.2	Aco014983.v3;Aco014984.v3;Aco014985.v3;Aco014986.v3;Aco014987.v3;Aco014988.v3;Aco014989.v3;Aco014990.v3;Aco014991.v3;Aco014992.v3;Aco014993.v3;Aco014994.v3;Aco014995.v3;PB.2143
MSTRG.47283.1	Aco021110.v3;Aco021113.v3;Aco021114.v3;Aco021115.v3;Aco021116.v3;Aco021117.v3;Aco021729.v3;Aco021730.v3;PB.6267
MSTRG.43892.1	Aco010870.v3;Aco010871.v3;Aco010873.v3;Aco010875.v3;Aco010877.v3;Aco010878.v3;Aco010879.v3;Aco010880.v3;PB.5913
MSTRG.68010.1	Aco018459.v3;Aco018460.v3;Aco018461.v3;Aco018462.v3;Aco018464.v3;Aco018466.v3;Aco018467.v3;Aco018468.v3;Aco018469.v3;PB.9009
MSTRG.43860.4	Aco010862.v3;Aco010864.v3;Aco010867.v3;Aco010868.v3;Aco010869.v3;Aco010870.v3;Aco010871.v3;Aco010873.v3;PB.5913
MSTRG.70503.1	Aco018630.v3;Aco018631.v3;Aco018632.v3;Aco018633.v3;Aco018634.v3;Aco018636.v3;Aco018637.v3;Aco018638.v3;Aco018639.v3;Aco018640.v3;PB.9318
MSTRG.81310.11	Aco029142.v3;Aco029144.v3;Aco029145.v3
MSTRG.62447.1	Aco009458.v3;Aco009459.v3;Aco009460.v3;Aco009461.v3;Aco009462.v3;Aco009463.v3;Aco009464.v3;Aco009465.v3;Aco009467.v3;Aco015698.v3;Aco015699.v3;Aco015700.v3;Aco015701.v3;Aco015702.v3;Aco015704.v3;Aco015705.v3;Aco015706.v3;Aco015708.v3;Aco015709.v3;Aco015710.v3;Aco015711.v3;Aco015712.v3;Aco015713.v3
MSTRG.83324.1	Aco031842.v3
MSTRG.35070.1	Aco008139.v3;Aco015718.v3;Aco015719.v3;Aco015720.v3;Aco015721.v3;Aco015722.v3;Aco015723.v3;Aco015724.v3;Aco015725.v3;Aco015726.v3;Aco015727.v3;Aco015728.v3;Aco015729.v3;Aco015730.v3;Aco015731.v3;Aco015732.v3;Aco015733.v3;Aco015734.v3;Aco015735.v3;Aco015736.v3;PB.4700
MSTRG.66903.1	Aco014789.v3;Aco014790.v3;Aco014791.v3;Aco014792.v3;Aco014793.v3;Aco014794.v3;Aco014796.v3;Aco014797.v3;Aco023300.v3;Aco023684.v3;Aco023685.v3;Aco023686.v3;Aco023687.v3;Aco023688.v3;Aco023689.v3;Aco023690.v3;Aco023691.v3;Aco023692.v3;Aco023693.v3;Aco023694.v3;Aco023695.v3;Aco023697.v3;PB.8808
MSTRG.3617.1	Aco018277.v3;Aco018278.v3;Aco018280.v3;Aco025982.v3;Aco025983.v3
MSTRG.9616.1	Aco000865.v3;Aco000866.v3;Aco000867.v3;Aco000868.v3;Aco000869.v3;Aco000870.v3;Aco000871.v3;Aco000872.v3;Aco000873.v3;Aco000874.v3;Aco000875.v3;Aco000877.v3;Aco000878.v3;Aco000879.v3;Aco000880.v3;Aco000881.v3;Aco000882.v3;Aco000883.v3;Aco000884.v3;Aco000885.v3;Aco000886.v3;Aco000887.v3;Aco000888.v3;Aco000889.v3;Aco000890.v3;Aco002354.v3;Aco002430.v3;Aco002509.v3;Aco004667.v3;Aco005266.v3;Aco006553…
MSTRG.1930.1	Aco024497.v3;Aco024498.v3;Aco024499.v3;Aco025078.v3;Aco029575.v3;PB.262
MSTRG.93810.1	Aco027957.v3;Aco027959.v3
MSTRG.3304.1	Aco011188.v3;Aco011189.v3;Aco011190.v3;Aco011192.v3;Aco011193.v3;Aco011194.v3;Aco011195.v3;Aco011196.v3;Aco011197.v3;Aco011198.v3;Aco011199.v3;Aco011200.v3;Aco011201.v3;Aco011202.v3;Aco011203.v3;Aco011204.v3;Aco011205.v3;Aco011206.v3;Aco011207.v3;PB.450
MSTRG.63898.1	Aco025841.v3;Aco025844.v3;Aco025845.v3;Aco025847.v3;Aco025848.v3;Aco025849.v3;Aco026349.v3;Aco026350.v3
MSTRG.89173.1	Aco025690.v3;Aco025692.v3;Aco025694.v3;Aco025696.v3
MSTRG.92256.1	Aco029882.v3;Aco029883.v3
MSTRG.65788.18	Aco024157.v3;Aco024158.v3;Aco024159.v3;Aco024160.v3;Aco024161.v3;Aco027170.v3;Aco027172.v3;Aco027176.v3;Aco027177.v3;Aco030376.v3;Aco030378.v3;Aco031448.v3
MSTRG.48073.2	Aco019195.v3;Aco019196.v3;Aco019197.v3;Aco019198.v3;Aco019199.v3;Aco020266.v3;Aco020267.v3;Aco020268.v3;Aco020270.v3;Aco020271.v3;Aco020272.v3;Aco020273.v3;PB.6318
MSTRG.91220.1	Aco030728.v3
MSTRG.83231.1	Aco020607.v3;Aco030209.v3
MSTRG.69656.1	Aco007930.v3;Aco007931.v3;Aco007932.v3;Aco007933.v3;Aco007935.v3;Aco007936.v3;Aco007937.v3;Aco007938.v3;Aco007941.v3;Aco007942.v3;Aco007943.v3;Aco007944.v3;Aco007945.v3;Aco007946.v3;Aco007947.v3;Aco007948.v3;Aco007949.v3;Aco007950.v3;Aco007952.v3;Aco007953.v3;Aco007954.v3;Aco007955.v3;Aco007956.v3;Aco007957.v3;PB.9156
MSTRG.69944.1	Aco007794.v3;Aco007795.v3;Aco007796.v3;Aco007797.v3;Aco007798.v3;Aco007799.v3;Aco007800.v3;Aco007801.v3;Aco007802.v3;Aco007803.v3;Aco007804.v3;Aco007805.v3;Aco007806.v3;Aco007807.v3;Aco007808.v3;Aco007809.v3;Aco007810.v3;Aco007811.v3;Aco007812.v3;Aco007813.v3;Aco007814.v3;Aco007815.v3;Aco007816.v3;Aco007817.v3;Aco007818.v3;Aco007819.v3;Aco007820.v3;Aco007821.v3;Aco007822.v3;Aco007823.v3;Aco007824…
MSTRG.78393.2	Aco019401.v3
MSTRG.41948.1	Aco005587.v3;Aco005588.v3;Aco005589.v3;Aco005590.v3;Aco005591.v3;Aco005592.v3;Aco005593.v3;Aco005594.v3;Aco005596.v3;Aco005597.v3;Aco005598.v3;Aco005599.v3;Aco005600.v3;Aco005601.v3;Aco005602.v3;Aco005603.v3;Aco005604.v3
MSTRG.83272.26	Aco030886.v3
MSTRG.8270.1	Aco020613.v3;Aco020614.v3;Aco020615.v3;Aco020616.v3;Aco023262.v3;Aco023263.v3;Aco023264.v3;Aco023265.v3;Aco023266.v3;Aco023267.v3;PB.958
MSTRG.47729.1	Aco018781.v3;Aco018782.v3;Aco018784.v3;Aco018785.v3;Aco018786.v3;Aco018790.v3;Aco018791.v3;Aco018793.v3;Aco018795.v3;PB.6287;PB.6289;PB.6290
MSTRG.62226.2	Aco001500.v3;Aco001501.v3;Aco001502.v3;Aco001503.v3;Aco001504.v3;Aco001505.v3;Aco001506.v3;Aco001507.v3;Aco001508.v3;Aco001509.v3;Aco001510.v3;Aco001511.v3;Aco001512.v3;Aco001513.v3;Aco001515.v3;Aco001516.v3;Aco001517.v3;Aco001518.v3;Aco001519.v3;Aco001520.v3;Aco001521.v3;Aco001522.v3;PB.8252;PB.8262
MSTRG.89126.1	Aco026553.v3;Aco026555.v3;Aco026557.v3;Aco026559.v3
MSTRG.82723.2	Aco029704.v3
MSTRG.33827.1	Aco019650.v3;Aco020160.v3;Aco020161.v3;Aco020162.v3;Aco020163.v3;Aco020164.v3;Aco020353.v3;Aco021721.v3;Aco023646.v3;Aco023708.v3;Aco024272.v3;Aco024720.v3;Aco025480.v3;Aco026383.v3;Aco026655.v3;Aco026703.v3;Aco028154.v3;Aco031408.v3;PB.4612
MSTRG.37692.1	Aco025098.v3;Aco025099.v3;Aco025101.v3;Aco025102.v3;Aco025110.v3;Aco025111.v3;Aco029210.v3;Aco031484.v3
MSTRG.2203.1	Aco023155.v3;Aco023156.v3;Aco023157.v3;Aco025254.v3;Aco025256.v3;Aco025257.v3;Aco028118.v3
MSTRG.25055.1	Aco003106.v3;Aco003107.v3;Aco003108.v3;Aco003109.v3;Aco003110.v3;Aco003112.v3;Aco003113.v3;Aco003114.v3;Aco003115.v3;Aco003116.v3;Aco003117.v3;Aco003118.v3;Aco003119.v3;Aco003120.v3;Aco003121.v3;Aco003122.v3;Aco003123.v3;Aco003124.v3;Aco003125.v3;Aco003126.v3;Aco003127.v3;Aco003128.v3;Aco003129.v3;Aco003130.v3;Aco003131.v3;Aco003132.v3;Aco003133.v3;Aco003134.v3;Aco003135.v3;PB.3352
MSTRG.48855.1	Aco006546.v3;Aco006547.v3;Aco006548.v3;Aco006549.v3;Aco006550.v3;Aco006551.v3;Aco006552.v3;Aco006553.v3;Aco006554.v3;Aco006555.v3;Aco006556.v3;Aco006557.v3;Aco006558.v3;Aco006560.v3;Aco006561.v3;Aco006562.v3;Aco006563.v3;Aco006565.v3;Aco006566.v3;Aco006567.v3;Aco006568.v3;Aco006569.v3;Aco006570.v3;Aco006571.v3;Aco006572.v3;Aco006574.v3;PB.6463;PB.6477
MSTRG.40238.1	Aco020355.v3;Aco020356.v3;Aco020359.v3;Aco020360.v3;Aco020361.v3;Aco020362.v3;Aco020363.v3;Aco020364.v3;Aco020365.v3;Aco020366.v3
MSTRG.63151.1	Aco020475.v3;Aco020476.v3;Aco027964.v3;Aco027965.v3
MSTRG.54145.2	Aco013310.v3;Aco013311.v3;Aco013312.v3;Aco013313.v3;Aco013314.v3;Aco013315.v3;Aco013316.v3;Aco013317.v3;Aco013318.v3;Aco013319.v3;Aco013320.v3;Aco013321.v3;Aco013322.v3;Aco013323.v3;Aco013324.v3;Aco013325.v3;Aco013326.v3;Aco013327.v3;PB.7213;PB.7215;PB.7217
MSTRG.20064.1	Aco019766.v3;Aco019767.v3;Aco019768.v3;Aco019769.v3;Aco019770.v3;Aco019771.v3;Aco019772.v3
MSTRG.31629.1	Aco011785.v3;Aco011786.v3;Aco011787.v3;Aco011788.v3;Aco011789.v3;Aco011790.v3;Aco011791.v3;Aco011792.v3;Aco011793.v3;Aco011794.v3;Aco011795.v3;Aco011796.v3;Aco011797.v3;Aco011798.v3;Aco011799.v3;Aco011800.v3;Aco011801.v3;Aco011802.v3;Aco011803.v3;Aco011804.v3;Aco011805.v3;Aco011806.v3;Aco011807.v3;Aco011808.v3;Aco011809.v3;Aco011810.v3;Aco011811.v3;Aco011812.v3;Aco011813.v3;Aco011814.v3;Aco011815…
MSTRG.37435.1	Aco026341.v3;Aco026342.v3;Aco026343.v3;Aco026346.v3;Aco026347.v3;Aco026936.v3;PB.5103
MSTRG.72005.1	Aco006886.v3;Aco006887.v3;Aco006888.v3;Aco006889.v3;Aco006890.v3;Aco006891.v3;Aco006892.v3;Aco006894.v3;Aco006895.v3;Aco006896.v3;Aco006897.v3;Aco006898.v3;Aco006899.v3;Aco006900.v3;Aco006901.v3;Aco006902.v3;Aco006903.v3;Aco006904.v3;Aco006905.v3;Aco006906.v3;Aco006907.v3;Aco006908.v3;Aco006909.v3;Aco006910.v3;PB.9518;PB.9520;PB.9521;PB.9522
MSTRG.82483.1	Aco029859.v3;Aco029860.v3
MSTRG.63392.1	Aco027261.v3;Aco027262.v3;Aco027687.v3;Aco028397.v3;Aco028400.v3;Aco028401.v3
MSTRG.10817.1	Aco021563.v3;Aco021564.v3;Aco021565.v3;Aco021567.v3;Aco026463.v3;Aco026464.v3;Aco026466.v3;Aco026467.v3;Aco026468.v3;Aco026469.v3;Aco026471.v3;Aco028202.v3;Aco028203.v3
MSTRG.40884.7	Aco018124.v3;Aco018125.v3;Aco018126.v3;Aco018127.v3;Aco018128.v3;Aco018129.v3;Aco018130.v3;Aco018131.v3;Aco018133.v3;Aco021761.v3;Aco021762.v3;Aco021763.v3;Aco021765.v3;Aco021766.v3;Aco021767.v3;PB.5352;PB.5356
MSTRG.17310.6	Aco017902.v3;Aco017903.v3;Aco017904.v3;Aco017905.v3;Aco017906.v3;Aco017907.v3;Aco017908.v3;Aco017909.v3;Aco017910.v3;Aco023288.v3;Aco023289.v3;Aco023290.v3
MSTRG.45159.2	Aco018958.v3;Aco018959.v3;Aco018961.v3;Aco018962.v3;Aco018964.v3;Aco018965.v3;Aco018967.v3;Aco018968.v3;Aco018969.v3;PB.5961
MSTRG.81310.21	Aco029142.v3;Aco029144.v3;Aco029145.v3
MSTRG.82268.3	Aco029778.v3
MSTRG.27169.1	Aco026881.v3;Aco026884.v3;Aco028342.v3;Aco028343.v3
MSTRG.37623.1	Aco019594.v3;Aco027559.v3;Aco027560.v3
MSTRG.17761.1	Aco010972.v3;Aco010973.v3;Aco010974.v3;Aco010975.v3;Aco010976.v3;Aco010977.v3;Aco010978.v3;Aco010979.v3;Aco010980.v3;Aco010981.v3;Aco010982.v3;Aco010983.v3;Aco010984.v3;Aco010986.v3;Aco010987.v3;Aco010988.v3;Aco010989.v3;Aco010990.v3;Aco010991.v3;Aco010992.v3;Aco010993.v3;Aco010994.v3;Aco010995.v3;Aco010996.v3;PB.2295
MSTRG.70909.1	Aco020722.v3;Aco024638.v3;Aco024955.v3;Aco024956.v3;Aco024957.v3;Aco024960.v3;Aco025826.v3;Aco027128.v3;PB.2107
MSTRG.39232.4	Aco016488.v3;Aco016489.v3;Aco016490.v3;Aco016496.v3;Aco016497.v3;Aco016498.v3;Aco016499.v3;Aco016500.v3;Aco016501.v3;PB.5278
MSTRG.40884.11	Aco018124.v3;Aco018125.v3;Aco018126.v3;Aco018127.v3;Aco018128.v3;Aco018129.v3;Aco018130.v3;Aco018131.v3;Aco018133.v3;Aco021761.v3;Aco021762.v3;Aco021763.v3;Aco021765.v3;Aco021766.v3;Aco021767.v3;PB.5352;PB.5356
MSTRG.71009.2	Aco020786.v3;Aco020788.v3;Aco020789.v3;Aco020790.v3;Aco020791.v3;Aco020792.v3;Aco020793.v3;Aco020794.v3;Aco020795.v3;Aco020796.v3;Aco020797.v3;Aco020798.v3;Aco020799.v3;Aco020800.v3;Aco022980.v3;Aco022981.v3;PB.9347
MSTRG.47922.1	Aco018813.v3;Aco018814.v3;Aco018815.v3;Aco018816.v3;Aco018817.v3;Aco018819.v3;Aco018820.v3;PB.6302
MSTRG.13160.1	Aco015486.v3;Aco015487.v3;Aco015488.v3;Aco015489.v3;Aco015490.v3;Aco015491.v3;Aco015492.v3;Aco015493.v3;Aco015494.v3;Aco015495.v3;Aco015496.v3;Aco015497.v3;Aco015498.v3;Aco015499.v3;Aco015500.v3;Aco015501.v3;PB.1554
MSTRG.38434.2	Aco001381.v3;Aco008139.v3;Aco009082.v3;Aco009336.v3;Aco012674.v3;Aco015781.v3;Aco017421.v3;Aco017663.v3;Aco017832.v3;Aco017834.v3;Aco017917.v3;Aco018198.v3;Aco018651.v3;Aco018720.v3;Aco018763.v3;Aco018899.v3;Aco018947.v3;Aco019272.v3;Aco019838.v3;Aco020025.v3;Aco020027.v3;Aco020029.v3;Aco020031.v3;Aco020032.v3;Aco020033.v3;Aco020050.v3;Aco020121.v3;Aco020128.v3;Aco020678.v3;Aco020888.v3;Aco021672…
MSTRG.89579.1	Aco010852.v3;Aco017919.v3;Aco025784.v3;Aco025785.v3;Aco025786.v3;Aco025790.v3;Aco025791.v3
MSTRG.9257.1	Aco001046.v3;Aco001047.v3;Aco001048.v3;Aco001049.v3;Aco001050.v3;Aco001051.v3;Aco001052.v3;Aco001053.v3;Aco001054.v3;Aco001055.v3;Aco001056.v3;Aco001057.v3;Aco001058.v3;Aco001059.v3;Aco001060.v3;Aco001061.v3;Aco001062.v3;Aco001063.v3;Aco001064.v3;Aco001065.v3;Aco001066.v3;Aco001067.v3;PB.1107
MSTRG.80305.6	Aco025894.v3;Aco028126.v3
MSTRG.90519.11	Aco027564.v3;Aco027565.v3;Aco027566.v3;Aco027567.v3;Aco027571.v3
MSTRG.49281.1	Aco006343.v3;Aco006344.v3;Aco006345.v3;Aco006346.v3;Aco006347.v3;Aco006348.v3;Aco006349.v3;Aco006350.v3;Aco006351.v3;Aco006352.v3;Aco006353.v3;Aco006354.v3;Aco006355.v3;Aco006356.v3;Aco006357.v3;Aco006358.v3;Aco006359.v3;Aco006360.v3;Aco006361.v3;Aco006362.v3;Aco006363.v3;Aco006364.v3;Aco006365.v3;PB.6584
MSTRG.84590.1	Aco030910.v3
MSTRG.74746.1	Aco001355.v3;Aco003382.v3;Aco013793.v3;Aco016938.v3;Aco018471.v3;Aco021278.v3;Aco022415.v3;Aco022742.v3;Aco022744.v3;Aco022746.v3;Aco022991.v3;Aco024264.v3;Aco027730.v3;Aco028093.v3;PB.5184;PB.9101
MSTRG.55874.5	Aco006236.v3;Aco006237.v3;Aco006238.v3;Aco006239.v3;Aco006240.v3;Aco006241.v3;Aco006242.v3;Aco006243.v3;Aco006244.v3;Aco006245.v3;Aco021382.v3;Aco021383.v3;Aco021384.v3;Aco021385.v3;Aco021386.v3;Aco021387.v3;Aco021388.v3;Aco021389.v3;Aco021390.v3;PB.7334
MSTRG.39897.2	Aco019936.v3;Aco026293.v3;Aco029015.v3;Aco029016.v3;Aco029018.v3
MSTRG.65791.3	Aco016153.v3;Aco018204.v3;Aco024157.v3;Aco024158.v3;Aco024159.v3;Aco024160.v3;Aco024161.v3;Aco025216.v3;Aco027170.v3;Aco027172.v3;Aco027176.v3;Aco027177.v3;Aco027509.v3;Aco029027.v3;Aco030074.v3;Aco030105.v3;Aco030376.v3;Aco030378.v3;Aco031448.v3;Aco031478.v3;Aco031528.v3;Aco031576.v3;Aco031787.v3
MSTRG.10797.1	Aco021567.v3;Aco026463.v3;Aco026464.v3;Aco026466.v3;Aco026467.v3;Aco026468.v3;Aco026469.v3;Aco026471.v3;Aco028200.v3;Aco028201.v3;Aco028202.v3;Aco028203.v3;PB.1394
MSTRG.32889.1	Aco008772.v3;Aco008773.v3;Aco008774.v3;Aco008775.v3;Aco008776.v3;Aco008777.v3;Aco008778.v3;Aco008779.v3;Aco008780.v3;Aco008781.v3;Aco008782.v3;Aco008783.v3;Aco008784.v3;Aco008785.v3;Aco008787.v3;Aco008788.v3;Aco008789.v3;Aco008790.v3;Aco008791.v3;Aco008792.v3;Aco008793.v3;Aco008794.v3;Aco008795.v3;Aco008796.v3;PB.4511
MSTRG.7717.1	Aco005756.v3;Aco009892.v3;Aco019089.v3;Aco023706.v3;Aco023708.v3;Aco023709.v3;Aco023710.v3;Aco023899.v3;Aco024995.v3;Aco025469.v3
MSTRG.4737.1	Aco017991.v3;Aco017992.v3;Aco017993.v3;Aco017994.v3;Aco017995.v3;Aco017996.v3;Aco017997.v3;Aco018601.v3;Aco018602.v3;Aco018603.v3;Aco018604.v3
MSTRG.47658.1	Aco019643.v3;Aco019644.v3;Aco019646.v3
MSTRG.80884.2	Aco030471.v3
MSTRG.44132.6	Aco010920.v3;Aco010922.v3;Aco010923.v3;Aco010926.v3;Aco010929.v3;Aco010933.v3;Aco010934.v3;Aco010935.v3;Aco024878.v3;PB.5924
MSTRG.70926.4	Aco019491.v3;Aco020762.v3;Aco021181.v3;Aco022974.v3;Aco027196.v3;Aco027583.v3;Aco027732.v3;Aco027733.v3;Aco027734.v3;Aco028379.v3;Aco029648.v3;Aco030852.v3;Aco031182.v3;PB.9342
MSTRG.9918.4	Aco000712.v3;Aco000713.v3;Aco000715.v3;Aco000716.v3;Aco000717.v3;Aco000718.v3;Aco000719.v3;Aco000720.v3;Aco000721.v3;Aco000722.v3;Aco000723.v3;Aco000724.v3;Aco000725.v3;PB.3115
MSTRG.77003.3	Aco029542.v3
MSTRG.67760.2	Aco016097.v3;Aco016098.v3;Aco016099.v3;Aco016100.v3;Aco016101.v3;Aco016102.v3;Aco016103.v3;Aco016104.v3;Aco016106.v3;Aco016107.v3;Aco016108.v3;Aco016109.v3;Aco016110.v3;Aco016111.v3;Aco016112.v3;Aco016113.v3
MSTRG.24928.2	Aco003027.v3;Aco003028.v3;Aco003029.v3;Aco003030.v3;Aco003031.v3;Aco003032.v3;Aco003033.v3;Aco003034.v3;Aco003035.v3;Aco003036.v3;Aco003037.v3;Aco003038.v3;Aco003039.v3;Aco003040.v3;Aco003041.v3;Aco003043.v3;Aco003044.v3;Aco003045.v3;Aco003046.v3;Aco003047.v3;Aco003048.v3;Aco003049.v3;Aco003050.v3;Aco003051.v3;Aco003052.v3;Aco003053.v3;Aco003054.v3;Aco003055.v3;Aco003056.v3;Aco003057.v3;Aco003058…
MSTRG.78988.1	Aco028622.v3;Aco028624.v3;Aco028625.v3;Aco028626.v3;Aco028627.v3
MSTRG.74721.1	Aco022734.v3;Aco022735.v3;Aco022736.v3;Aco022737.v3;Aco022738.v3;Aco022739.v3;Aco023455.v3;Aco023457.v3;Aco029747.v3
MSTRG.15937.1	Aco026099.v3;Aco026100.v3;Aco026101.v3;Aco026103.v3;Aco026104.v3;Aco026106.v3;Aco026107.v3;Aco026108.v3
MSTRG.1221.1	Aco018417.v3;Aco018418.v3;Aco018420.v3;Aco018421.v3;Aco018423.v3;Aco018424.v3;Aco018425.v3;PB.238
MSTRG.84752.2	Aco002013.v3;Aco013296.v3;Aco021647.v3;Aco021669.v3;Aco022858.v3;Aco022937.v3;Aco023515.v3;Aco023953.v3;Aco026505.v3;Aco026833.v3
MSTRG.39670.1	Aco020071.v3;Aco023077.v3;Aco026591.v3;Aco026592.v3;Aco026593.v3;Aco030646.v3;Aco030647.v3
MSTRG.92170.1	Aco014898.v3;Aco015937.v3;Aco017854.v3;Aco018796.v3;Aco019292.v3;Aco019492.v3;Aco019924.v3;Aco020069.v3;Aco020361.v3;Aco020455.v3;Aco021729.v3;Aco022442.v3;Aco023145.v3;Aco023733.v3;Aco023956.v3;Aco024079.v3;Aco024101.v3;Aco024218.v3;Aco024280.v3;Aco024384.v3;Aco024386.v3;Aco024404.v3;Aco024424.v3;Aco024952.v3;Aco025186.v3;Aco025460.v3;Aco025993.v3;Aco026139.v3;Aco026299.v3;Aco027234.v3;Aco027249…
MSTRG.34072.1	Aco028166.v3;Aco028167.v3;Aco028169.v3;Aco028716.v3;Aco028717.v3;Aco029046.v3;Aco029048.v3
MSTRG.27297.2	Aco024612.v3;Aco030327.v3;Aco030329.v3;Aco030651.v3
MSTRG.20835.1	Aco023645.v3;Aco023646.v3;Aco023647.v3;Aco023648.v3;Aco023720.v3;Aco023730.v3;Aco023731.v3;Aco026793.v3;Aco026794.v3;Aco026795.v3;Aco026796.v3;PB.2823
MSTRG.70705.1	Aco019928.v3;Aco019931.v3;Aco019932.v3;Aco019933.v3
MSTRG.59334.3	Aco022877.v3;Aco022878.v3;Aco022880.v3;Aco027227.v3
MSTRG.33863.1	Aco006454.v3;Aco010360.v3;Aco014572.v3;Aco015147.v3;Aco020172.v3;Aco020173.v3;Aco020175.v3;Aco020176.v3;Aco021647.v3;Aco021843.v3;Aco021847.v3;Aco021848.v3;Aco021851.v3;Aco021852.v3;Aco025067.v3
MSTRG.22892.4	Aco026205.v3;Aco026207.v3;Aco026208.v3;Aco026209.v3;Aco026210.v3;Aco026212.v3;Aco026213.v3;Aco027265.v3;Aco027605.v3
MSTRG.39898.2	Aco019936.v3;Aco029015.v3;Aco029016.v3;Aco029018.v3
MSTRG.40884.12	Aco018124.v3;Aco018125.v3;Aco018126.v3;Aco018127.v3;Aco018128.v3;Aco018129.v3;Aco018130.v3;Aco018131.v3;Aco018133.v3;Aco021761.v3;Aco021762.v3;Aco021763.v3;Aco021765.v3;Aco021766.v3;Aco021767.v3;PB.5352;PB.5356
MSTRG.81753.1	Aco031065.v3
MSTRG.79870.8	Aco021898.v3;Aco028759.v3;Aco028761.v3;Aco028762.v3
MSTRG.13416.2	Aco011964.v3;Aco011965.v3;Aco011966.v3;Aco011967.v3;Aco011968.v3;Aco011969.v3;Aco011970.v3;Aco011971.v3;Aco011972.v3;Aco011973.v3;Aco011974.v3;Aco011975.v3;Aco011979.v3;Aco011980.v3;Aco011981.v3;Aco011982.v3;Aco011983.v3;Aco011984.v3;Aco011985.v3;Aco011986.v3;Aco011987.v3;Aco011988.v3;PB.1623;PB.1629
MSTRG.50396.1	Aco026515.v3;Aco026516.v3;Aco026517.v3;Aco026519.v3;Aco026521.v3;Aco026522.v3
MSTRG.32020.1	Aco018827.v3;Aco018828.v3;Aco018829.v3;Aco018830.v3;Aco018832.v3;Aco018833.v3;Aco018834.v3;Aco018835.v3;Aco018836.v3;Aco018837.v3;Aco018838.v3;Aco018839.v3;Aco018840.v3;Aco018841.v3;Aco018842.v3;Aco018843.v3;Aco018844.v3;Aco018845.v3;Aco018846.v3;Aco018847.v3;Aco018848.v3;Aco018849.v3;Aco022314.v3;PB.4310
MSTRG.38205.1	Aco025549.v3;Aco026017.v3;Aco026018.v3;Aco026019.v3;Aco026020.v3;Aco026024.v3;Aco026025.v3;Aco026027.v3
MSTRG.63456.1	Aco025334.v3;Aco025335.v3;Aco025336.v3;Aco025337.v3;Aco025338.v3;Aco029331.v3;Aco029332.v3;Aco030922.v3
MSTRG.31942.1	Aco011632.v3;Aco011634.v3;Aco011635.v3;Aco011636.v3;Aco011638.v3;Aco011639.v3;Aco011640.v3;Aco011641.v3;Aco011643.v3;Aco011644.v3;Aco011645.v3;Aco011646.v3;Aco011647.v3;Aco011648.v3;Aco011649.v3;Aco026797.v3;Aco026798.v3;Aco026799.v3;Aco026800.v3;Aco026801.v3;Aco026802.v3
MSTRG.28993.1	Aco007574.v3;Aco007575.v3;Aco007576.v3;Aco007577.v3;Aco007578.v3;Aco007579.v3;Aco007580.v3;Aco007581.v3;Aco007582.v3;Aco007583.v3;Aco007584.v3;Aco007585.v3;Aco007587.v3;Aco007588.v3;Aco007589.v3;Aco007590.v3;Aco007591.v3;Aco007592.v3;Aco007593.v3;Aco007594.v3;Aco007595.v3;Aco007596.v3;Aco007597.v3;Aco007598.v3;Aco007599.v3;Aco007600.v3;Aco007601.v3;Aco007602.v3;PB.3950;PB.3953
MSTRG.66861.1	Aco000040.v3;Aco015753.v3;Aco016309.v3;Aco017693.v3;Aco017832.v3;Aco018310.v3;Aco019479.v3;Aco020121.v3;Aco020128.v3;Aco023680.v3;Aco023681.v3;Aco023682.v3;Aco023805.v3;Aco023806.v3;Aco023808.v3;Aco023809.v3;Aco023810.v3;Aco023811.v3;Aco023812.v3;Aco024115.v3;Aco024404.v3;Aco025356.v3;Aco026833.v3;Aco028437.v3;Aco028438.v3;Aco028440.v3;Aco028441.v3;Aco028442.v3;Aco028658.v3;Aco029273.v3;Aco030520…
MSTRG.11972.1	Aco019407.v3;Aco019411.v3;Aco019413.v3;Aco019415.v3;Aco019416.v3;Aco019419.v3;PB.1434
MSTRG.1934.1	Aco024499.v3;Aco025078.v3;PB.262
MSTRG.40773.1	Aco020417.v3;Aco020418.v3;Aco020419.v3;Aco020422.v3;Aco020424.v3;Aco020425.v3;Aco023312.v3;Aco024194.v3;Aco025125.v3;Aco028189.v3;PB.5343
MSTRG.50378.1	Aco026367.v3;Aco026390.v3;Aco026391.v3;Aco026392.v3;Aco026393.v3;Aco028765.v3;Aco030163.v3
MSTRG.89557.2	Aco015944.v3;Aco019422.v3;Aco019731.v3;Aco020490.v3;Aco020786.v3;Aco022155.v3;Aco022476.v3;Aco025489.v3;Aco025490.v3;Aco025493.v3;Aco025495.v3;Aco027209.v3;Aco027406.v3;Aco027451.v3;Aco027509.v3;Aco027785.v3;Aco028428.v3;Aco028686.v3;Aco028729.v3;Aco028765.v3;Aco030074.v3;Aco030492.v3;Aco031478.v3;Aco031528.v3;Aco031576.v3
MSTRG.7631.1	Aco025575.v3;Aco025579.v3;Aco025580.v3;Aco025882.v3;Aco025883.v3
MSTRG.82146.1	Aco021609.v3;Aco030858.v3
MSTRG.41930.1	Aco005568.v3;Aco005569.v3;Aco005570.v3;Aco005571.v3;Aco005572.v3;Aco005573.v3;Aco005574.v3;Aco005575.v3;Aco005576.v3;Aco005577.v3;Aco005578.v3;Aco005579.v3;Aco005580.v3;Aco005581.v3;Aco005582.v3;Aco005583.v3;Aco005584.v3;Aco005585.v3;Aco005586.v3;Aco005587.v3;Aco005588.v3;Aco005589.v3;Aco005590.v3;Aco005591.v3;Aco005592.v3;Aco005593.v3;Aco005594.v3
MSTRG.81409.1	Aco027734.v3;Aco031253.v3;Aco031254.v3
MSTRG.25692.1	Aco004985.v3;Aco004986.v3;Aco004987.v3;Aco004988.v3;Aco004989.v3;Aco004990.v3;Aco004991.v3;Aco004992.v3;Aco004993.v3;Aco004994.v3;Aco004996.v3;Aco004997.v3;Aco004998.v3;Aco004999.v3;Aco005000.v3;Aco005001.v3;Aco005003.v3;Aco005004.v3;Aco005005.v3;Aco005006.v3;Aco005007.v3;Aco005008.v3;Aco005009.v3;Aco005010.v3;Aco005011.v3;Aco005012.v3;Aco005013.v3;Aco005014.v3;Aco005015.v3;PB.3495;PB.3502
MSTRG.38433.1	Aco006454.v3;Aco020025.v3;Aco020027.v3;Aco020029.v3;Aco020031.v3;Aco020032.v3;Aco020033.v3;Aco025067.v3;Aco026701.v3
MSTRG.58649.1	Aco021391.v3;Aco021393.v3;Aco021394.v3;Aco021395.v3;Aco021396.v3;Aco022219.v3;Aco022220.v3
MSTRG.35706.1	Aco009136.v3;Aco009137.v3;Aco009138.v3;Aco009139.v3;Aco009140.v3;Aco009141.v3;Aco009142.v3;Aco009143.v3;Aco009144.v3;Aco009145.v3;Aco009146.v3;Aco009148.v3;Aco009150.v3;Aco009151.v3;Aco009152.v3;Aco009153.v3;Aco009154.v3;Aco009155.v3;Aco009156.v3;Aco020539.v3;PB.4842;PB.4846
MSTRG.39236.1	Aco016488.v3;Aco016489.v3;Aco016490.v3;Aco016492.v3;Aco016493.v3;Aco016494.v3;PB.5278
MSTRG.83845.1	Aco018796.v3
MSTRG.30410.1	Aco019446.v3;Aco019672.v3;Aco020053.v3;Aco020071.v3;Aco020156.v3;Aco020175.v3;Aco021851.v3;Aco022348.v3;Aco022350.v3;Aco022351.v3;Aco022352.v3;Aco023341.v3;Aco024057.v3;Aco024882.v3;Aco025024.v3;Aco026310.v3;Aco026560.v3;Aco027280.v3;Aco027686.v3;Aco028189.v3;Aco028618.v3;Aco028802.v3;Aco029540.v3;Aco029635.v3;Aco029823.v3;Aco029911.v3;Aco030315.v3;Aco031152.v3;Aco031383.v3
MSTRG.92297.4	Aco027209.v3;Aco028204.v3;Aco028206.v3;PB.7269
MSTRG.27320.5	Aco008502.v3;Aco008503.v3;Aco008504.v3;Aco008505.v3;Aco022438.v3;Aco022442.v3;Aco026422.v3;Aco030770.v3;Aco031705.v3
MSTRG.92420.3	Aco028414.v3;Aco028417.v3;PB.10536
MSTRG.53142.1	Aco015937.v3;Aco015938.v3;Aco026222.v3;Aco026223.v3;Aco026224.v3;Aco026225.v3;Aco026226.v3;Aco026229.v3;Aco028284.v3;Aco028285.v3;Aco028286.v3;Aco028287.v3;Aco029090.v3
MSTRG.2076.6	Aco024525.v3;Aco024526.v3;Aco024527.v3;Aco024528.v3;Aco024530.v3;Aco024532.v3;Aco024533.v3;Aco024534.v3;PB.271
MSTRG.22604.1	Aco023000.v3;Aco023001.v3;Aco023230.v3;Aco023231.v3;Aco023232.v3;Aco023234.v3;Aco023235.v3;Aco023236.v3;Aco023238.v3;Aco023239.v3;Aco023241.v3;Aco023242.v3
MSTRG.47553.4	Aco015036.v3;Aco019422.v3;Aco019491.v3;Aco019853.v3;Aco020346.v3;Aco021181.v3;Aco022317.v3;Aco024929.v3;Aco026098.v3;Aco027196.v3;Aco027335.v3;Aco027478.v3;Aco027709.v3;Aco027712.v3;Aco027713.v3;Aco028731.v3;Aco030852.v3;Aco031182.v3
MSTRG.60985.1	Aco019876.v3;Aco019877.v3;Aco019878.v3;Aco019879.v3;Aco019880.v3;Aco019882.v3;Aco019883.v3;Aco019884.v3;Aco019885.v3
MSTRG.74905.2	Aco020961.v3;Aco020962.v3;Aco020967.v3;Aco020968.v3;Aco025954.v3;Aco025955.v3;Aco025956.v3;Aco025957.v3
MSTRG.11282.1	Aco019482.v3;Aco019483.v3;Aco019486.v3;Aco019487.v3;Aco020814.v3;Aco023238.v3;Aco025446.v3;Aco025447.v3;Aco025449.v3;Aco025451.v3;Aco025453.v3;Aco025454.v3;Aco026581.v3;Aco027514.v3;Aco030814.v3;PB.1410
MSTRG.16494.1	Aco020714.v3;Aco020715.v3;Aco027502.v3;Aco027504.v3;Aco028059.v3;Aco028060.v3
MSTRG.40877.1	Aco018126.v3;Aco018127.v3;Aco018128.v3;Aco018129.v3;Aco018130.v3;Aco018131.v3;Aco018133.v3;Aco021761.v3;Aco021762.v3;Aco021763.v3;Aco021765.v3;Aco021766.v3;PB.5352;PB.5356
MSTRG.80548.1	Aco027632.v3;Aco027633.v3;Aco027634.v3;Aco027636.v3;PB.10278
MSTRG.19344.1	Aco004656.v3;Aco004657.v3;Aco004658.v3;Aco004659.v3;Aco004660.v3;Aco004661.v3;Aco004662.v3;Aco004663.v3;Aco004664.v3;Aco004665.v3;Aco004666.v3;Aco004667.v3;Aco004668.v3;Aco004669.v3;Aco004671.v3;Aco004672.v3;Aco004673.v3;Aco004674.v3;Aco004675.v3;Aco004676.v3;Aco004677.v3;Aco004678.v3;Aco004679.v3;Aco004680.v3;Aco004681.v3;Aco004682.v3;PB.2678
MSTRG.7683.1	Aco006454.v3;Aco015147.v3;Aco023699.v3;Aco023702.v3;Aco023703.v3;Aco023706.v3;Aco024808.v3;Aco025067.v3
MSTRG.51985.5	Aco003875.v3;Aco003876.v3;Aco003877.v3;Aco003878.v3;Aco003879.v3;Aco003880.v3;Aco003881.v3;Aco003882.v3;Aco003883.v3;Aco003884.v3;Aco003885.v3;Aco003886.v3;Aco003887.v3;Aco003888.v3;Aco003890.v3;Aco003891.v3;Aco003892.v3;Aco003893.v3;Aco003894.v3;Aco003895.v3;Aco003896.v3;Aco003897.v3;PB.7019
MSTRG.54769.1	Aco021683.v3;Aco021684.v3;Aco021695.v3;Aco021696.v3;Aco021697.v3;Aco021698.v3;Aco023799.v3;Aco028079.v3
MSTRG.88441.1	Aco027674.v3
MSTRG.77364.1	Aco027785.v3;Aco029380.v3;Aco029381.v3;Aco029382.v3;Aco029383.v3;Aco029507.v3
MSTRG.71629.4	Aco009168.v3;Aco009169.v3;Aco009170.v3;Aco009171.v3;Aco009172.v3;Aco009173.v3;Aco009174.v3;Aco009175.v3;Aco009176.v3;Aco009178.v3;Aco009179.v3;Aco009180.v3;Aco009181.v3;Aco009182.v3;Aco009183.v3;Aco009184.v3;Aco009185.v3;Aco009186.v3;Aco009187.v3;PB.9418
MSTRG.28171.2	Aco018355.v3;Aco018356.v3;Aco018357.v3;Aco018358.v3;Aco018359.v3;Aco018360.v3;Aco018361.v3;Aco018362.v3;Aco018363.v3;Aco018365.v3;Aco018366.v3;Aco018367.v3;Aco018368.v3;Aco018369.v3;Aco018370.v3;Aco018371.v3;Aco018372.v3;Aco018373.v3;Aco018374.v3;Aco018375.v3;Aco018376.v3;Aco018377.v3
MSTRG.72843.1	Aco007168.v3;Aco007169.v3;Aco007170.v3;Aco007171.v3;Aco007173.v3;Aco007174.v3;Aco007175.v3;Aco007176.v3;Aco007177.v3;Aco007178.v3;Aco007179.v3;Aco007180.v3;Aco007181.v3;Aco007183.v3;Aco007184.v3;Aco007185.v3;Aco007186.v3;Aco007187.v3;Aco007188.v3;Aco007189.v3;Aco007190.v3;Aco007191.v3;Aco007192.v3;Aco007193.v3;Aco007194.v3;Aco007195.v3;Aco007196.v3;Aco007197.v3
MSTRG.21476.1	Aco012698.v3;Aco012699.v3;Aco012700.v3;Aco012701.v3;Aco012702.v3;Aco012703.v3;Aco012704.v3;Aco012705.v3;Aco012707.v3;Aco012708.v3;Aco012709.v3;PB.2866;PB.2867;PB.2870
MSTRG.73691.1	Aco025044.v3;Aco025045.v3;Aco025047.v3;Aco025048.v3;Aco025772.v3;Aco025773.v3;PB.9845
MSTRG.93811.1	Aco027957.v3;Aco027959.v3
MSTRG.86754.1	Aco019422.v3;Aco022573.v3;Aco025080.v3;Aco025216.v3;Aco026191.v3;Aco027130.v3;Aco027509.v3;Aco027785.v3;Aco030194.v3;Aco030816.v3;Aco031554.v3;Aco031576.v3;Aco031787.v3
MSTRG.74294.8	Aco013231.v3;Aco013232.v3;Aco013233.v3;Aco013234.v3;Aco013235.v3;Aco013236.v3;Aco013237.v3;Aco013239.v3;Aco013240.v3;Aco013241.v3;Aco013248.v3;Aco013249.v3;Aco013250.v3;Aco013251.v3;Aco013252.v3;Aco013253.v3;Aco013254.v3;Aco013255.v3;Aco013256.v3;Aco013257.v3
MSTRG.53209.2	Aco002004.v3;Aco010065.v3;Aco015940.v3;Aco015941.v3;Aco015942.v3;Aco015943.v3;Aco015944.v3;Aco015945.v3;Aco015947.v3;Aco015948.v3;Aco016463.v3;Aco018203.v3;Aco020053.v3;Aco020071.v3;Aco020175.v3;Aco020982.v3;Aco021851.v3;Aco022265.v3;Aco022270.v3;Aco023336.v3;Aco023341.v3;Aco023594.v3;Aco023674.v3;Aco023769.v3;Aco023834.v3;Aco024057.v3;Aco024101.v3;Aco024272.v3;Aco024616.v3;Aco025213.v3;Aco025549…
MSTRG.58380.1	Aco003716.v3;Aco003719.v3;Aco003720.v3;Aco003721.v3;Aco003722.v3;Aco003723.v3;Aco003724.v3;Aco003725.v3;Aco003726.v3;Aco003728.v3;Aco003729.v3;Aco003730.v3;Aco015813.v3;Aco015814.v3;Aco015815.v3;Aco015816.v3;Aco015817.v3;Aco015819.v3;PB.7864
MSTRG.73969.1	Aco021181.v3;Aco022317.v3;Aco026460.v3;Aco026485.v3;Aco026486.v3;Aco026487.v3;Aco026596.v3;Aco026597.v3;Aco026599.v3;Aco026601.v3;Aco026602.v3;Aco027196.v3
MSTRG.44644.1	Aco021262.v3;Aco021263.v3;Aco021264.v3;Aco021265.v3;Aco021266.v3;Aco021268.v3;Aco021269.v3;Aco021270.v3;Aco021271.v3;Aco021272.v3;Aco021274.v3;Aco021275.v3;Aco027402.v3
MSTRG.59808.2	Aco017193.v3;Aco017194.v3;Aco017195.v3;Aco017196.v3;Aco017197.v3;Aco017198.v3;Aco017199.v3;Aco017200.v3;Aco017201.v3;Aco017202.v3;Aco017203.v3;Aco017204.v3;Aco017205.v3;Aco017206.v3;Aco017207.v3;Aco017208.v3;Aco017209.v3;Aco017210.v3;Aco017211.v3;Aco017212.v3;Aco017213.v3;Aco017214.v3;Aco017215.v3;PB.7945
MSTRG.62772.1	Aco016969.v3;Aco016970.v3;Aco016971.v3;Aco023133.v3;Aco023134.v3;Aco023135.v3;Aco023136.v3;Aco023137.v3;Aco023138.v3;Aco023139.v3;Aco023141.v3;Aco023142.v3
MSTRG.79292.1	Aco020814.v3;Aco024491.v3;Aco026816.v3;Aco030724.v3;Aco031478.v3;Aco031808.v3
MSTRG.90160.1	Aco026380.v3;Aco026383.v3;Aco026386.v3;Aco030492.v3
MSTRG.79870.7	Aco021898.v3;Aco028759.v3;Aco028761.v3;Aco028762.v3
MSTRG.74718.1	Aco022734.v3;Aco022735.v3;Aco022736.v3;Aco022737.v3;Aco022738.v3;Aco022739.v3;Aco023455.v3;Aco023457.v3;Aco024582.v3;Aco025216.v3;Aco027996.v3;Aco030724.v3;Aco030816.v3;Aco031554.v3
MSTRG.13855.1	Aco012883.v3;Aco012884.v3;Aco012885.v3;Aco012886.v3;Aco012887.v3;Aco012888.v3;Aco012889.v3;Aco012890.v3;Aco012891.v3;Aco012892.v3;Aco012893.v3;Aco012894.v3;Aco012895.v3;Aco012896.v3;Aco012897.v3;Aco012899.v3;Aco012900.v3;Aco012901.v3;Aco012902.v3;Aco012903.v3;Aco012904.v3;Aco012905.v3;Aco012906.v3;Aco012907.v3
MSTRG.2337.2	Aco024906.v3;Aco024911.v3;Aco024913.v3
MSTRG.64874.2	Aco008479.v3;Aco008480.v3;Aco008481.v3;Aco008482.v3;Aco008483.v3;Aco008484.v3;Aco008485.v3;Aco008486.v3;Aco008487.v3;Aco008488.v3;Aco008489.v3;Aco008490.v3;Aco008491.v3;Aco008492.v3;Aco008493.v3;Aco008494.v3;Aco008496.v3;Aco008497.v3;Aco008498.v3;Aco008499.v3;Aco008500.v3;PB.8620
MSTRG.81356.1	PB.10296
MSTRG.55406.2	Aco017144.v3;Aco017145.v3;Aco030146.v3
MSTRG.29736.1	Aco022164.v3;Aco022165.v3;Aco022166.v3;Aco022167.v3;Aco022168.v3;Aco022171.v3;Aco022172.v3;Aco022173.v3;Aco022174.v3;Aco022175.v3;Aco022176.v3;Aco022177.v3
MSTRG.83272.1	Aco030886.v3
MSTRG.81964.1	Aco023077.v3;Aco031692.v3
MSTRG.50364.7	Aco023446.v3;Aco023447.v3;Aco023451.v3;Aco023453.v3;Aco026357.v3;PB.6713
MSTRG.63307.1	Aco024660.v3;Aco024662.v3;Aco029313.v3
MSTRG.80765.2	Aco014430.v3;Aco016153.v3;Aco019245.v3;Aco019863.v3;Aco021721.v3;Aco022337.v3;Aco022969.v3;Aco023374.v3;Aco024719.v3;Aco024720.v3;Aco025071.v3;Aco029513.v3;Aco030782.v3;Aco030793.v3;Aco031277.v3
MSTRG.2546.2	Aco015924.v3;Aco015925.v3;Aco015926.v3;Aco015927.v3;Aco015936.v3;Aco021357.v3;Aco021358.v3;Aco021359.v3;Aco021360.v3;Aco021363.v3;PB.292;PB.293
MSTRG.50474.1	Aco025173.v3;Aco025174.v3;Aco025175.v3;Aco025177.v3;Aco025180.v3;Aco025183.v3;Aco025186.v3;Aco027810.v3
MSTRG.41097.1	Aco018069.v3;Aco018070.v3;Aco018071.v3;Aco018072.v3;Aco018073.v3;Aco018076.v3;Aco018077.v3;Aco018078.v3
MSTRG.10156.1	Aco013963.v3;Aco013964.v3;Aco013965.v3;Aco013966.v3;Aco013967.v3;Aco013968.v3;Aco013970.v3;Aco013971.v3;Aco013972.v3;Aco013973.v3;Aco013974.v3;Aco013975.v3;Aco013976.v3;Aco013977.v3;Aco013978.v3;Aco013979.v3;Aco013980.v3;Aco013981.v3;Aco013982.v3;Aco013983.v3;Aco013984.v3;PB.1324
MSTRG.52969.1	Aco023971.v3;Aco023972.v3;Aco023973.v3;Aco023974.v3;Aco023975.v3;Aco027759.v3;Aco027760.v3;Aco027762.v3;Aco027763.v3;Aco027766.v3;Aco029513.v3
MSTRG.4677.1	Aco018006.v3;Aco018007.v3;Aco018008.v3;Aco018009.v3;Aco018010.v3;Aco018012.v3;Aco018013.v3;Aco018014.v3;Aco018015.v3;Aco018016.v3;Aco018017.v3;Aco018018.v3;PB.544;PB.546
MSTRG.51985.3	Aco003875.v3;Aco003876.v3;Aco003877.v3;Aco003878.v3;Aco003879.v3;Aco003880.v3;Aco003881.v3;Aco003882.v3;Aco003883.v3;Aco003884.v3;Aco003885.v3;Aco003886.v3;Aco003887.v3;Aco003888.v3;Aco003890.v3;Aco003891.v3;Aco003892.v3;Aco003893.v3;Aco003894.v3;Aco003895.v3;Aco003896.v3;Aco003897.v3;PB.7019
MSTRG.51966.2	Aco003885.v3;Aco003886.v3;Aco003887.v3;Aco003888.v3;Aco003890.v3;Aco003891.v3;Aco003892.v3;Aco003894.v3;Aco003895.v3;Aco003898.v3;Aco003899.v3;Aco003900.v3;Aco003902.v3;Aco003903.v3;Aco003904.v3;Aco003905.v3;Aco003906.v3;PB.7015;PB.7019
MSTRG.69281.1	Aco008086.v3;Aco008087.v3;Aco008088.v3;Aco008089.v3;Aco008090.v3;Aco008093.v3;Aco008094.v3;Aco008095.v3;Aco008096.v3;Aco008097.v3;Aco008098.v3;Aco008099.v3;Aco008100.v3;Aco008102.v3;Aco008104.v3;Aco008105.v3
MSTRG.67065.1	Aco014703.v3;Aco014704.v3;Aco014705.v3;Aco014706.v3;Aco014707.v3;Aco014708.v3;Aco014709.v3;Aco014710.v3;Aco014711.v3;Aco014712.v3;Aco014713.v3;Aco014714.v3;Aco014715.v3;Aco014716.v3;Aco014717.v3;Aco014718.v3;Aco014720.v3;Aco014721.v3;Aco014722.v3;Aco014723.v3;Aco014724.v3;Aco014725.v3;Aco014726.v3;Aco014727.v3;Aco014728.v3;Aco014729.v3;Aco014730.v3;Aco014731.v3;Aco014732.v3;Aco014733.v3;Aco014734…
MSTRG.73825.7	Aco025432.v3;Aco025434.v3;Aco025435.v3;Aco025730.v3;PB.9852;PB.9853
MSTRG.50344.1	Aco002004.v3;Aco010065.v3;Aco020071.v3;Aco020175.v3;Aco020463.v3;Aco021059.v3;Aco022265.v3;Aco022270.v3;Aco023219.v3;Aco023434.v3;Aco023435.v3;Aco023437.v3;Aco023438.v3;Aco023769.v3;Aco023834.v3;Aco024101.v3;Aco024882.v3;Aco026390.v3;Aco027048.v3;Aco027280.v3;Aco027617.v3;Aco027618.v3;Aco027828.v3;Aco028189.v3;Aco028618.v3;Aco028622.v3;Aco028688.v3;Aco028802.v3;Aco029376.v3;Aco029844.v3;Aco029972…
MSTRG.60429.1	Aco023020.v3;Aco023832.v3;Aco026675.v3;Aco028427.v3;Aco028428.v3;Aco028430.v3;Aco029529.v3;PB.7997
MSTRG.80988.2	Aco027783.v3;Aco029868.v3;Aco030362.v3
MSTRG.38270.12	Aco026621.v3;Aco026622.v3;Aco026624.v3;Aco026757.v3;Aco026758.v3;Aco026759.v3;Aco026864.v3;Aco026865.v3;Aco026866.v3;Aco026867.v3;Aco026868.v3;PB.5149;PB.5150
MSTRG.60242.4	Aco023355.v3;Aco023357.v3;Aco026503.v3;Aco026504.v3;Aco026505.v3;Aco026506.v3;Aco026507.v3;Aco026509.v3;Aco026510.v3;Aco026511.v3;Aco026512.v3
MSTRG.65455.2	Aco023024.v3;Aco023869.v3;Aco023870.v3;Aco023871.v3;Aco023872.v3;Aco023873.v3;Aco023874.v3;Aco023875.v3;Aco023876.v3;Aco023877.v3;Aco023878.v3;Aco023879.v3;Aco023880.v3;Aco023881.v3
MSTRG.63252.1	Aco022315.v3;Aco022316.v3;Aco022320.v3;Aco028488.v3;Aco028489.v3;Aco028490.v3;Aco028491.v3;PB.8411
MSTRG.69281.3	Aco008086.v3;Aco008087.v3;Aco008088.v3;Aco008089.v3;Aco008090.v3;Aco008093.v3;Aco008094.v3;Aco008095.v3;Aco008096.v3;Aco008097.v3;Aco008098.v3;Aco008099.v3;Aco008100.v3;Aco008102.v3;Aco008104.v3;Aco008105.v3
MSTRG.48728.1	Aco006619.v3;Aco006620.v3;Aco006622.v3;Aco014798.v3;Aco014799.v3;Aco014800.v3;Aco014801.v3;Aco014806.v3;Aco014807.v3;Aco014808.v3;Aco014809.v3;Aco014810.v3;Aco014811.v3;Aco014812.v3;Aco014813.v3;Aco014814.v3;Aco014815.v3;Aco014816.v3;PB.6419
MSTRG.6035.2	Aco012094.v3;Aco012095.v3;Aco012096.v3;Aco012097.v3;Aco012098.v3;Aco012099.v3;Aco012102.v3;Aco012103.v3;Aco012104.v3;Aco012105.v3;Aco012106.v3;Aco012107.v3;Aco012108.v3;Aco012109.v3
MSTRG.7656.1	Aco001229.v3;Aco015932.v3;Aco016557.v3;Aco017919.v3;Aco018040.v3;Aco018267.v3;Aco023640.v3;Aco023699.v3;Aco024776.v3;Aco024802.v3;Aco024803.v3;Aco024808.v3;Aco024959.v3;Aco025438.v3;Aco025786.v3;Aco029904.v3;Aco030668.v3;Aco030777.v3;Aco031135.v3;PB.6724
MSTRG.20913.1	Aco022381.v3;Aco027741.v3;Aco027742.v3;Aco027743.v3;Aco027744.v3;Aco027746.v3;Aco027747.v3
MSTRG.5189.7	Aco006678.v3;Aco006679.v3;Aco006680.v3;Aco006681.v3;Aco006682.v3;Aco006683.v3;Aco006684.v3;Aco006685.v3;Aco006686.v3;Aco006687.v3;Aco006688.v3;Aco006689.v3;Aco006690.v3;Aco006691.v3;Aco006692.v3;Aco006693.v3;Aco006694.v3;Aco006695.v3;Aco006696.v3;Aco006697.v3;Aco006698.v3;Aco006699.v3;Aco006700.v3;Aco006701.v3;Aco006702.v3;Aco006703.v3
MSTRG.87071.1	Aco027785.v3;Aco028118.v3;Aco030808.v3
MSTRG.52972.1	Aco012550.v3;Aco015944.v3;Aco018007.v3;Aco018277.v3;Aco019731.v3;Aco019739.v3;Aco019875.v3;Aco021056.v3;Aco022476.v3;Aco023157.v3;Aco023244.v3;Aco023312.v3;Aco023973.v3;Aco023974.v3;Aco023975.v3;Aco023999.v3;Aco024272.v3;Aco024452.v3;Aco024957.v3;Aco025047.v3;Aco025492.v3;Aco025730.v3;Aco026017.v3;Aco026266.v3;Aco026387.v3;Aco026602.v3;Aco026719.v3;Aco026758.v3;Aco026828.v3;Aco027037.v3;Aco027138…
MSTRG.54778.1	Aco021688.v3;Aco021689.v3;Aco021691.v3;Aco021692.v3;PB.7266
MSTRG.69649.1	Aco007933.v3;Aco007935.v3;Aco007936.v3;Aco007937.v3;Aco007938.v3;Aco007939.v3;Aco007940.v3;Aco007941.v3;Aco007945.v3;Aco007946.v3;Aco007947.v3;Aco007948.v3;Aco007949.v3;Aco007950.v3;Aco007952.v3;Aco007953.v3;Aco007954.v3;Aco007955.v3;Aco007956.v3;Aco007957.v3;Aco007958.v3;Aco007959.v3;Aco007960.v3;PB.9156
MSTRG.11641.1	Aco022548.v3;Aco028092.v3;Aco028093.v3;Aco028094.v3
MSTRG.66994.1	Aco014748.v3;Aco014749.v3;Aco014750.v3;Aco014751.v3;Aco014752.v3;Aco014753.v3;Aco014754.v3;Aco014755.v3;Aco014756.v3;Aco014757.v3;Aco014758.v3;Aco014759.v3;Aco014760.v3;Aco014761.v3;Aco014762.v3;Aco014763.v3;Aco014765.v3;Aco014766.v3;Aco014767.v3;Aco014768.v3;Aco014769.v3;Aco014770.v3;Aco014771.v3;Aco014772.v3;Aco014773.v3;Aco014774.v3;PB.8812
MSTRG.64260.2	Aco008216.v3;Aco008217.v3;Aco008218.v3;Aco008219.v3;Aco008220.v3;Aco008221.v3;Aco008222.v3;Aco008223.v3;Aco008224.v3;Aco008225.v3;Aco008226.v3;Aco008227.v3;Aco008228.v3;Aco008229.v3;Aco008230.v3;Aco008231.v3;Aco008232.v3;Aco008233.v3;Aco008235.v3;Aco008236.v3;Aco008237.v3;Aco008238.v3;Aco008239.v3;Aco008240.v3;Aco008241.v3;Aco008242.v3
MSTRG.28923.4	Aco006187.v3;Aco007544.v3;Aco007545.v3;Aco007546.v3;Aco007547.v3;Aco007548.v3;Aco007549.v3;Aco007550.v3;Aco007551.v3;Aco007552.v3;Aco007553.v3;Aco007554.v3;Aco007555.v3;Aco007556.v3;Aco007557.v3;Aco007558.v3;Aco007559.v3;Aco007560.v3;Aco007561.v3;Aco007562.v3;Aco007563.v3;Aco007564.v3;Aco007565.v3;Aco007566.v3;Aco007567.v3;Aco007568.v3;Aco007569.v3;Aco007570.v3;Aco018530.v3;PB.3935
MSTRG.80498.1	Aco024969.v3
MSTRG.47665.3	Aco019671.v3;Aco019672.v3;Aco019673.v3;Aco026293.v3;Aco027209.v3;Aco027785.v3;Aco028832.v3;Aco028933.v3;Aco028972.v3;Aco028973.v3;Aco028974.v3;Aco030492.v3;PB.6284;PB.7269
MSTRG.53663.1	Aco013445.v3;Aco013446.v3;Aco013448.v3;Aco013449.v3;Aco013450.v3;Aco013451.v3;Aco013452.v3
MSTRG.50463.1	Aco025173.v3;Aco025174.v3;Aco025175.v3;Aco025177.v3;Aco027807.v3;Aco027808.v3;Aco027810.v3
MSTRG.27747.1	Aco024365.v3;Aco024366.v3;Aco024367.v3;Aco024368.v3;Aco024369.v3
MSTRG.59407.1	Aco022885.v3;Aco022887.v3;Aco027213.v3;Aco027218.v3
MSTRG.71909.2	Aco006850.v3;Aco006851.v3;Aco006852.v3;Aco006853.v3;Aco006854.v3;Aco006855.v3;Aco006856.v3;Aco006857.v3;Aco006858.v3;Aco006859.v3;Aco006860.v3;Aco006861.v3;Aco006862.v3;Aco006864.v3;Aco009315.v3;Aco009316.v3;Aco009317.v3;Aco009318.v3;Aco009319.v3;Aco009320.v3;Aco009321.v3;Aco009322.v3;Aco009323.v3;Aco009324.v3;Aco009325.v3;Aco009326.v3;Aco009327.v3
MSTRG.93340.1	Aco016903.v3;Aco029691.v3;Aco029692.v3;Aco029693.v3;Aco029694.v3
MSTRG.93013.1	Aco027884.v3;Aco027891.v3;Aco027892.v3
MSTRG.39354.1	Aco018759.v3;Aco018761.v3;Aco018762.v3;Aco018766.v3;Aco022026.v3
MSTRG.9345.1	Aco001011.v3;Aco001012.v3;Aco001013.v3;Aco001014.v3;Aco001016.v3;Aco001017.v3;Aco001018.v3;Aco001019.v3;Aco001020.v3;Aco001021.v3;Aco001022.v3;Aco001023.v3;Aco001024.v3;Aco001025.v3;Aco001026.v3;Aco001027.v3;Aco001028.v3;Aco001029.v3;Aco001030.v3;Aco002509.v3;Aco003747.v3;Aco005266.v3;Aco005882.v3;Aco006553.v3;Aco006625.v3;Aco010014.v3;Aco010314.v3;Aco012836.v3;Aco016977.v3;Aco021455.v3;Aco021617…
MSTRG.32232.1	Aco017020.v3;Aco017021.v3;Aco017022.v3;Aco017023.v3;Aco017024.v3;Aco017025.v3;Aco017026.v3;Aco017027.v3;Aco017028.v3;Aco017029.v3;Aco017030.v3;Aco017031.v3;Aco017033.v3;Aco017034.v3;Aco017035.v3;Aco017036.v3;Aco017037.v3;Aco017038.v3;Aco017039.v3;Aco017040.v3;Aco017041.v3;Aco017042.v3;Aco017043.v3;Aco017044.v3;Aco017045.v3
MSTRG.57975.3	Aco003602.v3;Aco003603.v3;Aco003604.v3;Aco003605.v3;Aco003606.v3;Aco003607.v3;Aco003608.v3;Aco003609.v3;Aco003611.v3;Aco003612.v3;Aco003613.v3;Aco003614.v3;Aco003615.v3;Aco003616.v3;Aco003617.v3;Aco003618.v3;Aco003619.v3;Aco003620.v3;PB.7821
MSTRG.6615.1	Aco025854.v3;Aco025855.v3;Aco026830.v3;Aco026831.v3;Aco026833.v3;PB.869
MSTRG.70040.13	Aco016028.v3;Aco016029.v3;Aco016031.v3;Aco016032.v3;Aco016033.v3;Aco016034.v3;Aco016035.v3;Aco016036.v3;PB.9248
MSTRG.74717.1	Aco017920.v3;Aco022732.v3;Aco022734.v3;Aco022735.v3;Aco022736.v3;Aco023455.v3;Aco023457.v3;PB.10254
MSTRG.50759.3	Aco018496.v3;Aco024013.v3;Aco026045.v3;Aco026046.v3;Aco026047.v3;Aco026049.v3;Aco026050.v3;Aco028791.v3;Aco028793.v3;Aco028794.v3;Aco028795.v3;Aco028796.v3;PB.6729
MSTRG.45384.1	Aco018146.v3;Aco018147.v3;Aco018148.v3;Aco018149.v3;Aco018150.v3;Aco018151.v3;Aco018152.v3;Aco018153.v3;Aco018155.v3;Aco018156.v3;Aco018157.v3;Aco018158.v3;Aco018159.v3;Aco018160.v3;Aco018161.v3;Aco018162.v3;Aco018163.v3;Aco018164.v3;Aco018165.v3;Aco018166.v3;PB.5988
MSTRG.43584.1	Aco000093.v3;Aco000094.v3;Aco000095.v3;Aco000096.v3;Aco000097.v3;Aco000098.v3;Aco000099.v3;Aco000100.v3;Aco000101.v3;Aco000102.v3;Aco000103.v3;Aco000104.v3;Aco000105.v3;Aco000106.v3;Aco000107.v3;Aco000108.v3;Aco000109.v3;Aco000110.v3;Aco000111.v3;Aco000112.v3;Aco000113.v3;Aco011245.v3;PB.5878
MSTRG.73630.2	Aco021717.v3;Aco021718.v3;Aco021720.v3;Aco021721.v3;Aco021723.v3;Aco021724.v3;Aco021725.v3;Aco021726.v3;Aco023244.v3;Aco023674.v3;Aco029431.v3;PB.9840;PB.9842
MSTRG.11307.1	Aco025446.v3;Aco025447.v3;Aco025449.v3;Aco025451.v3;Aco025453.v3;Aco025454.v3;Aco025456.v3;Aco026581.v3;PB.1410
MSTRG.89834.2	Aco019731.v3;Aco025651.v3;Aco025652.v3;Aco025653.v3;Aco025654.v3;Aco025655.v3;Aco025656.v3;Aco025657.v3;Aco025658.v3;Aco025659.v3;Aco025661.v3;Aco025662.v3;Aco025663.v3;PB.7269
MSTRG.14206.1	Aco021898.v3;Aco021983.v3;Aco021984.v3;Aco021985.v3;Aco021986.v3;Aco021987.v3;Aco021988.v3;Aco021989.v3;Aco021990.v3;Aco021991.v3;Aco021992.v3;Aco021993.v3;Aco021995.v3;Aco021996.v3;Aco021997.v3;Aco021998.v3;Aco021999.v3;Aco022000.v3;Aco022001.v3;Aco022002.v3;Aco022003.v3;Aco022112.v3;Aco022113.v3;Aco023516.v3;Aco023517.v3;Aco023518.v3
MSTRG.71629.2	Aco009168.v3;Aco009169.v3;Aco009170.v3;Aco009171.v3;Aco009172.v3;Aco009173.v3;Aco009174.v3;Aco009175.v3;Aco009176.v3;Aco009178.v3;Aco009179.v3;Aco009180.v3;Aco009181.v3;Aco009182.v3;Aco009183.v3;Aco009184.v3;Aco009185.v3;Aco009186.v3;Aco009187.v3;PB.9418
MSTRG.78120.3	Aco002003.v3;Aco028010.v3;Aco029513.v3
MSTRG.80305.10	Aco025894.v3;Aco028126.v3;Aco029598.v3
MSTRG.53622.1	Aco013453.v3;Aco013454.v3;Aco013455.v3;Aco013456.v3;Aco013458.v3;Aco013462.v3;Aco013463.v3;Aco013464.v3;Aco013465.v3;Aco013466.v3;Aco013467.v3;Aco013468.v3;Aco013469.v3;Aco013470.v3;Aco013471.v3
MSTRG.7655.1	Aco024431.v3;Aco024802.v3;Aco024803.v3;Aco024808.v3;Aco025222.v3;Aco025826.v3
MSTRG.66110.1	Aco029229.v3;Aco029230.v3;Aco029507.v3;Aco029737.v3;Aco031444.v3
MSTRG.54840.1	Aco021678.v3;Aco022221.v3;Aco022222.v3;Aco022223.v3;Aco022225.v3;Aco022226.v3;Aco022227.v3;Aco022228.v3
MSTRG.2678.1	Aco015880.v3;Aco015881.v3;Aco015882.v3;Aco015883.v3;Aco015884.v3;Aco015885.v3;Aco015887.v3;Aco015888.v3;Aco015889.v3;Aco015890.v3;Aco015891.v3;Aco015892.v3
MSTRG.81310.1	Aco029142.v3;Aco029144.v3;Aco029145.v3
MSTRG.54518.1	Aco019231.v3;Aco019232.v3;Aco019233.v3;Aco019234.v3;Aco019248.v3
MSTRG.50294.2	Aco021594.v3;Aco021597.v3;Aco021598.v3;Aco021600.v3;Aco021601.v3
MSTRG.79286.1	Aco007477.v3;Aco022484.v3;Aco030781.v3
MSTRG.59875.1	Aco017170.v3;Aco017171.v3;Aco017172.v3;Aco017173.v3;Aco017174.v3;Aco017175.v3;Aco017176.v3;Aco017177.v3;Aco017178.v3;Aco017179.v3;Aco017180.v3;Aco017181.v3;Aco017182.v3;Aco017183.v3;Aco017184.v3;Aco017185.v3;Aco017186.v3
MSTRG.16065.1	Aco026560.v3;Aco026561.v3;Aco026562.v3;Aco026563.v3;Aco026564.v3;Aco026565.v3;Aco027850.v3;Aco027851.v3;Aco027852.v3;Aco027854.v3
MSTRG.66849.12	Aco023805.v3;Aco023806.v3;Aco023808.v3;Aco023810.v3;Aco023811.v3;Aco023812.v3;Aco023813.v3;Aco023814.v3;Aco023815.v3;Aco023816.v3;Aco023817.v3;Aco023818.v3;Aco023819.v3;Aco023820.v3;Aco028437.v3;Aco028438.v3
MSTRG.38327.1	Aco024194.v3;Aco026525.v3;Aco026527.v3;Aco026528.v3;Aco026529.v3;Aco028484.v3;Aco028485.v3;Aco029507.v3;Aco030340.v3;Aco030788.v3
MSTRG.85776.2	Aco024878.v3;Aco029027.v3;Aco031559.v3
MSTRG.78850.1	Aco031180.v3
MSTRG.35170.1	Aco008851.v3;Aco008852.v3;Aco008853.v3;Aco008854.v3;Aco008855.v3;Aco008856.v3;Aco008857.v3;Aco008858.v3;Aco008859.v3;Aco008860.v3;Aco008861.v3;Aco008862.v3;Aco008863.v3;Aco008864.v3;Aco008865.v3;Aco008866.v3;Aco008867.v3;Aco008868.v3;Aco008869.v3
MSTRG.38106.7	Aco024578.v3;Aco024579.v3;Aco024581.v3;Aco024582.v3;Aco029192.v3;Aco029195.v3;PB.5141;PB.5142
MSTRG.51967.1	Aco003885.v3;Aco003886.v3;Aco003887.v3;Aco003888.v3;Aco003890.v3;Aco003891.v3;Aco003892.v3;Aco003898.v3;Aco003899.v3;Aco003900.v3;Aco003902.v3;Aco003903.v3;Aco003904.v3;Aco003905.v3;Aco003906.v3;PB.7015
MSTRG.93592.1	Aco010922.v3;Aco013749.v3;Aco016557.v3;Aco018040.v3;Aco018414.v3;Aco020040.v3;Aco020522.v3;Aco021332.v3;Aco021865.v3;Aco021867.v3;Aco023640.v3;Aco024533.v3;Aco024776.v3;Aco024959.v3;Aco024967.v3;Aco025438.v3;Aco025784.v3;Aco026298.v3;Aco027477.v3;Aco027862.v3;Aco030481.v3;Aco030733.v3;Aco030777.v3;Aco030863.v3;Aco030865.v3;Aco031135.v3;Aco031327.v3;PB.10466;PB.2809
MSTRG.63267.9	Aco022322.v3;Aco022325.v3;Aco022326.v3;Aco022328.v3;Aco022329.v3;Aco022334.v3;Aco022335.v3;Aco022337.v3;Aco024647.v3
MSTRG.53662.1	Aco013445.v3;Aco013446.v3;Aco013448.v3;Aco013449.v3;Aco013450.v3;Aco013451.v3;Aco013452.v3
MSTRG.21458.1	Aco012694.v3;Aco012696.v3;Aco012697.v3;Aco012698.v3;Aco012699.v3;Aco012700.v3;Aco012701.v3;PB.2866;PB.2867
MSTRG.85548.1	Aco030130.v3;Aco030131.v3;Aco030132.v3;Aco030133.v3
MSTRG.52488.1	Aco003736.v3;Aco003737.v3;Aco003738.v3;Aco003739.v3;Aco003740.v3;Aco003741.v3;Aco003742.v3;Aco003743.v3;Aco003744.v3;Aco003745.v3;Aco003746.v3;Aco003747.v3;Aco003748.v3;Aco003749.v3;Aco003750.v3;Aco003751.v3;Aco003752.v3;Aco003753.v3;Aco003754.v3
MSTRG.89310.1	Aco024866.v3;Aco024868.v3;Aco024870.v3;Aco024871.v3;Aco024872.v3;Aco024873.v3;Aco024874.v3;Aco024875.v3;Aco024876.v3;Aco024877.v3;Aco024878.v3
MSTRG.11668.1	Aco016164.v3;Aco018277.v3;Aco019084.v3;Aco019731.v3;Aco021280.v3;Aco024491.v3;Aco028133.v3;Aco030074.v3;Aco030271.v3;Aco031396.v3;Aco031536.v3
MSTRG.92870.1	Aco029020.v3;Aco029022.v3
MSTRG.81752.1	Aco031065.v3
MSTRG.90212.1	Aco007477.v3;Aco017966.v3;Aco018710.v3;Aco020151.v3;Aco023646.v3;Aco024194.v3;Aco025480.v3;Aco026703.v3;Aco029773.v3;Aco030781.v3;Aco031511.v3
MSTRG.74695.1	Aco017917.v3;Aco017918.v3;Aco017919.v3;Aco017920.v3;Aco022732.v3;Aco023455.v3;Aco023457.v3;Aco024757.v3;Aco024758.v3
MSTRG.1.6	Aco009723.v3;Aco009724.v3;Aco009725.v3;Aco009726.v3;Aco009727.v3;Aco009728.v3;Aco009729.v3;Aco009730.v3;Aco009731.v3;Aco009732.v3;Aco009733.v3;Aco009734.v3;Aco009735.v3;Aco009736.v3
MSTRG.50020.2	Aco008104.v3;Aco017637.v3;Aco017638.v3;Aco017640.v3;Aco017641.v3;Aco017642.v3;Aco017643.v3;Aco017644.v3;Aco017646.v3;Aco017647.v3;Aco017648.v3;Aco017649.v3;Aco022454.v3;Aco024733.v3;Aco026774.v3;Aco029973.v3;Aco030657.v3
MSTRG.27080.1	Aco023061.v3;Aco023062.v3;Aco023064.v3;Aco023065.v3;Aco023066.v3;Aco023067.v3;Aco023069.v3
MSTRG.5565.1	Aco015090.v3;Aco015091.v3;Aco015092.v3;Aco015093.v3;Aco015094.v3;Aco015095.v3;Aco015096.v3;Aco015097.v3;Aco015098.v3;Aco015099.v3;Aco015101.v3;Aco015102.v3;Aco015103.v3;Aco015104.v3;Aco015105.v3;Aco015106.v3;Aco015107.v3
MSTRG.68835.1	Aco020133.v3;Aco020135.v3;Aco020137.v3;Aco020138.v3;Aco020139.v3;Aco020140.v3;Aco020142.v3;Aco020143.v3;Aco020148.v3
MSTRG.1830.2	Aco019428.v3;Aco019429.v3;Aco019432.v3;Aco019434.v3;Aco019435.v3;Aco019436.v3;PB.255
MSTRG.23101.2	Aco016164.v3;Aco019084.v3;Aco019731.v3;Aco022476.v3;Aco023220.v3;Aco024491.v3;Aco025203.v3;Aco025211.v3;Aco025212.v3;Aco025213.v3;Aco025214.v3;Aco025216.v3;Aco028570.v3
MSTRG.3954.1	Aco023823.v3;Aco023824.v3;Aco026147.v3;Aco026148.v3;Aco026149.v3;Aco026152.v3
MSTRG.45572.4	Aco007449.v3;Aco007450.v3;Aco007451.v3;Aco007452.v3;Aco007453.v3;Aco007454.v3;Aco007455.v3;Aco007456.v3;Aco007457.v3;Aco007458.v3;Aco007460.v3;Aco007461.v3;Aco007462.v3;Aco007463.v3;Aco007464.v3;Aco007465.v3;Aco007466.v3;Aco007467.v3;Aco007468.v3;Aco007469.v3;Aco007470.v3;Aco021898.v3;PB.6024;PB.6025;PB.6030
MSTRG.8205.1	Aco023267.v3;Aco023268.v3;Aco023269.v3;Aco023270.v3;Aco023271.v3;Aco023272.v3;Aco023273.v3;Aco023274.v3;Aco023275.v3;Aco023276.v3;Aco023277.v3;Aco023278.v3;Aco023279.v3
MSTRG.89233.1	Aco021181.v3;Aco023799.v3;Aco028079.v3;Aco028647.v3;Aco028650.v3;Aco028651.v3;Aco028652.v3;Aco028653.v3
MSTRG.81310.15	Aco029142.v3;Aco029144.v3;Aco029145.v3
MSTRG.61851.1	Aco001668.v3;Aco001669.v3;Aco001670.v3;Aco001671.v3;Aco001672.v3;Aco001673.v3;Aco001674.v3;Aco001675.v3;Aco001676.v3;Aco001677.v3;Aco001678.v3;Aco001679.v3;Aco001680.v3;Aco001681.v3;Aco001682.v3;Aco001683.v3;Aco001684.v3;Aco001685.v3
MSTRG.18002.1	Aco016851.v3;Aco016852.v3;Aco016853.v3;Aco016854.v3;Aco016855.v3;Aco016856.v3;Aco016857.v3;Aco016858.v3;Aco016859.v3;Aco016860.v3;Aco016861.v3;Aco016862.v3;Aco016863.v3;Aco016864.v3;Aco016865.v3;Aco016866.v3;Aco016867.v3;Aco016868.v3;Aco016869.v3;Aco016871.v3;Aco016872.v3;Aco016873.v3;Aco016874.v3;Aco016875.v3;Aco016876.v3;Aco016877.v3;Aco016878.v3;Aco016879.v3;Aco016880.v3
MSTRG.62012.8	Aco001601.v3;Aco001602.v3;Aco001603.v3;Aco001604.v3;Aco001605.v3;Aco001606.v3;Aco001607.v3;Aco001608.v3;Aco001609.v3;Aco001610.v3;Aco001611.v3;Aco001612.v3;Aco001613.v3;Aco001615.v3;Aco001616.v3;Aco001617.v3;Aco001618.v3;Aco001619.v3;Aco001620.v3;Aco001621.v3;Aco001622.v3;Aco001623.v3;PB.8196;PB.8199;PB.8200
MSTRG.59011.1	Aco010184.v3;Aco018992.v3;Aco025073.v3;Aco025162.v3;Aco025163.v3;Aco025165.v3;Aco025166.v3;Aco025168.v3;Aco025169.v3;Aco025170.v3;Aco025171.v3;Aco025172.v3;Aco025291.v3
MSTRG.44052.3	Aco010909.v3;Aco010910.v3;Aco010911.v3;Aco010913.v3;Aco010914.v3;Aco010917.v3;Aco022140.v3
MSTRG.4835.1	Aco018565.v3;Aco018566.v3;Aco018567.v3;Aco018568.v3;Aco018569.v3;Aco018570.v3;Aco018571.v3;Aco018572.v3;Aco018574.v3;Aco018575.v3;Aco018576.v3;Aco018577.v3;Aco018578.v3;Aco018579.v3;PB.569;PB.571;PB.580
MSTRG.33113.1	Aco006454.v3;Aco015147.v3;Aco017419.v3;Aco017420.v3;Aco017421.v3;Aco017425.v3;Aco017426.v3;Aco017427.v3;Aco017428.v3;Aco017429.v3;Aco017430.v3;Aco017431.v3;Aco021390.v3;Aco023349.v3;Aco023515.v3;Aco025067.v3;Aco026422.v3
MSTRG.22909.4	Aco024878.v3;Aco025129.v3;Aco025131.v3;Aco025132.v3;Aco025133.v3;Aco025134.v3
MSTRG.37927.1	Aco028591.v3;Aco029042.v3;Aco029513.v3;Aco030616.v3;Aco030617.v3;Aco030618.v3
MSTRG.45232.4	Aco018947.v3;Aco018948.v3;Aco018949.v3;Aco018950.v3;Aco018951.v3;Aco018953.v3;Aco018954.v3;Aco018955.v3;Aco018956.v3;Aco018957.v3
MSTRG.47554.1	Aco015036.v3;Aco019491.v3;Aco022969.v3;Aco027709.v3;Aco027712.v3;Aco027713.v3;Aco031182.v3
MSTRG.46074.1	Aco012448.v3;Aco012449.v3;Aco012450.v3;Aco012451.v3;Aco012452.v3;Aco012453.v3;Aco012454.v3;Aco012455.v3;Aco012456.v3;Aco012457.v3;Aco012458.v3;Aco014241.v3;Aco014242.v3;Aco014243.v3;Aco014244.v3;Aco014245.v3;Aco014246.v3;Aco014247.v3;Aco014248.v3;Aco014252.v3;Aco014253.v3;Aco014254.v3;Aco014255.v3
MSTRG.30567.1	Aco026766.v3;Aco026767.v3;Aco026768.v3;Aco026770.v3;Aco027991.v3;Aco027992.v3
MSTRG.56183.1	Aco006108.v3;Aco006109.v3;Aco006110.v3;Aco006111.v3;Aco006112.v3;Aco006113.v3;Aco006114.v3;Aco006115.v3;Aco006116.v3;Aco006117.v3;Aco006118.v3;Aco006119.v3;Aco006120.v3;Aco006121.v3;Aco006122.v3;Aco006123.v3;Aco006124.v3;Aco006125.v3;Aco006126.v3;Aco006127.v3;Aco006128.v3;Aco006129.v3;Aco006130.v3;Aco006131.v3;Aco006132.v3;Aco006133.v3;Aco006134.v3;Aco006135.v3
MSTRG.39232.1	Aco016488.v3;Aco016489.v3;Aco016490.v3;Aco016496.v3;Aco016497.v3;Aco016498.v3;Aco016499.v3;Aco016500.v3;Aco016501.v3;Aco016502.v3;PB.5272;PB.5278
MSTRG.76404.1	Aco010189.v3;Aco010190.v3;Aco010191.v3;Aco010192.v3;Aco010193.v3;Aco010194.v3;Aco010195.v3;Aco010196.v3;Aco010197.v3;Aco010198.v3;Aco010199.v3;Aco010200.v3;Aco010201.v3;Aco010202.v3;Aco010204.v3;Aco010205.v3;Aco010206.v3;Aco010207.v3;Aco010208.v3;Aco010209.v3;Aco010210.v3;Aco010211.v3;Aco010212.v3;Aco010213.v3;Aco010214.v3;Aco010215.v3;PB.10130
MSTRG.60183.1	Aco022701.v3;Aco023371.v3
MSTRG.4443.1	Aco019473.v3;Aco019474.v3;Aco019476.v3;Aco028700.v3;Aco028701.v3;Aco028977.v3;Aco028978.v3;Aco028979.v3;Aco028980.v3
MSTRG.91682.1	Aco027017.v3;Aco027018.v3;Aco027019.v3;Aco027020.v3;Aco027021.v3;Aco027022.v3;Aco027023.v3
MSTRG.10265.1	Aco013932.v3;Aco013933.v3;Aco013934.v3;Aco013935.v3;Aco013936.v3;Aco013937.v3;Aco022845.v3;Aco022846.v3;Aco022847.v3;Aco022848.v3;Aco022849.v3;Aco022850.v3;Aco022851.v3;Aco022852.v3;Aco022853.v3;Aco022856.v3;Aco022857.v3;Aco022858.v3;PB.1340
MSTRG.60242.1	Aco023355.v3;Aco023357.v3;Aco026503.v3;Aco026504.v3;Aco026505.v3;Aco026506.v3;Aco026507.v3;Aco026509.v3;Aco026510.v3;Aco026511.v3;Aco026512.v3
MSTRG.33218.1	Aco017441.v3;Aco017442.v3;Aco017443.v3;Aco017444.v3;Aco017445.v3;Aco017446.v3;Aco017447.v3;Aco017448.v3;Aco017449.v3;Aco017450.v3;Aco017451.v3;Aco017452.v3;Aco017453.v3;PB.4569
MSTRG.41197.1	Aco005316.v3;Aco005317.v3;Aco005318.v3;Aco005319.v3;Aco005320.v3;Aco005321.v3;Aco005322.v3;Aco005323.v3;Aco005324.v3;Aco005326.v3;Aco005327.v3;Aco005328.v3;Aco005329.v3;Aco005330.v3;Aco005331.v3;Aco005332.v3;Aco005333.v3;Aco005334.v3;Aco005335.v3;Aco005336.v3;Aco005337.v3;Aco005338.v3;Aco005339.v3
MSTRG.54682.1	Aco017924.v3;Aco017925.v3;Aco018337.v3;Aco018338.v3;Aco018340.v3;Aco024454.v3;Aco024455.v3;Aco024456.v3;Aco024457.v3;PB.7258;PB.7259
MSTRG.2413.1	Aco024890.v3;Aco024893.v3;Aco024894.v3;Aco024897.v3;Aco024898.v3;Aco027450.v3;Aco027451.v3;Aco027452.v3;Aco027453.v3
MSTRG.36876.2	Aco010761.v3;Aco010762.v3;Aco010763.v3;Aco010765.v3;Aco010766.v3;Aco010768.v3;Aco010770.v3;Aco010771.v3;Aco010772.v3;Aco010773.v3;Aco010774.v3;Aco010775.v3;Aco010776.v3;Aco010777.v3;Aco010778.v3;Aco010779.v3;Aco010780.v3;Aco010781.v3
MSTRG.23303.1	Aco021068.v3;Aco021069.v3;Aco021070.v3;Aco021071.v3;Aco021074.v3;Aco021076.v3;Aco021077.v3;Aco021078.v3;Aco021079.v3;Aco021080.v3;Aco021081.v3;Aco021082.v3;Aco021083.v3;PB.3079
MSTRG.68688.8	Aco021875.v3;Aco021879.v3;Aco021881.v3;Aco021882.v3;Aco021883.v3;Aco021884.v3;Aco021887.v3;Aco021888.v3;Aco021889.v3;Aco021890.v3;Aco021891.v3;Aco021892.v3;Aco021893.v3;Aco021894.v3;Aco021895.v3;Aco021896.v3;Aco021898.v3;PB.9051
MSTRG.50462.3	Aco025173.v3;Aco025174.v3;Aco025175.v3;Aco025177.v3;Aco027807.v3;Aco027808.v3;Aco027810.v3
MSTRG.63244.1	Aco023398.v3;Aco024660.v3;Aco028488.v3;Aco028489.v3;Aco028490.v3;Aco028491.v3;Aco031021.v3;PB.8411
MSTRG.90631.1	Aco027178.v3;Aco027180.v3
MSTRG.90280.1	Aco028845.v3;Aco028846.v3;Aco028850.v3;PB.10485
MSTRG.17851.2	Aco010936.v3;Aco010937.v3;Aco010938.v3;Aco010939.v3;Aco010940.v3;Aco010941.v3;Aco010942.v3;Aco010943.v3;Aco010944.v3;Aco010945.v3;Aco016788.v3;Aco016789.v3;Aco016790.v3;Aco016791.v3;Aco016793.v3;Aco016794.v3;Aco016795.v3;Aco016796.v3;Aco016797.v3;Aco016798.v3;Aco016799.v3;Aco016800.v3;Aco016802.v3;Aco016803.v3;Aco016804.v3;Aco016805.v3;Aco016806.v3;Aco027209.v3;Aco027785.v3;Aco028118.v3;Aco028832…
MSTRG.36332.1	Aco009960.v3;Aco009961.v3;Aco009962.v3;Aco009963.v3;Aco009964.v3;Aco009965.v3;Aco009966.v3;Aco009967.v3;Aco009968.v3;Aco009969.v3;Aco009970.v3;Aco009971.v3;Aco009972.v3;Aco009974.v3;Aco009975.v3;Aco009976.v3;Aco009977.v3;Aco009978.v3;Aco009979.v3;PB.4977
MSTRG.42269.1	Aco005749.v3;Aco005750.v3;Aco005751.v3;Aco005752.v3;Aco005753.v3;Aco005754.v3;Aco005755.v3;Aco005756.v3;Aco005757.v3;Aco005758.v3;Aco005759.v3;Aco005760.v3;Aco005761.v3;Aco005762.v3;Aco005763.v3;Aco005764.v3;Aco005765.v3;Aco005766.v3;Aco005767.v3;Aco005768.v3;Aco005769.v3;Aco005770.v3;Aco005771.v3;Aco005772.v3;Aco005773.v3;PB.5562
MSTRG.29281.1	Aco007721.v3;Aco007722.v3;Aco007725.v3;Aco007726.v3;Aco007727.v3;Aco007728.v3;Aco007729.v3;Aco007730.v3;Aco007732.v3;Aco007733.v3;Aco007734.v3;Aco007735.v3;Aco007736.v3;Aco007737.v3;Aco007738.v3;Aco007739.v3;Aco007740.v3;Aco007741.v3
MSTRG.50366.2	Aco023451.v3;Aco023453.v3;Aco026357.v3;PB.6713
MSTRG.2441.1	Aco020938.v3;Aco029310.v3;PB.280
MSTRG.72346.1	Aco015430.v3;Aco015431.v3;Aco015432.v3;Aco015433.v3;Aco015434.v3;Aco015435.v3;Aco015436.v3;Aco015438.v3;Aco015439.v3;Aco015440.v3;Aco015441.v3;Aco015443.v3;Aco015444.v3;Aco015445.v3;Aco015446.v3;Aco015447.v3;Aco015448.v3;Aco015449.v3;Aco015450.v3;Aco015451.v3;Aco015452.v3;Aco015453.v3;Aco015454.v3;PB.9607;PB.9608;PB.9614
MSTRG.67359.3	Aco015324.v3;Aco015325.v3;Aco015326.v3;Aco015327.v3;Aco015328.v3;Aco015329.v3;Aco015330.v3;Aco015331.v3;Aco015332.v3;Aco015333.v3;Aco015334.v3;Aco015335.v3;Aco015336.v3;Aco015337.v3;Aco015338.v3;Aco015339.v3;Aco015340.v3;Aco015341.v3;Aco015343.v3;Aco015344.v3;Aco015345.v3;Aco015346.v3;Aco015347.v3;Aco015349.v3;Aco015350.v3;Aco015351.v3;Aco015352.v3;Aco015353.v3;Aco015354.v3;PB.8902
MSTRG.1948.1	Aco024499.v3;Aco025078.v3
MSTRG.39286.16	Aco016472.v3;Aco016473.v3;Aco016474.v3;Aco016953.v3;Aco016954.v3;Aco016955.v3;Aco016956.v3;Aco016957.v3;Aco016959.v3;PB.5282
MSTRG.30610.1	Aco021168.v3;Aco021169.v3;Aco021170.v3;Aco021171.v3;Aco021172.v3;Aco026770.v3;Aco029248.v3;PB.4134
MSTRG.38658.2	Aco021249.v3;Aco021250.v3;Aco021251.v3;Aco021252.v3;Aco021254.v3;Aco021838.v3;Aco021839.v3;Aco021840.v3;Aco021841.v3;Aco021842.v3;PB.5172
MSTRG.45558.1	Aco007454.v3;Aco007455.v3;Aco007456.v3;Aco007457.v3;Aco007458.v3;Aco007459.v3;Aco007460.v3;Aco007461.v3;Aco007462.v3;Aco007463.v3;Aco007464.v3;Aco007465.v3;Aco007468.v3;Aco007469.v3;Aco007470.v3;Aco007471.v3;Aco007472.v3;Aco007473.v3;Aco007474.v3;Aco007475.v3;Aco007476.v3;Aco016966.v3;PB.6024;PB.6025;PB.6026;PB.6030
MSTRG.65484.1	Aco023024.v3;Aco023025.v3;Aco023026.v3;Aco023029.v3;Aco023874.v3;Aco023875.v3;Aco023876.v3;Aco023877.v3;Aco023878.v3;Aco023879.v3;Aco023880.v3;Aco023881.v3;PB.8729
MSTRG.24613.1	Aco002875.v3;Aco002876.v3;Aco002877.v3;Aco002878.v3;Aco002879.v3;Aco002881.v3;Aco002882.v3;Aco002883.v3;Aco002884.v3;Aco002885.v3;Aco002886.v3;Aco002887.v3;Aco002888.v3;Aco002889.v3;Aco002890.v3;Aco002891.v3;Aco002892.v3;Aco002893.v3;Aco002894.v3;Aco002895.v3;Aco002896.v3;Aco002897.v3;Aco002898.v3;Aco002899.v3;Aco002900.v3;Aco002901.v3;Aco002902.v3;Aco002903.v3;Aco002904.v3
MSTRG.84357.3	Aco030862.v3
MSTRG.73538.1	Aco020593.v3;Aco020595.v3;Aco020596.v3;Aco020598.v3;Aco020601.v3;Aco020602.v3;Aco020603.v3;Aco020604.v3;Aco020605.v3;Aco020607.v3;Aco020608.v3
MSTRG.90723.1	Aco031070.v3
MSTRG.70819.1	Aco023999.v3;Aco025222.v3
MSTRG.8990.1	Aco001150.v3;Aco001151.v3;Aco001152.v3;Aco001153.v3;Aco001154.v3;Aco001155.v3;Aco001156.v3;Aco001157.v3;Aco001158.v3;Aco001159.v3;Aco001160.v3;Aco001162.v3;Aco001163.v3;Aco001164.v3;Aco001165.v3;Aco001166.v3;Aco001167.v3;Aco001168.v3;Aco001169.v3;Aco001170.v3;Aco001171.v3;Aco001172.v3;Aco001173.v3
MSTRG.47089.3	Aco028593.v3;Aco028594.v3;Aco028596.v3;Aco028597.v3;Aco028598.v3;Aco028599.v3;PB.6256
MSTRG.5555.1	Aco015097.v3;Aco015098.v3;Aco015099.v3;Aco015101.v3;Aco015102.v3;Aco015103.v3;Aco015105.v3;Aco015106.v3;Aco015107.v3;Aco015108.v3;Aco015109.v3;Aco015110.v3;Aco015111.v3;Aco015112.v3;PB.709
MSTRG.10798.3	Aco026463.v3;Aco026464.v3;Aco026466.v3;Aco026467.v3;Aco026468.v3;Aco026469.v3;Aco026471.v3;Aco028200.v3;Aco028201.v3;Aco028202.v3;Aco028203.v3;PB.1394
MSTRG.6691.1	Aco025619.v3;Aco025621.v3;Aco025622.v3;Aco025623.v3;Aco025624.v3;Aco025625.v3;Aco025626.v3;Aco025627.v3;Aco025858.v3;Aco025859.v3;Aco025862.v3;Aco025864.v3;PB.875;PB.876
MSTRG.39526.2	Aco025910.v3;Aco025911.v3;Aco025912.v3;Aco025913.v3;Aco025914.v3;Aco025916.v3;Aco025921.v3
MSTRG.62591.1	Aco015648.v3;Aco015649.v3;Aco015650.v3;Aco015651.v3;Aco015652.v3;Aco015653.v3;Aco015655.v3;Aco015656.v3;Aco015657.v3;Aco015658.v3;Aco015659.v3;Aco015660.v3;Aco015661.v3;Aco015662.v3;Aco015663.v3
MSTRG.18599.1	Aco004297.v3;Aco004298.v3;Aco004299.v3;Aco004300.v3;Aco004301.v3;Aco004302.v3;Aco004303.v3;Aco004304.v3;Aco004305.v3;Aco004306.v3;Aco004307.v3;Aco004308.v3;Aco004309.v3;Aco004310.v3;Aco004311.v3;Aco004312.v3;Aco004313.v3;Aco004314.v3;Aco004315.v3;Aco004316.v3;Aco004317.v3;Aco004318.v3;Aco004319.v3;Aco004320.v3;Aco004321.v3;Aco004322.v3;Aco004323.v3
MSTRG.17286.1	Aco017898.v3;Aco017899.v3;Aco017900.v3;Aco017901.v3;Aco017902.v3;Aco017903.v3;Aco017904.v3;Aco017906.v3;Aco017907.v3;Aco017908.v3;Aco017909.v3;Aco017910.v3;Aco017911.v3;Aco017912.v3
MSTRG.90335.9	Aco027844.v3;Aco027845.v3;Aco027847.v3;Aco027848.v3;PB.10488
MSTRG.76673.10	Aco028516.v3;Aco028517.v3;PB.7269
MSTRG.25793.1	Aco005037.v3;Aco005038.v3;Aco005039.v3;Aco005040.v3;Aco005041.v3;Aco005042.v3;Aco005043.v3;Aco005044.v3;Aco005045.v3;Aco005046.v3;Aco005047.v3;Aco005048.v3;Aco005049.v3;Aco005050.v3;Aco005051.v3;Aco005052.v3;Aco005053.v3;Aco005054.v3;Aco005055.v3;Aco005056.v3;Aco005057.v3;Aco005058.v3;Aco005059.v3;Aco005060.v3;Aco005061.v3;Aco005062.v3;Aco005063.v3;Aco005064.v3;Aco005065.v3;Aco005066.v3;PB.3522;P…
MSTRG.1452.1	Aco022454.v3;Aco024045.v3;Aco024048.v3;Aco024049.v3;Aco024050.v3
MSTRG.90335.5	Aco027844.v3;Aco027845.v3;Aco027847.v3;Aco027848.v3;PB.10488
MSTRG.6765.1	Aco002354.v3;Aco002509.v3;Aco003747.v3;Aco005266.v3;Aco006553.v3;Aco008629.v3;Aco010029.v3;Aco012836.v3;Aco013151.v3;Aco013807.v3;Aco016121.v3;Aco016444.v3;Aco019319.v3;Aco020355.v3;Aco022396.v3;Aco022397.v3;Aco022399.v3;Aco022402.v3;Aco022403.v3;Aco025434.v3;Aco031325.v3;PB.881
MSTRG.6886.1	Aco022381.v3;Aco022382.v3;Aco023646.v3;Aco023955.v3;Aco024080.v3;Aco024934.v3;Aco025241.v3;Aco025242.v3;Aco025245.v3;Aco025246.v3;Aco025247.v3;Aco025248.v3;Aco025249.v3;Aco025250.v3;Aco025251.v3;Aco025252.v3;Aco027082.v3;Aco028228.v3;Aco028591.v3;Aco028902.v3;Aco029513.v3;Aco030111.v3;PB.888
MSTRG.16434.1	Aco025011.v3;Aco025012.v3;Aco025013.v3;Aco025999.v3;Aco026000.v3;Aco026001.v3;Aco026003.v3;PB.2102;PB.2104
MSTRG.88143.1	Aco021948.v3;Aco021949.v3;Aco021950.v3;Aco021951.v3;Aco021952.v3;Aco021953.v3;Aco021954.v3;Aco021955.v3;Aco021957.v3;Aco021958.v3;Aco021959.v3;Aco021961.v3;Aco021963.v3;Aco021964.v3;Aco021965.v3;Aco021966.v3;Aco021967.v3;Aco021968.v3;Aco021969.v3;Aco021970.v3;Aco021971.v3;Aco021972.v3;Aco021973.v3;Aco021974.v3;Aco021975.v3;Aco021976.v3;Aco021977.v3;Aco021978.v3;Aco021979.v3;Aco021980.v3;Aco021981…
MSTRG.47665.2	Aco019665.v3;Aco024535.v3;Aco025604.v3;Aco026293.v3;Aco026672.v3;Aco027209.v3;Aco028832.v3;Aco028972.v3;Aco028973.v3;Aco028974.v3;Aco031692.v3;PB.6279;PB.6284
MSTRG.89964.2	Aco026029.v3;Aco026032.v3
MSTRG.32130.1	Aco016974.v3;Aco016975.v3;Aco016976.v3;Aco016977.v3;Aco016978.v3;Aco016979.v3;Aco016980.v3;Aco016981.v3;Aco016982.v3;Aco016983.v3;Aco016984.v3;Aco016985.v3;Aco016986.v3;Aco016987.v3;Aco016988.v3;Aco016989.v3;Aco016990.v3;Aco026874.v3;Aco026875.v3;Aco026876.v3;Aco026877.v3;Aco026878.v3;Aco026879.v3;Aco026880.v3
MSTRG.36701.1	Aco010712.v3;Aco010713.v3;Aco010714.v3;Aco010715.v3;Aco010716.v3;Aco010717.v3;Aco010719.v3;Aco010720.v3;Aco010721.v3;Aco010722.v3;Aco010723.v3;Aco010724.v3;Aco010725.v3;Aco010726.v3;Aco010727.v3;Aco010728.v3;Aco010729.v3;Aco010730.v3;Aco010731.v3;Aco010732.v3;Aco010733.v3;Aco010734.v3;Aco010735.v3;PB.5031
MSTRG.42355.1	Aco005795.v3;Aco005796.v3;Aco005797.v3;Aco005798.v3;Aco005799.v3;Aco005800.v3;Aco005801.v3;Aco005802.v3;Aco005803.v3;Aco005804.v3;Aco005805.v3;Aco005806.v3;Aco005807.v3;Aco005808.v3;Aco005809.v3;Aco005810.v3;Aco005811.v3;Aco005812.v3;Aco005813.v3;Aco005814.v3;Aco005815.v3;Aco005816.v3;Aco005818.v3
MSTRG.49513.1	Aco006251.v3;Aco006253.v3;Aco006254.v3;Aco006255.v3;Aco006256.v3;Aco006257.v3;Aco006258.v3;Aco006262.v3;Aco006263.v3;Aco006264.v3;Aco006265.v3;Aco006266.v3;Aco006267.v3;Aco006268.v3;Aco006269.v3;Aco006270.v3;Aco006271.v3;PB.6637
MSTRG.16549.1	Aco027475.v3;Aco027476.v3;Aco027477.v3;Aco028391.v3;Aco028392.v3;Aco028394.v3;Aco028395.v3;Aco028396.v3
MSTRG.37982.1	Aco023667.v3;Aco024079.v3;Aco024080.v3;Aco024081.v3;Aco024085.v3;Aco024778.v3;Aco027796.v3;Aco027797.v3;Aco027798.v3
MSTRG.65621.19	Aco022254.v3;Aco022258.v3;Aco022260.v3;Aco022261.v3;Aco022262.v3;Aco024535.v3;Aco024536.v3;Aco024538.v3
MSTRG.89325.1	Aco024866.v3;Aco024868.v3;Aco024869.v3;Aco024870.v3;Aco024871.v3;Aco024872.v3;Aco024873.v3;Aco024874.v3;Aco024876.v3;Aco024877.v3;Aco024878.v3
MSTRG.19984.1	Aco017690.v3;Aco019781.v3;Aco019782.v3;Aco019783.v3;Aco019785.v3;Aco019786.v3;Aco019787.v3;Aco019788.v3;Aco019790.v3;Aco019791.v3;Aco019792.v3;Aco019793.v3
MSTRG.89547.1	Aco020071.v3;Aco020972.v3;Aco023674.v3;Aco025056.v3;Aco025489.v3;Aco025490.v3;Aco025492.v3;Aco025493.v3;Aco025495.v3;Aco027044.v3;Aco029431.v3;Aco030654.v3
MSTRG.29315.1	Aco007733.v3;Aco007734.v3;Aco007735.v3;Aco007736.v3;Aco007737.v3;Aco007738.v3;Aco007739.v3;Aco007740.v3;Aco007741.v3;Aco007742.v3;Aco007743.v3;Aco007744.v3;Aco007745.v3;Aco007746.v3;Aco007747.v3;Aco007748.v3;Aco007749.v3;Aco007750.v3;Aco007751.v3;PB.4031
MSTRG.73621.9	Aco004667.v3;Aco008173.v3;Aco009385.v3;Aco010897.v3;Aco016229.v3;Aco019695.v3;Aco021071.v3;Aco021717.v3;Aco021720.v3;Aco021721.v3;Aco021723.v3;Aco021724.v3;Aco026643.v3;Aco031516.v3;PB.9842
MSTRG.27158.1	Aco022374.v3;Aco022379.v3;Aco028342.v3
MSTRG.83932.1	Aco003719.v3;Aco004667.v3;Aco029616.v3;Aco031392.v3
MSTRG.50638.1	Aco019466.v3;Aco024015.v3;Aco024016.v3;Aco024017.v3;Aco024018.v3;Aco024020.v3;Aco024021.v3;Aco024022.v3;Aco024023.v3;Aco024025.v3;Aco024026.v3
MSTRG.70916.1	Aco019663.v3;Aco023675.v3;Aco023799.v3;Aco024956.v3;Aco024957.v3;Aco024959.v3;Aco024960.v3;Aco024965.v3;Aco028036.v3;PB.10222;PB.10285;PB.10415;PB.3743;PB.500;PB.6279;PB.7999
MSTRG.93368.1	Aco030930.v3
MSTRG.88652.2	Aco025602.v3;Aco025604.v3;Aco025605.v3;Aco025606.v3
MSTRG.85206.2	Aco028118.v3
MSTRG.70040.24	Aco016028.v3;Aco016029.v3;Aco016031.v3;Aco016032.v3;Aco016033.v3;Aco016034.v3;Aco016035.v3;Aco016036.v3;PB.9248
MSTRG.17236.17	Aco017872.v3;Aco017873.v3;Aco017874.v3;Aco017875.v3;Aco017876.v3;Aco017877.v3;Aco017878.v3;Aco017880.v3;Aco017881.v3;Aco017882.v3;Aco017885.v3
MSTRG.90217.12	Aco028633.v3
MSTRG.2443.1	Aco020938.v3;Aco020941.v3;Aco029310.v3;PB.280
MSTRG.46564.9	Aco012605.v3;Aco012606.v3;Aco012607.v3;Aco012608.v3;Aco012609.v3;Aco012610.v3;Aco012611.v3;Aco012614.v3;Aco012615.v3;Aco012616.v3;Aco012617.v3;Aco012618.v3;Aco012619.v3;Aco012620.v3
MSTRG.9918.10	Aco000712.v3;Aco000713.v3;Aco000715.v3;Aco000716.v3;Aco000717.v3;Aco000718.v3;Aco000719.v3;Aco000720.v3;Aco000721.v3;Aco000722.v3;Aco000723.v3;Aco000724.v3;Aco000725.v3
MSTRG.79932.1	Aco030748.v3;Aco030749.v3
MSTRG.11017.2	Aco024681.v3;Aco024683.v3;Aco024684.v3;Aco024685.v3;Aco024686.v3;Aco024689.v3
MSTRG.40103.2	Aco023921.v3;Aco023922.v3;Aco023924.v3;Aco023925.v3;Aco023930.v3;Aco023931.v3;Aco027400.v3;PB.5323
MSTRG.26416.1	Aco005290.v3;Aco005291.v3;Aco005292.v3;Aco005293.v3;Aco005294.v3;Aco019826.v3;Aco019827.v3;Aco019828.v3;Aco019829.v3;PB.3651
MSTRG.12140.1	Aco019996.v3;Aco019997.v3;Aco019998.v3;Aco019999.v3;Aco020000.v3;Aco020001.v3;Aco020002.v3;Aco020005.v3;Aco020006.v3;Aco020012.v3;Aco020013.v3;Aco020014.v3;Aco020015.v3;Aco020017.v3;Aco020018.v3;Aco020019.v3
MSTRG.38924.1	Aco016385.v3;Aco016386.v3;Aco016387.v3;Aco016388.v3;Aco016389.v3;Aco016390.v3;Aco016391.v3;Aco016392.v3;Aco016393.v3;Aco016394.v3;Aco016396.v3;Aco016397.v3;Aco016398.v3;Aco016399.v3;Aco016401.v3;Aco016402.v3;PB.5221
MSTRG.16531.3	Aco020550.v3;Aco020553.v3;Aco020554.v3;Aco020555.v3;Aco020556.v3;Aco028059.v3;Aco028060.v3;Aco028062.v3;Aco028063.v3;PB.2106;PB.2107
MSTRG.7737.1	Aco025472.v3;Aco025473.v3;Aco025475.v3
MSTRG.83272.34	Aco030886.v3
MSTRG.58820.5	Aco016153.v3;Aco019731.v3;Aco021420.v3;Aco022814.v3;Aco022821.v3;Aco024491.v3;Aco025056.v3;Aco027785.v3;Aco028765.v3;Aco030074.v3;Aco030357.v3;Aco031396.v3
MSTRG.40884.15	Aco018124.v3;Aco018125.v3;Aco018126.v3;Aco018127.v3;Aco018128.v3;Aco018129.v3;Aco018130.v3;Aco018131.v3;Aco018133.v3;Aco021761.v3;Aco021762.v3;Aco021763.v3;Aco021765.v3;Aco021766.v3;Aco021767.v3;PB.5352;PB.5356
MSTRG.16517.2	Aco020714.v3;Aco027504.v3;Aco028059.v3;Aco028060.v3;Aco028062.v3;Aco028063.v3;PB.2106;PB.2107
MSTRG.6301.12	Aco016908.v3;Aco016909.v3;Aco016910.v3;Aco016911.v3;Aco016914.v3;Aco016915.v3;Aco016916.v3;Aco016917.v3;Aco016918.v3;PB.851;PB.853
MSTRG.60286.1	Aco023766.v3;Aco023767.v3
MSTRG.49542.1	Aco006251.v3;Aco006253.v3;Aco006254.v3;Aco006255.v3;Aco006256.v3;Aco006257.v3;Aco018655.v3;Aco018656.v3;Aco019830.v3;Aco024026.v3;PB.6637
MSTRG.42832.1	Aco000433.v3;Aco000434.v3;Aco000435.v3;Aco000436.v3;Aco000437.v3;Aco000438.v3;Aco000439.v3;Aco000440.v3;Aco000441.v3;Aco000442.v3;Aco000443.v3;Aco000445.v3;Aco000446.v3;Aco000447.v3;Aco000448.v3;Aco000449.v3;Aco000450.v3;Aco000451.v3;Aco000452.v3;Aco000453.v3;Aco000454.v3;Aco000455.v3;Aco000456.v3;Aco000457.v3;Aco000458.v3;Aco000459.v3;PB.5714
MSTRG.27614.1	Aco021461.v3;Aco021462.v3;Aco021464.v3;Aco021467.v3
MSTRG.17237.1	Aco017872.v3;Aco017873.v3;Aco017874.v3;Aco017875.v3;Aco017876.v3;Aco017877.v3;Aco017878.v3;Aco017880.v3;Aco017881.v3;Aco017882.v3;Aco017885.v3
MSTRG.10201.4	Aco013938.v3;Aco013939.v3;Aco013940.v3;Aco013941.v3;Aco013942.v3;Aco013943.v3;Aco013944.v3;Aco013945.v3;Aco013946.v3;Aco013947.v3;Aco013948.v3;Aco013950.v3;Aco013951.v3;Aco013952.v3;Aco013953.v3;Aco013954.v3;Aco013955.v3;Aco013956.v3;Aco013957.v3;Aco013958.v3;PB.1330
MSTRG.25088.1	Aco003123.v3;Aco003124.v3;Aco003125.v3;Aco003126.v3;Aco003127.v3;Aco003128.v3;Aco003129.v3;Aco003130.v3;Aco003131.v3;Aco003132.v3;Aco003133.v3;Aco003134.v3;Aco003135.v3;Aco003136.v3;Aco003137.v3;Aco003138.v3;Aco003140.v3;Aco003141.v3;Aco003142.v3;Aco003144.v3;Aco003145.v3;Aco003146.v3;Aco003147.v3;Aco003148.v3;Aco003149.v3;Aco003150.v3;Aco003151.v3;Aco003152.v3;Aco003153.v3;Aco003155.v3;PB.3352;P…
MSTRG.79122.1	Aco017179.v3;Aco031843.v3
MSTRG.80868.1	Aco030017.v3;Aco030018.v3;Aco030019.v3;Aco030021.v3
MSTRG.40488.1	Aco023165.v3;Aco023168.v3
MSTRG.50384.1	Aco026390.v3;Aco026391.v3;Aco026392.v3;Aco026393.v3
MSTRG.22034.1	Aco011489.v3;Aco011491.v3;Aco011492.v3;Aco011493.v3;Aco011494.v3;Aco011495.v3;Aco011496.v3;Aco011497.v3;Aco011498.v3;Aco011499.v3;Aco011500.v3;PB.2998;PB.3002;PB.3003
MSTRG.3832.1	Aco023377.v3;Aco023380.v3
MSTRG.55719.1	Aco000012.v3;Aco000013.v3;Aco000014.v3;Aco000015.v3;Aco000017.v3;Aco000018.v3;Aco000020.v3;Aco021394.v3;Aco029376.v3;PB.7316;PB.7317
MSTRG.72796.3	Aco007147.v3;Aco007148.v3;Aco007149.v3;Aco007150.v3;Aco007151.v3;Aco007152.v3;Aco007153.v3;Aco007154.v3;Aco007156.v3;Aco007157.v3;Aco007158.v3;Aco007159.v3;Aco007160.v3;Aco007161.v3;Aco007162.v3;Aco007163.v3;Aco007164.v3;Aco007165.v3;Aco007166.v3;Aco007167.v3;Aco007168.v3;Aco007169.v3;Aco007170.v3;Aco007171.v3;Aco007173.v3;Aco007174.v3;Aco007175.v3
MSTRG.15504.1	Aco002047.v3;Aco002048.v3;Aco002050.v3;Aco002054.v3;Aco002055.v3;Aco002056.v3;Aco002057.v3;Aco002058.v3;Aco002059.v3;PB.2061;PB.2062
MSTRG.50664.1	Aco019650.v3;Aco024002.v3;Aco024020.v3;Aco024021.v3;Aco024022.v3;Aco024023.v3;Aco024025.v3;Aco024026.v3;Aco024027.v3;Aco024028.v3;PB.6724
MSTRG.27298.1	Aco024612.v3;Aco030327.v3;Aco030329.v3;Aco030651.v3
MSTRG.70521.1	Aco018627.v3;Aco018628.v3;Aco018629.v3;Aco018630.v3;Aco018631.v3;Aco018632.v3;Aco018633.v3;Aco018634.v3;Aco018635.v3;PB.9318
MSTRG.41196.1	Aco005314.v3;Aco005316.v3;Aco005317.v3;Aco005318.v3;Aco005319.v3;Aco005320.v3;Aco005321.v3;Aco005322.v3;Aco005323.v3;Aco005324.v3;Aco005326.v3;Aco005327.v3;Aco005328.v3;Aco005329.v3;Aco005330.v3;Aco005331.v3;Aco005332.v3;Aco005333.v3;Aco005334.v3;Aco005335.v3;Aco005336.v3;Aco005337.v3;Aco005338.v3;Aco005339.v3
MSTRG.65791.7	Aco024157.v3;Aco024158.v3;Aco024159.v3;Aco024160.v3;Aco024161.v3;Aco027170.v3;Aco027172.v3;Aco027176.v3;Aco027177.v3;Aco030105.v3;Aco030376.v3;Aco030378.v3;Aco031448.v3
MSTRG.38282.2	Aco026618.v3;Aco026619.v3;Aco026620.v3;Aco026624.v3;Aco026757.v3;Aco026758.v3;Aco026759.v3;Aco026868.v3;PB.5148;PB.5149
MSTRG.62285.1	Aco001463.v3;Aco001464.v3;Aco001465.v3;Aco001466.v3;Aco001467.v3;Aco001468.v3;Aco001469.v3;Aco001470.v3;Aco001471.v3;Aco001472.v3;Aco001473.v3;Aco001474.v3;Aco001475.v3;Aco001476.v3;Aco001477.v3;Aco001478.v3;Aco001479.v3;Aco001480.v3;Aco001481.v3;Aco001482.v3;Aco001483.v3;Aco001484.v3;Aco001485.v3;Aco001486.v3;Aco001487.v3;Aco001488.v3;Aco001489.v3;Aco001490.v3;Aco001491.v3;Aco001492.v3;Aco001493…
MSTRG.56689.2	Aco005874.v3;Aco005875.v3;Aco005876.v3;Aco005877.v3;Aco005878.v3;Aco005879.v3;Aco005880.v3;Aco005881.v3;Aco005882.v3;Aco005884.v3;Aco005885.v3;Aco005886.v3;Aco005887.v3;Aco005888.v3;Aco005889.v3;Aco005890.v3;Aco005891.v3;Aco005893.v3;Aco005894.v3;Aco005895.v3;PB.7521;PB.7523
MSTRG.66250.2	Aco018191.v3;Aco018192.v3;Aco018193.v3;Aco018195.v3;Aco018198.v3;Aco024091.v3;Aco024092.v3
MSTRG.43773.1	Aco010851.v3;Aco010852.v3;Aco010853.v3;Aco010854.v3;Aco010855.v3;Aco020121.v3;Aco020122.v3;PB.5903
MSTRG.13301.5	Aco011909.v3;Aco011910.v3;Aco011911.v3;Aco011912.v3;Aco011913.v3;Aco011914.v3;Aco011915.v3;Aco011916.v3;Aco011917.v3;Aco011918.v3;Aco011919.v3;Aco011920.v3;Aco011921.v3;Aco011922.v3;Aco011923.v3;Aco011924.v3;Aco011925.v3;Aco011927.v3;Aco011928.v3;Aco011929.v3;Aco011930.v3;Aco011931.v3;Aco011933.v3;PB.1577;PB.1585;PB.1589;PB.1591;PB.1593;PB.1594
MSTRG.88325.2	Aco007477.v3;Aco015688.v3;Aco015941.v3;Aco019245.v3;Aco019479.v3;Aco019571.v3;Aco019650.v3;Aco019735.v3;Aco019861.v3;Aco020114.v3;Aco020422.v3;Aco021034.v3;Aco021201.v3;Aco022416.v3;Aco022587.v3;Aco022746.v3;Aco023056.v3;Aco023078.v3;Aco023560.v3;Aco023594.v3;Aco023708.v3;Aco023799.v3;Aco023840.v3;Aco024221.v3;Aco024972.v3;Aco025015.v3;Aco025157.v3;Aco025159.v3;Aco025161.v3;Aco025480.v3;Aco025935…
MSTRG.69215.1	Aco008113.v3;Aco008114.v3;Aco008115.v3;Aco008116.v3;Aco008117.v3;Aco008120.v3;Aco008121.v3;Aco008122.v3;Aco008124.v3;Aco008125.v3;Aco008126.v3;Aco008127.v3;Aco008128.v3;PB.9087
MSTRG.10181.1	Aco013947.v3;Aco013948.v3;Aco013949.v3;Aco013950.v3;Aco013951.v3;Aco013952.v3;Aco013953.v3;Aco013954.v3;Aco013955.v3;Aco013957.v3;Aco013958.v3;Aco013959.v3;Aco013960.v3;Aco013961.v3;Aco013963.v3;Aco013964.v3;Aco013965.v3;Aco013966.v3;Aco013967.v3;Aco013968.v3;PB.1330
MSTRG.40884.2	Aco018124.v3;Aco018125.v3;Aco018126.v3;Aco018127.v3;Aco018128.v3;Aco018129.v3;Aco018130.v3;Aco018131.v3;Aco018133.v3;Aco021761.v3;Aco021762.v3;Aco021763.v3;Aco021765.v3;Aco021766.v3;Aco021767.v3;PB.5352;PB.5356
MSTRG.65382.1	Aco023862.v3;Aco023863.v3;Aco023864.v3;Aco023865.v3;Aco024147.v3;Aco024148.v3;Aco024149.v3;Aco024150.v3;Aco024151.v3;Aco024153.v3;Aco024154.v3
MSTRG.82528.1	Aco031509.v3
MSTRG.20455.1	Aco022136.v3;Aco024279.v3;Aco024280.v3;Aco024281.v3
MSTRG.55479.2	Aco023298.v3;Aco023300.v3;Aco023302.v3;Aco023305.v3
MSTRG.44856.11	Aco018484.v3;Aco018487.v3;Aco018488.v3;Aco018489.v3;Aco018490.v3;Aco018491.v3;Aco018492.v3;Aco018494.v3;Aco018496.v3;PB.5947
MSTRG.15234.1	Aco002127.v3;Aco002128.v3;Aco002129.v3;Aco002130.v3;Aco002131.v3;Aco002132.v3;Aco002133.v3;Aco002134.v3;Aco002135.v3;Aco002136.v3;Aco002137.v3;Aco002138.v3;Aco002139.v3;Aco002140.v3;PB.2027
MSTRG.68391.1	Aco022032.v3;Aco022033.v3;Aco022034.v3;Aco022036.v3;Aco022037.v3;Aco022038.v3;Aco022039.v3;Aco022043.v3;Aco029707.v3;PB.9027
MSTRG.69002.1	Aco023252.v3;Aco023254.v3;Aco023255.v3;Aco023256.v3;Aco023257.v3;Aco023259.v3;Aco023260.v3;Aco031323.v3
MSTRG.50292.1	Aco021594.v3;Aco021596.v3;Aco021597.v3;Aco021598.v3;Aco021600.v3;Aco021601.v3;Aco021602.v3
MSTRG.89582.1	Aco003665.v3;Aco019232.v3;Aco020040.v3;Aco020722.v3;Aco021633.v3;Aco022116.v3;Aco025784.v3;Aco025785.v3;Aco025786.v3;Aco025790.v3;Aco025791.v3;Aco025793.v3;Aco026719.v3;Aco027477.v3;Aco029172.v3
MSTRG.16104.5	Aco023895.v3;Aco026604.v3;Aco026606.v3;Aco026607.v3;Aco026608.v3;Aco027852.v3;Aco027854.v3;Aco028118.v3;Aco028130.v3;Aco028133.v3;Aco030492.v3
MSTRG.70913.1	Aco024194.v3;Aco024955.v3;Aco024956.v3;Aco024957.v3;Aco024959.v3;Aco024960.v3;Aco024965.v3;Aco031125.v3
MSTRG.12971.1	Aco015557.v3;Aco015558.v3;Aco015559.v3;Aco015560.v3;Aco015561.v3;Aco015562.v3;Aco015563.v3;Aco015564.v3;Aco015565.v3;Aco015566.v3;Aco015567.v3;Aco015568.v3;Aco015569.v3;Aco015570.v3;Aco015571.v3;Aco015572.v3;Aco015573.v3;Aco015574.v3;Aco015575.v3;Aco015576.v3;PB.1530
MSTRG.9775.1	Aco000781.v3;Aco000782.v3;Aco000783.v3;Aco000784.v3;Aco000785.v3;Aco000786.v3;Aco000787.v3;Aco000788.v3;Aco000789.v3;Aco000790.v3;Aco000791.v3;Aco000793.v3;Aco000794.v3;Aco000795.v3;Aco000796.v3;Aco000797.v3;Aco000798.v3;Aco000799.v3;Aco000800.v3;Aco000801.v3;Aco000802.v3;Aco000803.v3;Aco000804.v3;Aco000805.v3;Aco000806.v3;Aco000807.v3;PB.1243
MSTRG.20286.1	Aco016373.v3;Aco016374.v3;Aco016375.v3;Aco016376.v3;Aco016379.v3;Aco016380.v3;Aco016381.v3;Aco016382.v3;Aco016383.v3;Aco016384.v3;Aco016576.v3;Aco019395.v3;Aco020040.v3;Aco022114.v3;Aco022116.v3;Aco022117.v3;Aco023119.v3;Aco023156.v3;Aco024304.v3;Aco024846.v3;Aco024921.v3;Aco026298.v3;Aco026496.v3;Aco029146.v3;Aco030055.v3;Aco030279.v3;PB.10466
MSTRG.87816.1	Aco019084.v3;Aco021060.v3;Aco022155.v3;Aco023244.v3;Aco024956.v3;Aco027203.v3;Aco027204.v3;Aco027205.v3;Aco027731.v3;Aco029996.v3;Aco031628.v3
MSTRG.17794.1	Aco010954.v3;Aco010956.v3;Aco010957.v3;Aco010958.v3;Aco010959.v3;Aco010960.v3;Aco010961.v3;Aco010962.v3;Aco010963.v3;Aco010964.v3;Aco010965.v3;Aco010966.v3;Aco010967.v3;Aco010968.v3;Aco010969.v3;Aco010970.v3;Aco010971.v3;Aco010972.v3;Aco010973.v3;Aco010974.v3;Aco010975.v3;Aco010976.v3;Aco010977.v3;Aco010978.v3;Aco010979.v3;Aco010980.v3;Aco010981.v3;Aco010982.v3;Aco010983.v3;PB.2295
MSTRG.81863.2	Aco030298.v3;Aco030299.v3
MSTRG.30706.1	Aco006454.v3;Aco015147.v3;Aco024943.v3;Aco024947.v3;Aco024948.v3;Aco024949.v3;Aco024950.v3;PB.4141;PB.4142
MSTRG.50453.5	Aco025173.v3;Aco025174.v3;Aco027807.v3;Aco027809.v3;Aco027810.v3
MSTRG.81310.19	Aco029142.v3;Aco029144.v3;Aco029145.v3
MSTRG.4248.2	Aco019422.v3;Aco025216.v3;Aco025606.v3;Aco027120.v3;Aco027121.v3;Aco027127.v3;Aco028729.v3;Aco028913.v3;Aco030074.v3;Aco030163.v3;Aco031043.v3;Aco031044.v3;Aco031576.v3
MSTRG.2479.1	Aco021353.v3;Aco022696.v3;Aco022697.v3;Aco022698.v3;Aco025559.v3;Aco025560.v3
MSTRG.20814.1	Aco023645.v3;Aco023646.v3;Aco023647.v3;Aco023648.v3;Aco023720.v3;Aco023730.v3;Aco023731.v3;Aco026792.v3;Aco026793.v3;Aco026794.v3;Aco026795.v3
MSTRG.70722.1	Aco019921.v3;Aco019928.v3;Aco019929.v3;Aco019931.v3
MSTRG.41560.1	Aco005433.v3;Aco005434.v3;Aco005435.v3;Aco005437.v3;Aco005438.v3;Aco005439.v3;Aco005440.v3;Aco005441.v3;Aco005442.v3;Aco005443.v3;Aco005444.v3;Aco005445.v3;Aco005446.v3;Aco005447.v3;Aco005448.v3;Aco005449.v3;Aco005450.v3;Aco005451.v3;Aco005452.v3;Aco005453.v3;Aco005454.v3;Aco005455.v3;Aco005456.v3;Aco005457.v3;Aco005458.v3;PB.5420
MSTRG.88772.1	Aco028916.v3;Aco028917.v3;Aco028919.v3
MSTRG.75151.3	Aco016461.v3;Aco016463.v3;Aco016464.v3;Aco016466.v3;Aco016469.v3;PB.9974
MSTRG.12921.1	Aco015577.v3;Aco015578.v3;Aco015579.v3;Aco015580.v3;Aco015581.v3;Aco015582.v3;Aco015583.v3;Aco015584.v3;Aco015585.v3;Aco015586.v3;Aco015587.v3;Aco015588.v3;Aco015589.v3;Aco015591.v3;Aco015592.v3;PB.1522
MSTRG.34028.2	Aco024239.v3;Aco028948.v3;Aco028949.v3;Aco028950.v3;Aco029046.v3;Aco029048.v3;PB.4629
MSTRG.7117.3	Aco022649.v3;Aco022749.v3;Aco022750.v3;Aco022751.v3;Aco022753.v3;Aco022754.v3;PB.897
MSTRG.93853.1	Aco020173.v3;Aco021729.v3;Aco024218.v3;Aco024386.v3;Aco025269.v3;Aco025935.v3;Aco026018.v3;Aco027099.v3;Aco029507.v3;Aco029508.v3;Aco029509.v3
MSTRG.6306.2	Aco016908.v3;Aco016909.v3;Aco016910.v3;Aco016911.v3;Aco016912.v3;Aco016913.v3;Aco016914.v3;Aco016915.v3;PB.853
MSTRG.86519.3	Aco031225.v3
MSTRG.23337.4	Aco019388.v3;Aco021079.v3;Aco021080.v3;Aco021081.v3;Aco021082.v3;Aco021083.v3;Aco021087.v3;Aco021088.v3;Aco021089.v3;Aco027785.v3;Aco029236.v3
MSTRG.16207.7	Aco022531.v3;Aco027937.v3;Aco027938.v3;Aco027939.v3;Aco027940.v3;Aco027942.v3;Aco029614.v3;Aco029615.v3;Aco029616.v3
MSTRG.80436.3	Aco028574.v3;Aco031691.v3
MSTRG.63197.1	Aco027584.v3;Aco027585.v3;Aco027586.v3;Aco027587.v3;Aco027588.v3;Aco027965.v3;Aco027966.v3;Aco027968.v3
MSTRG.88787.2	Aco028916.v3;Aco028917.v3;Aco028919.v3
MSTRG.14643.3	Aco002385.v3;Aco002386.v3;Aco002388.v3;Aco002389.v3;Aco002390.v3;Aco002391.v3;Aco002392.v3;Aco002393.v3;Aco002394.v3;Aco002395.v3;Aco002396.v3;Aco002397.v3;Aco002398.v3;Aco002400.v3;Aco002401.v3;Aco002402.v3;Aco002403.v3;Aco002404.v3;Aco002405.v3;Aco002406.v3;Aco002407.v3;Aco002408.v3;Aco002409.v3;Aco002410.v3;Aco002411.v3;Aco002412.v3;Aco002413.v3;Aco002414.v3;Aco002415.v3;PB.1903
MSTRG.22229.4	Aco011429.v3;Aco011430.v3;Aco011431.v3;Aco011435.v3;Aco011436.v3;Aco011437.v3;Aco011439.v3;Aco011440.v3;Aco011441.v3;Aco011442.v3;PB.3036
MSTRG.10798.4	Aco021567.v3;Aco026463.v3;Aco026464.v3;Aco026466.v3;Aco026467.v3;Aco026468.v3;Aco026469.v3;Aco026471.v3;Aco028200.v3;Aco028201.v3;Aco028202.v3;Aco028203.v3;PB.1394
MSTRG.70928.2	Aco024965.v3;Aco024966.v3;Aco024967.v3;Aco027729.v3;Aco027730.v3;Aco027731.v3;Aco027732.v3;Aco027733.v3
MSTRG.21798.1	Aco011575.v3;Aco011576.v3;Aco011577.v3;Aco011578.v3;Aco011579.v3;Aco011580.v3;Aco011581.v3;Aco011583.v3;Aco011584.v3;Aco011585.v3;Aco011586.v3;Aco011587.v3;Aco011588.v3;Aco011589.v3;Aco011590.v3;Aco011591.v3;Aco011592.v3;Aco011593.v3;Aco011594.v3;Aco011595.v3;Aco011596.v3;Aco011597.v3;PB.2942
MSTRG.79000.1	Aco029066.v3
MSTRG.32288.11	Aco017551.v3;Aco017552.v3;Aco017553.v3;Aco017554.v3;Aco017555.v3;Aco017556.v3;Aco017557.v3;Aco017558.v3;Aco017559.v3;Aco017560.v3;Aco017561.v3;Aco017562.v3;Aco017563.v3
MSTRG.79622.1	Aco029915.v3;Aco029918.v3
MSTRG.50364.4	Aco023446.v3;Aco023447.v3;Aco023451.v3;Aco023453.v3;Aco026357.v3;PB.6713
MSTRG.46941.3	Aco021912.v3;Aco021913.v3;Aco021915.v3;Aco021917.v3;Aco021919.v3;Aco021920.v3;Aco021921.v3;Aco021923.v3;Aco021924.v3;PB.6247
MSTRG.16531.2	Aco020550.v3;Aco020553.v3;Aco020554.v3;Aco020555.v3;Aco020556.v3;Aco020557.v3;Aco028059.v3;Aco028060.v3;Aco028062.v3;Aco028063.v3;PB.2106;PB.2107
MSTRG.92424.2	Aco027785.v3;Aco028414.v3;Aco028415.v3;Aco028417.v3;PB.10536
MSTRG.90728.1	Aco029385.v3;Aco029386.v3;Aco031128.v3
MSTRG.93967.2	Aco028532.v3
MSTRG.1851.1	Aco019327.v3;Aco019435.v3;Aco019436.v3;Aco020972.v3;Aco022335.v3;Aco024488.v3;Aco024489.v3;Aco024490.v3;Aco024491.v3;Aco029431.v3;PB.255;PB.258
MSTRG.93862.1	Aco029508.v3;Aco029509.v3
MSTRG.22959.1	Aco025137.v3;Aco025138.v3;Aco025139.v3;Aco025140.v3;Aco025141.v3;Aco025142.v3;Aco028512.v3;Aco029507.v3
MSTRG.53634.2	Aco013449.v3;Aco013450.v3;Aco013451.v3;Aco013452.v3;Aco013453.v3;Aco013454.v3;Aco013455.v3;Aco013456.v3;Aco013458.v3;Aco013460.v3
MSTRG.74058.20	Aco029167.v3;Aco029168.v3;Aco029170.v3;Aco029171.v3;Aco030675.v3;Aco030882.v3
MSTRG.37682.1	Aco025099.v3;Aco025101.v3;Aco025102.v3;Aco025104.v3;Aco025106.v3;Aco025107.v3;Aco027555.v3;Aco027556.v3;Aco027558.v3
MSTRG.18715.1	Aco004357.v3;Aco004358.v3;Aco004359.v3;Aco004361.v3;Aco004362.v3;Aco004363.v3;Aco004364.v3;Aco004365.v3;Aco004366.v3;Aco004367.v3;Aco004368.v3;Aco004369.v3
MSTRG.75246.1	Aco005394.v3;Aco013769.v3;Aco013770.v3;Aco013774.v3;Aco013775.v3;Aco013776.v3;Aco013777.v3;Aco013778.v3;Aco014572.v3;Aco025829.v3;Aco030557.v3;PB.9978
MSTRG.71185.2	Aco022509.v3;Aco022510.v3;Aco022511.v3;Aco022512.v3;Aco022514.v3;Aco022515.v3;Aco022516.v3;Aco022517.v3;Aco022518.v3;Aco022520.v3
MSTRG.38275.1	Aco026619.v3;Aco026620.v3;Aco026621.v3;Aco026622.v3;Aco026624.v3;Aco026757.v3;Aco026758.v3;Aco026759.v3;Aco026865.v3;Aco026866.v3;Aco026867.v3;Aco026868.v3;PB.5148;PB.5150
MSTRG.88547.4	Aco025895.v3;Aco025896.v3;Aco025897.v3;Aco025899.v3
MSTRG.86519.1	Aco031225.v3
MSTRG.63384.1	Aco003782.v3;Aco007243.v3;Aco008239.v3;Aco027259.v3;Aco027261.v3;Aco028397.v3;Aco028399.v3
MSTRG.27298.2	Aco024612.v3;Aco030327.v3;Aco030329.v3;Aco030651.v3
MSTRG.59764.2	Aco016154.v3;Aco016155.v3;Aco016156.v3;Aco016157.v3;Aco016158.v3;Aco016159.v3;Aco016160.v3;PB.3115
MSTRG.23925.1	Aco002606.v3;Aco002608.v3;Aco002609.v3;Aco002610.v3;Aco002611.v3;Aco002612.v3;Aco002613.v3;Aco002614.v3;Aco002615.v3;Aco002616.v3;Aco002617.v3;Aco002618.v3;Aco002619.v3;Aco002620.v3;Aco021898.v3;PB.3115;PB.3117;PB.3119
MSTRG.50364.10	Aco023446.v3;Aco023447.v3;Aco023451.v3;Aco023453.v3;Aco026357.v3;PB.6713
MSTRG.16207.10	Aco022531.v3;Aco027937.v3;Aco027938.v3;Aco027939.v3;Aco027940.v3;Aco027942.v3;Aco029614.v3;Aco029615.v3;Aco029616.v3
MSTRG.63989.2	Aco017967.v3;Aco017968.v3;Aco017969.v3;Aco017970.v3;Aco017971.v3;Aco017972.v3;Aco017973.v3;Aco017974.v3;Aco017975.v3;Aco017976.v3;Aco017977.v3;Aco017978.v3;Aco017979.v3;Aco017980.v3;Aco017981.v3;Aco017982.v3;Aco017983.v3;PB.8448
MSTRG.70696.2	Aco019928.v3;Aco019929.v3;Aco019931.v3;Aco019932.v3;Aco019933.v3;Aco027726.v3
MSTRG.66879.1	Aco014796.v3;Aco014797.v3;Aco023680.v3;Aco023681.v3;Aco023682.v3;Aco023683.v3;Aco023684.v3;Aco023686.v3;Aco023687.v3;Aco023688.v3;Aco023689.v3;Aco023690.v3;Aco023691.v3;Aco023692.v3;Aco023693.v3;Aco023694.v3;Aco023695.v3;Aco023696.v3;Aco023697.v3;Aco028440.v3;Aco028441.v3;Aco028442.v3
MSTRG.92656.1	Aco021852.v3;Aco024296.v3;Aco025456.v3;Aco026408.v3;Aco026409.v3;Aco027330.v3;Aco028228.v3;Aco029649.v3;Aco030941.v3
MSTRG.81310.30	Aco029142.v3;Aco029144.v3;Aco029145.v3
MSTRG.64107.1	Aco008172.v3;Aco008173.v3;Aco008174.v3;Aco008175.v3;Aco008176.v3;Aco008177.v3;Aco008178.v3;Aco008179.v3;Aco008180.v3;Aco008181.v3;Aco008182.v3;Aco008183.v3;Aco008184.v3
MSTRG.85891.2	Aco000321.v3;Aco019194.v3;Aco020148.v3;Aco020455.v3;Aco021085.v3;Aco023077.v3;Aco023924.v3;Aco024080.v3;Aco024289.v3;Aco024549.v3;Aco024882.v3;Aco024970.v3;Aco025025.v3;Aco025179.v3;Aco025242.v3;Aco025254.v3;Aco026176.v3;Aco026767.v3;Aco027280.v3;Aco027492.v3;Aco028189.v3;Aco028251.v3;Aco028396.v3;Aco029457.v3;Aco029558.v3;Aco029780.v3;Aco030340.v3;Aco030856.v3;Aco031125.v3;Aco031658.v3;PB.6713
MSTRG.48372.1	Aco013666.v3;Aco013667.v3;Aco013668.v3;Aco013669.v3;Aco013670.v3;Aco013671.v3;Aco013672.v3;Aco013673.v3;Aco013674.v3;Aco013675.v3;Aco013676.v3;Aco013677.v3;Aco013678.v3;Aco013679.v3;Aco013680.v3;Aco013681.v3;Aco013682.v3;Aco013683.v3;Aco013684.v3;Aco013686.v3;Aco013687.v3;Aco013688.v3;Aco013689.v3;PB.6334;PB.6338;PB.6339
MSTRG.39897.1	Aco019936.v3;Aco026293.v3;Aco029015.v3;Aco029016.v3;Aco029018.v3
MSTRG.30150.1	Aco022138.v3;Aco022139.v3;Aco022140.v3;Aco022141.v3;Aco022142.v3;Aco022143.v3;Aco024070.v3;Aco029082.v3
MSTRG.38421.1	Aco020024.v3;Aco020025.v3;Aco020029.v3;Aco020031.v3;Aco026699.v3;Aco026701.v3;PB.5156
MSTRG.4327.1	Aco013274.v3;Aco014968.v3;Aco015438.v3;Aco018825.v3;Aco019901.v3;Aco020838.v3;Aco024304.v3;Aco025061.v3;Aco025066.v3;Aco025067.v3;Aco025069.v3;Aco028412.v3;Aco029545.v3
MSTRG.46008.1	Aco014210.v3;Aco014211.v3;Aco014212.v3;Aco014213.v3;Aco014214.v3;Aco014215.v3;Aco014216.v3;Aco014218.v3;Aco014219.v3;Aco014220.v3;Aco014221.v3;Aco014222.v3;Aco014223.v3;Aco014224.v3;Aco014225.v3;Aco014226.v3;Aco014227.v3;Aco014228.v3;Aco014229.v3;Aco014230.v3;Aco014231.v3;Aco014232.v3;Aco014233.v3;Aco014234.v3;Aco014235.v3;PB.6120
MSTRG.67073.1	Aco014702.v3;Aco014703.v3;Aco014704.v3;Aco014705.v3;Aco014706.v3;Aco014707.v3;Aco014708.v3;Aco014709.v3;Aco014710.v3;Aco014711.v3;Aco014712.v3;Aco014713.v3;Aco014714.v3;Aco014716.v3;Aco014717.v3;Aco014718.v3;Aco014719.v3;Aco014720.v3;Aco014721.v3;Aco014722.v3;Aco014723.v3;Aco014724.v3;Aco014725.v3;Aco014726.v3;Aco014727.v3;Aco014728.v3;Aco014729.v3;Aco014730.v3;Aco014731.v3;Aco014732.v3;PB.8834
MSTRG.70557.1	Aco018613.v3;Aco018614.v3;Aco018616.v3;Aco018617.v3;Aco018618.v3;Aco018619.v3;Aco018620.v3;Aco018621.v3;Aco018622.v3;Aco018623.v3;Aco018624.v3;Aco018625.v3
MSTRG.28923.7	Aco006187.v3;Aco007544.v3;Aco007545.v3;Aco007546.v3;Aco007547.v3;Aco007548.v3;Aco007549.v3;Aco007550.v3;Aco007551.v3;Aco007552.v3;Aco007553.v3;Aco007554.v3;Aco007555.v3;Aco007556.v3;Aco007557.v3;Aco007558.v3;Aco007559.v3;Aco007560.v3;Aco007561.v3;Aco007562.v3;Aco007563.v3;Aco007564.v3;Aco007565.v3;Aco007566.v3;Aco007567.v3;Aco007568.v3;Aco007569.v3;Aco007570.v3;Aco018530.v3;PB.3935
MSTRG.68155.1	Aco002354.v3;Aco006553.v3;Aco010439.v3;Aco013564.v3;Aco016446.v3;Aco021779.v3;Aco021780.v3;Aco021781.v3;Aco021782.v3;Aco021783.v3;Aco021963.v3;Aco023498.v3;Aco023501.v3;Aco023502.v3;Aco023503.v3;Aco023504.v3;Aco023505.v3;Aco025414.v3;Aco030568.v3;PB.5329
MSTRG.35672.2	Aco009112.v3;Aco009113.v3;Aco009114.v3;Aco009115.v3;Aco009116.v3;Aco009117.v3;Aco009118.v3;Aco009119.v3;Aco009120.v3;Aco009121.v3;Aco009122.v3;Aco009123.v3;Aco009124.v3;Aco009125.v3;Aco009126.v3;Aco009127.v3;Aco009128.v3;Aco009130.v3;Aco009131.v3;Aco009132.v3;Aco009133.v3;Aco009134.v3;Aco009135.v3;Aco009136.v3;Aco009137.v3;Aco009138.v3;Aco009139.v3;Aco009140.v3;Aco009141.v3;Aco009142.v3;Aco009143…
MSTRG.49913.1	Aco000099.v3;Aco000115.v3;Aco000206.v3;Aco000284.v3;Aco001721.v3;Aco001908.v3;Aco003812.v3;Aco006144.v3;Aco008504.v3;Aco009207.v3;Aco011584.v3;Aco012787.v3;Aco014556.v3;Aco015097.v3;Aco015134.v3;Aco015887.v3;Aco017332.v3;Aco017665.v3;Aco017666.v3;Aco017667.v3;Aco017668.v3;Aco017669.v3;Aco017670.v3;Aco017672.v3;Aco017673.v3;Aco017675.v3;Aco018457.v3;Aco020024.v3;Aco020426.v3;Aco021034.v3;Aco021872…
MSTRG.80622.1	Aco030163.v3
MSTRG.73265.1	Aco007355.v3;Aco007356.v3;Aco007357.v3;Aco007358.v3;Aco007359.v3;Aco007360.v3;Aco007361.v3;Aco007362.v3;Aco007364.v3;Aco007365.v3;Aco007366.v3;Aco007367.v3;Aco007368.v3;Aco007369.v3;PB.9806
MSTRG.42330.13	Aco005778.v3;Aco005779.v3;Aco005780.v3;Aco005781.v3;Aco005782.v3;Aco005783.v3;Aco005784.v3;Aco005786.v3;Aco005787.v3;Aco005788.v3;Aco005789.v3;Aco005790.v3;Aco005791.v3;Aco005792.v3;Aco005793.v3;Aco005794.v3;Aco005796.v3;Aco005797.v3;Aco005798.v3;Aco005799.v3;Aco005800.v3;Aco005801.v3;Aco005802.v3;Aco005803.v3;Aco005804.v3;Aco005805.v3;Aco005806.v3;Aco005807.v3;Aco005808.v3;Aco005809.v3;Aco005810…
MSTRG.78120.5	Aco028010.v3;Aco030724.v3
MSTRG.19879.2	Aco017702.v3;Aco017703.v3;Aco017704.v3;Aco017705.v3;Aco017707.v3;Aco017708.v3;Aco017709.v3;Aco017710.v3;Aco017712.v3;Aco017713.v3;Aco017714.v3;Aco017716.v3;Aco017717.v3;Aco017718.v3;Aco017719.v3
MSTRG.89117.5	Aco016153.v3;Aco019422.v3;Aco020788.v3;Aco020814.v3;Aco022374.v3;Aco023730.v3;Aco025216.v3;Aco025606.v3;Aco026553.v3;Aco026555.v3;Aco026557.v3;Aco026559.v3;Aco027509.v3;Aco027785.v3;Aco028118.v3;Aco028272.v3;Aco028505.v3;Aco028729.v3;Aco030074.v3;Aco031576.v3;Aco031684.v3;Aco031723.v3;Aco031787.v3
MSTRG.73644.1	Aco002052.v3;Aco018277.v3;Aco019731.v3;Aco019739.v3;Aco019913.v3;Aco020135.v3;Aco020175.v3;Aco020607.v3;Aco020741.v3;Aco020786.v3;Aco021059.v3;Aco021596.v3;Aco021853.v3;Aco022476.v3;Aco022478.v3;Aco022534.v3;Aco022747.v3;Aco023157.v3;Aco023381.v3;Aco023999.v3;Aco024183.v3;Aco024272.v3;Aco024450.v3;Aco024451.v3;Aco024452.v3;Aco024453.v3;Aco024491.v3;Aco024591.v3;Aco024721.v3;Aco024729.v3;Aco024730…
MSTRG.88094.1	Aco009149.v3
MSTRG.27621.2	Aco021464.v3;Aco021467.v3;Aco021469.v3;Aco021470.v3;Aco024878.v3;PB.3743
MSTRG.21048.2	Aco001370.v3;Aco001371.v3;Aco001372.v3;Aco001373.v3;Aco001375.v3;Aco001376.v3;Aco028383.v3
MSTRG.45792.1	Aco014105.v3;Aco014106.v3;Aco014107.v3;Aco014108.v3;Aco014109.v3;Aco014110.v3;Aco014112.v3;Aco014113.v3;Aco014114.v3;Aco014115.v3;Aco014116.v3;Aco014117.v3;Aco014118.v3;Aco014119.v3;Aco014120.v3;Aco014121.v3;Aco014122.v3;Aco014123.v3;Aco014124.v3;Aco014125.v3;Aco014126.v3;Aco014127.v3;Aco014128.v3;Aco014129.v3;Aco014130.v3;Aco014131.v3;Aco014132.v3;Aco014133.v3;Aco014134.v3;PB.6081
MSTRG.46425.1	Aco012567.v3;Aco012568.v3;Aco012569.v3;Aco012570.v3;Aco012571.v3;Aco012572.v3;Aco012573.v3;Aco012574.v3;Aco012576.v3;Aco012577.v3;Aco012578.v3;Aco012579.v3;Aco012581.v3;Aco012582.v3;Aco012583.v3;Aco012584.v3;Aco012585.v3;Aco012586.v3
MSTRG.47655.11	Aco019643.v3;Aco023667.v3;Aco024955.v3;Aco029513.v3;Aco030953.v3;Aco030954.v3
MSTRG.2283.1	Aco024905.v3;Aco024906.v3;Aco025259.v3;Aco025260.v3;Aco025261.v3;Aco025262.v3
MSTRG.30670.1	Aco023077.v3;Aco023319.v3;Aco023323.v3;Aco023325.v3;Aco023326.v3;Aco023832.v3;Aco024218.v3;Aco024233.v3;Aco025024.v3;Aco025254.v3;Aco027828.v3;Aco031351.v3;Aco031769.v3
MSTRG.75293.1	Aco010061.v3;Aco013785.v3;Aco013786.v3;Aco013788.v3;Aco013791.v3;Aco013792.v3;Aco013793.v3;Aco013795.v3;Aco013796.v3;Aco022476.v3;Aco023244.v3;Aco024183.v3;Aco025492.v3;Aco026266.v3;Aco027867.v3;Aco028794.v3;Aco030271.v3;Aco030535.v3
MSTRG.16105.1	Aco026604.v3;Aco026606.v3;Aco026607.v3;Aco026608.v3;Aco027852.v3;Aco027854.v3;Aco028130.v3;Aco028133.v3
MSTRG.70908.3	Aco024318.v3;Aco024955.v3;Aco024956.v3;Aco024957.v3;Aco024959.v3;Aco024960.v3
MSTRG.30516.1	Aco019074.v3;Aco021319.v3;Aco026302.v3;Aco026303.v3;Aco026304.v3;Aco026305.v3;Aco026306.v3;Aco026307.v3;Aco026309.v3;Aco031243.v3;Aco031244.v3
MSTRG.36877.3	Aco010761.v3;Aco010762.v3;Aco010763.v3;Aco010765.v3;Aco010766.v3;Aco010768.v3;Aco010770.v3;Aco010771.v3;Aco010772.v3;Aco010773.v3;Aco010774.v3;Aco010775.v3;Aco010776.v3;Aco010777.v3;Aco010778.v3;Aco010779.v3;Aco010780.v3;Aco010781.v3
MSTRG.80930.1	Aco010852.v3;Aco021723.v3
MSTRG.91096.1	Aco028833.v3;Aco028837.v3;Aco028838.v3
MSTRG.22975.1	Aco022573.v3;Aco023378.v3;Aco025114.v3;Aco025115.v3;Aco025138.v3;Aco025139.v3;Aco025140.v3;Aco025141.v3;Aco025142.v3;Aco027196.v3;Aco028512.v3;Aco030788.v3;Aco031254.v3
MSTRG.67916.3	Aco016145.v3;Aco016147.v3;Aco016148.v3;Aco016150.v3;Aco016151.v3;Aco016152.v3;Aco016153.v3;Aco026111.v3;Aco026112.v3;Aco026115.v3;Aco026118.v3;Aco026120.v3;PB.8998
MSTRG.80783.1	Aco028506.v3
MSTRG.81310.20	Aco029142.v3;Aco029144.v3;Aco029145.v3
MSTRG.74944.1	Aco025954.v3;Aco025955.v3;Aco025956.v3;Aco025957.v3;Aco025959.v3;Aco025960.v3;Aco025962.v3;Aco026538.v3;Aco026539.v3;Aco026540.v3;Aco026541.v3;Aco026545.v3;Aco026546.v3;PB.9963
MSTRG.10817.2	Aco021563.v3;Aco021564.v3;Aco021565.v3;Aco021567.v3;Aco026463.v3;Aco026464.v3;Aco026466.v3;Aco026467.v3;Aco026468.v3;Aco026469.v3;Aco026471.v3;Aco028202.v3;Aco028203.v3
MSTRG.30375.2	Aco022343.v3;Aco022345.v3;Aco022348.v3;Aco022350.v3;Aco022351.v3;Aco022352.v3;PB.4126
MSTRG.37614.1	Aco019591.v3;Aco019592.v3;Aco019593.v3;Aco019594.v3;Aco027560.v3;Aco028142.v3
MSTRG.82666.3	Aco029683.v3;Aco029684.v3
MSTRG.11612.2	Aco019732.v3;Aco019733.v3;Aco019743.v3;Aco019744.v3;Aco019745.v3;Aco019747.v3;Aco019756.v3;Aco021721.v3;Aco029513.v3
MSTRG.21048.1	Aco001370.v3;Aco001371.v3;Aco001372.v3;Aco001373.v3;Aco001375.v3;Aco001376.v3;Aco028383.v3
MSTRG.43325.1	Aco000207.v3;Aco000208.v3;Aco000209.v3;Aco000210.v3;Aco000211.v3;Aco000212.v3;Aco000213.v3;Aco000214.v3;Aco000215.v3;Aco000216.v3;Aco000217.v3;Aco000218.v3;Aco000219.v3;Aco000220.v3;Aco000221.v3
MSTRG.14643.1	Aco002385.v3;Aco002386.v3;Aco002388.v3;Aco002389.v3;Aco002390.v3;Aco002391.v3;Aco002392.v3;Aco002393.v3;Aco002394.v3;Aco002395.v3;Aco002396.v3;Aco002397.v3;Aco002398.v3;Aco002400.v3;Aco002401.v3;Aco002402.v3;Aco002403.v3;Aco002404.v3;Aco002405.v3;Aco002406.v3;Aco002407.v3;Aco002408.v3;Aco002409.v3;Aco002410.v3;Aco002411.v3;Aco002412.v3;Aco002413.v3;Aco002414.v3;Aco002415.v3;PB.1903
MSTRG.40733.1	Aco020436.v3;Aco020437.v3;Aco020438.v3;Aco020439.v3;Aco020442.v3;Aco020444.v3;Aco020445.v3;Aco020446.v3;Aco020447.v3;PB.5340;PB.5341;PB.7269
MSTRG.49069.2	Aco006442.v3;Aco006443.v3;Aco006444.v3;Aco006445.v3;Aco006446.v3;Aco006447.v3;Aco006448.v3;Aco006449.v3;Aco006450.v3;Aco006451.v3;Aco006452.v3;Aco006453.v3;Aco006455.v3;Aco006456.v3;Aco006457.v3;Aco006458.v3;Aco006459.v3;Aco006460.v3;Aco006461.v3;Aco006462.v3;Aco006463.v3;Aco006464.v3;Aco006465.v3;Aco006466.v3;PB.6527
MSTRG.10317.3	Aco022835.v3;Aco022837.v3;Aco022838.v3;Aco022840.v3;Aco022841.v3;Aco022842.v3;Aco022843.v3;Aco022844.v3;Aco022845.v3;Aco022846.v3;PB.1340;PB.1342
MSTRG.33647.1	Aco021796.v3;Aco021797.v3;Aco021798.v3;Aco021799.v3;Aco021800.v3;Aco027785.v3;Aco028118.v3;PB.4605
MSTRG.15891.1	Aco027067.v3;Aco027068.v3;Aco027069.v3;Aco027070.v3;Aco027071.v3;Aco027072.v3;PB.2077
MSTRG.60371.1	Aco024177.v3;Aco024178.v3;Aco024179.v3;Aco024180.v3;Aco024181.v3;Aco024183.v3;Aco024186.v3
MSTRG.70040.12	Aco016028.v3;Aco016029.v3;Aco016031.v3;Aco016032.v3;Aco016033.v3;Aco016034.v3;Aco016035.v3;Aco016036.v3;PB.9248
MSTRG.80270.1	Aco024934.v3;Aco024972.v3;Aco025489.v3;Aco029745.v3;Aco029823.v3;Aco031130.v3;PB.7269
MSTRG.50446.1	Aco026523.v3;Aco027807.v3;Aco027808.v3;Aco027809.v3;Aco027810.v3
MSTRG.32872.1	Aco008765.v3;Aco008766.v3;Aco008767.v3;Aco008768.v3;Aco008769.v3;Aco008770.v3;Aco008771.v3;Aco008772.v3;Aco008773.v3;Aco008774.v3;Aco008776.v3;Aco008777.v3;Aco008778.v3;Aco008779.v3;Aco008780.v3;Aco008781.v3;Aco008782.v3;Aco008783.v3;Aco008784.v3;Aco008785.v3;Aco008786.v3;Aco008787.v3;PB.4511
MSTRG.10654.1	Aco010456.v3;Aco010457.v3;Aco010460.v3;Aco010462.v3;Aco010463.v3;Aco010464.v3;Aco010465.v3
MSTRG.90393.1	Aco028057.v3;Aco028058.v3
MSTRG.80733.2	Aco029200.v3;Aco029201.v3;Aco029202.v3
MSTRG.54265.2	Aco021120.v3;Aco021121.v3;Aco021124.v3;Aco021125.v3;Aco022291.v3;Aco022292.v3;Aco022293.v3;Aco022294.v3;Aco022295.v3;Aco022296.v3;Aco022297.v3;Aco022298.v3;Aco022299.v3
MSTRG.7742.1	Aco025472.v3
MSTRG.3795.1	Aco023373.v3;Aco024342.v3;Aco024343.v3;Aco024346.v3;Aco024348.v3;Aco024350.v3;Aco024351.v3;Aco024353.v3;Aco024354.v3;Aco024355.v3;Aco024380.v3;Aco025040.v3;Aco028512.v3;Aco028929.v3;Aco030604.v3
MSTRG.50784.1	Aco026954.v3;Aco026955.v3;Aco026956.v3;Aco026957.v3;Aco026958.v3;Aco026960.v3;Aco028032.v3;Aco028033.v3;Aco028034.v3;Aco028035.v3
MSTRG.19445.1	Aco004722.v3;Aco004728.v3;Aco004729.v3;Aco004750.v3;Aco004751.v3;Aco004752.v3;Aco004753.v3;Aco004754.v3;Aco004755.v3;Aco004756.v3;Aco004757.v3;Aco004758.v3;Aco004759.v3;PB.2705
MSTRG.10001.2	Aco014033.v3;Aco014034.v3;Aco014035.v3;Aco014036.v3;Aco014037.v3;Aco014038.v3;Aco014039.v3;Aco014040.v3;Aco014041.v3;Aco014042.v3;Aco014043.v3;Aco014044.v3;Aco014045.v3;Aco014046.v3;Aco014047.v3;Aco014049.v3;Aco014050.v3;Aco014051.v3;Aco014052.v3;Aco014053.v3;Aco014054.v3;Aco014055.v3;Aco014056.v3;Aco014057.v3;Aco014058.v3;Aco014059.v3;Aco014060.v3;Aco014061.v3;Aco021898.v3;PB.1294
MSTRG.23114.1	Aco025214.v3;Aco025216.v3;Aco028545.v3;Aco028546.v3;Aco029513.v3
MSTRG.81752.2	Aco031065.v3
MSTRG.8745.1	Aco001249.v3;Aco001250.v3;Aco001251.v3;Aco001252.v3;Aco001253.v3;Aco001255.v3;Aco001256.v3;Aco001257.v3;Aco001258.v3;Aco001260.v3;Aco001261.v3;Aco001262.v3;Aco001263.v3;Aco001264.v3;Aco001265.v3;Aco001266.v3;Aco001267.v3;Aco001268.v3;Aco002430.v3;Aco002509.v3;Aco005266.v3;Aco005882.v3;Aco006553.v3;Aco006625.v3;Aco007937.v3;Aco009347.v3;Aco010314.v3;Aco011845.v3;Aco012836.v3;Aco016977.v3;Aco019319…
MSTRG.85069.1	Aco031339.v3
MSTRG.28554.1	Aco014506.v3;Aco014507.v3;Aco014508.v3;Aco014509.v3;Aco014510.v3;Aco014511.v3;Aco014512.v3;Aco014513.v3;Aco014514.v3;Aco014515.v3;Aco014516.v3;Aco014517.v3;Aco014518.v3;Aco014519.v3;Aco014520.v3;Aco014521.v3;Aco014529.v3;Aco014531.v3;Aco014532.v3;Aco014533.v3;Aco014534.v3;Aco014535.v3;Aco014536.v3;Aco014537.v3
MSTRG.68267.1	Aco026781.v3;Aco026785.v3
MSTRG.88531.1	Aco018073.v3;Aco024286.v3;Aco026435.v3
MSTRG.62580.1	Aco005266.v3;Aco006553.v3;Aco010314.v3;Aco012836.v3;Aco013936.v3;Aco015653.v3;Aco015654.v3;Aco015655.v3;Aco015656.v3;Aco015659.v3;Aco015660.v3;Aco015661.v3;Aco015662.v3;Aco015663.v3;Aco015664.v3;Aco015665.v3;Aco015666.v3;Aco015667.v3;Aco015668.v3;Aco015669.v3;Aco016977.v3
MSTRG.40771.1	Aco020424.v3;Aco020425.v3;Aco020427.v3;Aco020428.v3;Aco020429.v3;Aco020431.v3;Aco020433.v3
MSTRG.50364.1	Aco023446.v3;Aco023447.v3;Aco023451.v3;Aco023453.v3;Aco026357.v3;PB.6713
MSTRG.73979.1	Aco021898.v3;Aco026485.v3;Aco026486.v3;Aco026487.v3;Aco026596.v3;Aco026597.v3;Aco026599.v3;Aco026601.v3;Aco026602.v3
MSTRG.77428.1	Aco030842.v3
MSTRG.19260.1	Aco004619.v3;Aco004620.v3;Aco004621.v3;Aco004622.v3;Aco004623.v3;Aco004624.v3;Aco004625.v3;Aco004626.v3;Aco004627.v3;Aco004628.v3;Aco004629.v3;Aco004631.v3;Aco004632.v3;Aco004633.v3;Aco004634.v3;Aco004635.v3;Aco004636.v3;Aco004637.v3;Aco004638.v3;Aco004639.v3;Aco004640.v3;Aco004641.v3;PB.2663
MSTRG.50562.1	Aco024992.v3;Aco024993.v3;Aco024994.v3;Aco024995.v3;Aco024998.v3;Aco024999.v3;Aco025000.v3;Aco025001.v3;Aco030105.v3;Aco030866.v3;Aco030868.v3
MSTRG.33409.3	Aco023075.v3;Aco023076.v3;Aco023077.v3;Aco023078.v3;Aco023082.v3;Aco023083.v3;Aco023084.v3;Aco023085.v3;Aco023086.v3;Aco023087.v3;Aco023088.v3;Aco023089.v3;Aco023090.v3;PB.4586
MSTRG.50033.1	Aco017637.v3;Aco017638.v3;Aco017641.v3;Aco017642.v3;Aco017643.v3;Aco017644.v3
MSTRG.40000.1	Aco022969.v3;Aco023799.v3;Aco026200.v3;Aco026201.v3;Aco026202.v3;Aco026203.v3;Aco027735.v3;Aco027737.v3;Aco027738.v3;Aco027739.v3;Aco028079.v3;Aco028815.v3;Aco028816.v3;PB.5320
MSTRG.30204.1	Aco022146.v3;Aco022147.v3;Aco022148.v3;Aco022149.v3;Aco022150.v3;Aco022152.v3;Aco022153.v3;Aco022155.v3;Aco022156.v3;Aco022157.v3;Aco022158.v3
MSTRG.44856.1	Aco018484.v3;Aco018487.v3;Aco018488.v3;Aco018489.v3;Aco018490.v3;Aco018491.v3;Aco018492.v3;Aco018494.v3;Aco018496.v3;PB.5947
MSTRG.58817.1	Aco021420.v3
MSTRG.23802.1	Aco002354.v3;Aco016446.v3;Aco019117.v3;Aco019118.v3;Aco021963.v3;Aco025391.v3;Aco025392.v3;Aco025393.v3;Aco025394.v3;Aco025395.v3;Aco025396.v3
MSTRG.6301.6	Aco016908.v3;Aco016909.v3;Aco016910.v3;Aco016911.v3;Aco016914.v3;Aco016915.v3;Aco016916.v3;Aco016917.v3;Aco016918.v3;PB.851;PB.853
MSTRG.5612.2	Aco015073.v3;Aco015074.v3;Aco015075.v3;Aco015076.v3;Aco015077.v3;Aco015078.v3;Aco015079.v3;Aco015080.v3;Aco015082.v3;Aco015083.v3;Aco015084.v3;Aco015085.v3;Aco015086.v3;Aco015087.v3;Aco015088.v3;Aco015089.v3;Aco015090.v3;Aco015091.v3;Aco015092.v3;Aco015093.v3;Aco015094.v3;Aco029111.v3
MSTRG.71165.1	Aco013458.v3;Aco017406.v3;Aco021497.v3;Aco021724.v3;Aco021800.v3;Aco022500.v3;Aco022501.v3;Aco022502.v3;Aco022503.v3;Aco022504.v3;Aco022505.v3;Aco023114.v3;Aco023115.v3;Aco023116.v3;Aco023117.v3;Aco023118.v3;Aco023119.v3;Aco023120.v3;Aco023121.v3;Aco023799.v3;Aco024098.v3;Aco024233.v3;Aco024535.v3;Aco024803.v3;Aco024846.v3;Aco026320.v3;Aco026539.v3;Aco027044.v3;Aco027362.v3;Aco028007.v3;Aco028253…
MSTRG.89173.3	Aco025690.v3;Aco025692.v3;Aco025694.v3;Aco025696.v3
MSTRG.24974.1	Aco003054.v3;Aco003055.v3;Aco003056.v3;Aco003057.v3;Aco003058.v3;Aco003059.v3;Aco003060.v3;Aco003061.v3;Aco003062.v3;Aco003063.v3;Aco003064.v3;Aco003070.v3;Aco003071.v3;Aco003072.v3;Aco003073.v3;Aco003074.v3;Aco003075.v3;Aco003076.v3;Aco003077.v3;Aco003078.v3;Aco003079.v3;Aco003080.v3;Aco003081.v3;Aco003082.v3;Aco003083.v3;Aco003084.v3;Aco003085.v3;PB.3308
MSTRG.21385.1	Aco006454.v3;Aco012669.v3;Aco012670.v3;Aco012671.v3;Aco012673.v3;Aco012674.v3;Aco012675.v3;Aco012676.v3;Aco012677.v3;Aco012678.v3;Aco012679.v3;Aco012680.v3;Aco014572.v3;Aco015147.v3;Aco025067.v3
MSTRG.62948.1	Aco023612.v3;Aco023613.v3;Aco023614.v3;Aco023615.v3;Aco023616.v3;Aco023618.v3;Aco023619.v3;Aco023620.v3;Aco023621.v3;PB.8397
MSTRG.2091.1	Aco023576.v3;Aco023577.v3;Aco023578.v3;Aco024530.v3;Aco024532.v3;Aco024534.v3;PB.271
MSTRG.39790.1	Aco004667.v3;Aco010897.v3;Aco021071.v3;Aco021495.v3;Aco021496.v3;Aco021497.v3;Aco021500.v3;Aco021501.v3;Aco021898.v3;Aco026643.v3;Aco031516.v3
MSTRG.87318.3	Aco031538.v3
MSTRG.7355.1	Aco021005.v3;Aco026320.v3;Aco026321.v3;Aco026322.v3;Aco026323.v3;Aco026633.v3;PB.903;PB.905
MSTRG.92933.1	Aco031263.v3
MSTRG.73823.1	Aco025432.v3;Aco025434.v3;Aco025435.v3;Aco025730.v3;PB.9852;PB.9853
MSTRG.26989.16	Aco011237.v3;Aco023783.v3;Aco023784.v3;Aco023785.v3;Aco023786.v3;Aco023788.v3;Aco023789.v3;Aco023791.v3;Aco024289.v3;Aco024291.v3;PB.3707;PB.3708;PB.3711;PB.3713
MSTRG.26875.1	Aco023538.v3;Aco023539.v3;Aco023540.v3;Aco023541.v3;Aco023542.v3;Aco023543.v3;Aco023544.v3;Aco023545.v3;Aco023546.v3;Aco023547.v3;Aco023548.v3;Aco023549.v3;Aco023550.v3;Aco023552.v3;Aco023553.v3
MSTRG.70739.2	Aco019913.v3;Aco019915.v3;Aco019916.v3;Aco019918.v3
MSTRG.74741.1	Aco022741.v3;Aco022742.v3;Aco022744.v3;Aco022746.v3;Aco023315.v3;Aco024491.v3;Aco024956.v3;Aco025040.v3;Aco026455.v3;Aco026828.v3;Aco027336.v3;Aco027942.v3;Aco028287.v3;Aco029027.v3;Aco031113.v3;Aco031700.v3
MSTRG.69297.2	Aco008083.v3;Aco008085.v3;Aco008086.v3;Aco008087.v3;Aco008088.v3;Aco008090.v3;Aco008093.v3;Aco008094.v3;Aco008095.v3;Aco008096.v3;Aco008097.v3;Aco008098.v3;Aco008099.v3;Aco008100.v3;Aco027785.v3;Aco028832.v3;Aco028933.v3;Aco030326.v3;Aco030492.v3
MSTRG.37755.3	Aco023977.v3;Aco023978.v3;Aco023980.v3;Aco023981.v3;Aco026293.v3;Aco027209.v3;Aco028832.v3;Aco028933.v3;Aco029210.v3;Aco030492.v3
MSTRG.52667.1	Aco015937.v3;Aco018796.v3;Aco019924.v3;Aco020071.v3;Aco020727.v3;Aco020728.v3;Aco020729.v3;Aco020730.v3;Aco020732.v3;Aco020733.v3;Aco020734.v3;Aco020735.v3;Aco020736.v3;Aco020737.v3;Aco022405.v3;Aco023145.v3;Aco023733.v3;Aco023832.v3;Aco024079.v3;Aco024101.v3;Aco024280.v3;Aco024384.v3;Aco024386.v3;Aco024952.v3;Aco025024.v3;Aco025075.v3;Aco025993.v3;Aco026675.v3;Aco027390.v3;Aco027507.v3;Aco027514…
MSTRG.68405.1	Aco022033.v3;Aco022034.v3;Aco022036.v3;Aco022037.v3;Aco022038.v3;Aco022039.v3;Aco022040.v3;Aco022043.v3;Aco022044.v3;Aco029513.v3
MSTRG.30347.1	Aco022341.v3;Aco022345.v3;Aco022348.v3;Aco022350.v3;Aco028853.v3;PB.4125;PB.4126
MSTRG.65791.11	Aco024157.v3;Aco024158.v3;Aco024159.v3;Aco024160.v3;Aco024161.v3;Aco025871.v3;Aco027170.v3;Aco027172.v3;Aco027175.v3;Aco027176.v3;Aco027177.v3;Aco028094.v3;Aco030376.v3;Aco030378.v3;Aco031448.v3
MSTRG.89653.1	Aco027209.v3;Aco027785.v3;Aco028832.v3;Aco030326.v3
MSTRG.43971.1	Aco010886.v3;Aco010887.v3;Aco010888.v3;Aco010889.v3;Aco010890.v3;Aco010891.v3;Aco010893.v3;Aco010895.v3;Aco010897.v3;Aco010898.v3
MSTRG.77340.1	Aco029341.v3;Aco029342.v3;Aco029343.v3
MSTRG.76959.1	Aco027713.v3;Aco030163.v3
MSTRG.52218.1	Aco003807.v3;Aco003808.v3;Aco003809.v3;Aco003810.v3;Aco003811.v3;Aco003812.v3;Aco003813.v3;Aco003814.v3;Aco003815.v3;Aco003816.v3;Aco003817.v3;Aco003818.v3;PB.7059
MSTRG.9999.2	Aco014034.v3;Aco014035.v3;Aco014036.v3;Aco014037.v3;Aco014038.v3;Aco014039.v3;Aco014040.v3;Aco014041.v3;Aco014042.v3;Aco014043.v3;Aco014044.v3;Aco014045.v3;Aco014046.v3;Aco014047.v3;Aco014049.v3;Aco014050.v3;Aco014051.v3;Aco014052.v3;Aco014053.v3;Aco014054.v3;Aco014055.v3;Aco014056.v3;Aco014057.v3;Aco014058.v3;Aco014059.v3;Aco014060.v3;Aco014061.v3;PB.1294
MSTRG.30871.3	Aco013826.v3;Aco013827.v3;Aco013828.v3;Aco013829.v3;Aco013830.v3;Aco013831.v3;Aco024863.v3;Aco024864.v3;Aco024865.v3;Aco029937.v3
MSTRG.70239.1	Aco017472.v3;Aco017473.v3;Aco017474.v3;Aco017475.v3;Aco017476.v3;Aco017477.v3;Aco017478.v3;Aco017479.v3;Aco030142.v3;Aco030143.v3;Aco030144.v3;PB.9283
MSTRG.39789.1	Aco005266.v3;Aco006553.v3;Aco010314.v3;Aco012836.v3;Aco016977.v3;Aco021495.v3;Aco021496.v3;Aco021497.v3;Aco021500.v3;Aco021501.v3
MSTRG.49568.2	Aco018655.v3;Aco018656.v3;Aco018657.v3;Aco018658.v3;Aco018659.v3;Aco018660.v3;Aco018661.v3;Aco018662.v3
MSTRG.60274.1	Aco020452.v3;Aco020453.v3;Aco020454.v3;Aco020455.v3;Aco020456.v3;Aco020457.v3;Aco023766.v3;Aco023767.v3;PB.7986
MSTRG.44054.3	Aco010909.v3;Aco010910.v3;Aco010911.v3;Aco010913.v3;Aco010914.v3;Aco010917.v3
MSTRG.82863.2	Aco027809.v3;Aco029083.v3
MSTRG.75151.2	Aco016461.v3;Aco016463.v3;Aco016464.v3;Aco016466.v3;Aco016469.v3;PB.9974
MSTRG.93809.3	Aco025609.v3;Aco027957.v3;Aco027959.v3;Aco028118.v3;Aco028428.v3;Aco028686.v3;Aco029249.v3;Aco030724.v3;Aco031478.v3
MSTRG.51892.1	Aco003913.v3;Aco003914.v3;Aco003915.v3;Aco003916.v3;Aco003917.v3;Aco003918.v3;Aco003919.v3;Aco003920.v3;Aco003921.v3;Aco003922.v3;Aco003923.v3;Aco003924.v3;Aco003925.v3;Aco003926.v3;Aco003927.v3;Aco003928.v3;Aco003929.v3;Aco003930.v3;Aco003931.v3;Aco003932.v3;Aco003933.v3;Aco003934.v3;Aco003935.v3;Aco003936.v3;Aco003937.v3;Aco003938.v3;Aco003939.v3;Aco003940.v3;Aco003941.v3;Aco003942.v3;PB.7004
MSTRG.82336.1	Aco027209.v3;Aco028832.v3;Aco030326.v3;Aco031583.v3
MSTRG.7704.1	Aco023702.v3;Aco023703.v3;Aco023706.v3;Aco023708.v3;Aco023709.v3;Aco023710.v3;Aco025469.v3
MSTRG.25041.6	Aco003092.v3;Aco003093.v3;Aco003094.v3;Aco003095.v3;Aco003096.v3;Aco003097.v3;Aco003098.v3;Aco003099.v3;Aco003100.v3;Aco003101.v3;Aco003102.v3;Aco003103.v3;Aco003104.v3;Aco003105.v3;Aco003106.v3;Aco003107.v3;Aco003108.v3;Aco003109.v3;Aco003110.v3;Aco003113.v3;Aco003114.v3;Aco003115.v3;Aco003116.v3;Aco003117.v3;Aco003118.v3;Aco003119.v3;Aco003120.v3;Aco003121.v3;Aco003122.v3;Aco003123.v3
MSTRG.3763.5	Aco024337.v3;Aco024338.v3;Aco024339.v3;Aco024340.v3;Aco024341.v3;Aco024342.v3;Aco024343.v3;Aco024346.v3;Aco024348.v3;Aco024350.v3;Aco024351.v3;Aco024353.v3;Aco025518.v3
MSTRG.10311.1	Aco022835.v3;Aco022837.v3;Aco022838.v3;Aco022840.v3;Aco022841.v3;Aco022842.v3;Aco022843.v3;Aco022844.v3;Aco022845.v3;Aco022846.v3;Aco022847.v3;Aco022848.v3;PB.1340;PB.1342
MSTRG.91877.1	Aco028956.v3;Aco028958.v3
MSTRG.16573.1	Aco024813.v3;Aco024814.v3;Aco024815.v3;Aco024818.v3;Aco024819.v3;Aco025923.v3;Aco025924.v3;Aco025925.v3;Aco025926.v3
MSTRG.20225.2	Aco016367.v3;Aco016370.v3;Aco022081.v3;Aco022082.v3;Aco022083.v3;Aco022084.v3;Aco022085.v3;Aco022088.v3;Aco030535.v3
MSTRG.52790.7	Aco020904.v3;Aco020905.v3;Aco020906.v3;Aco020907.v3;Aco020908.v3;Aco020909.v3;Aco020912.v3;Aco028233.v3;Aco028234.v3;Aco028235.v3;PB.7124;PB.7125
MSTRG.84403.1	Aco019913.v3;Aco022476.v3;Aco024183.v3;Aco024291.v3;Aco030271.v3;Aco030724.v3;Aco030816.v3;Aco031059.v3
MSTRG.20372.4	Aco022119.v3;Aco022121.v3;Aco022122.v3;Aco022124.v3;Aco022129.v3
MSTRG.11503.1	Aco019718.v3;Aco019719.v3;Aco019720.v3;Aco019722.v3;Aco019723.v3;Aco027311.v3;Aco027312.v3;Aco027313.v3;Aco027316.v3;Aco027317.v3
MSTRG.80621.1	Aco030163.v3
MSTRG.17096.1	Aco014999.v3;Aco015001.v3;Aco015002.v3;Aco015003.v3;Aco015004.v3;Aco015005.v3;Aco015006.v3;Aco015008.v3;Aco015009.v3;Aco015010.v3;Aco015011.v3;Aco015012.v3;Aco015013.v3;Aco015014.v3;Aco015015.v3;Aco015016.v3;Aco015017.v3
MSTRG.1856.1	Aco019435.v3;Aco019436.v3;Aco024489.v3;Aco024490.v3;Aco024491.v3;Aco024493.v3;PB.258
MSTRG.21747.1	Aco011598.v3;Aco011599.v3;Aco011600.v3;Aco011601.v3;Aco011602.v3;Aco011603.v3;Aco011604.v3;Aco011605.v3;Aco011606.v3;Aco011607.v3;Aco011608.v3;Aco011609.v3;Aco011610.v3;Aco011611.v3;Aco011613.v3;Aco011614.v3;Aco011615.v3;Aco011616.v3;Aco011617.v3;Aco011618.v3;Aco011619.v3;Aco011621.v3;Aco011622.v3;Aco011623.v3;PB.2930
MSTRG.89510.2	Aco016153.v3;Aco022969.v3;Aco023799.v3;Aco024720.v3;Aco027662.v3;Aco028079.v3;Aco028664.v3
MSTRG.80732.1	Aco029200.v3;Aco029201.v3;Aco029202.v3
MSTRG.66099.1	Aco029228.v3;Aco029229.v3;Aco029230.v3;PB.8749
MSTRG.80775.1	Aco028981.v3
MSTRG.3994.1	Aco026670.v3;Aco026671.v3;Aco027432.v3;Aco029507.v3;PB.501;PB.7269
MSTRG.35599.1	Aco009062.v3;Aco009063.v3;Aco009064.v3;Aco009066.v3;Aco009067.v3;Aco009068.v3;Aco009069.v3;Aco009070.v3;Aco009071.v3;Aco009072.v3;Aco009073.v3;Aco009074.v3;Aco009075.v3;Aco009076.v3;Aco009077.v3;Aco009078.v3;Aco009079.v3;Aco009080.v3;Aco009083.v3;Aco009084.v3;Aco009085.v3;Aco009086.v3;Aco009087.v3;Aco009088.v3;Aco009089.v3;Aco009090.v3;Aco009091.v3;Aco009092.v3;Aco009093.v3;Aco009094.v3;Aco009095…
MSTRG.76679.3	Aco012550.v3;Aco027734.v3;Aco028512.v3;Aco028516.v3;Aco028517.v3;Aco029454.v3;Aco031254.v3
MSTRG.76584.2	Aco010079.v3;Aco010080.v3;Aco010081.v3;Aco010082.v3;Aco010083.v3;Aco010084.v3;Aco010085.v3;Aco010086.v3;Aco010087.v3;Aco010088.v3;Aco010089.v3;Aco010090.v3;Aco010091.v3;Aco010092.v3;Aco010094.v3;Aco010095.v3;Aco010096.v3;Aco010097.v3;Aco010098.v3;Aco010099.v3;Aco010100.v3;Aco010101.v3;Aco010102.v3;PB.10179;PB.10180;PB.10181;PB.10182
MSTRG.32349.1	Aco008506.v3;Aco008507.v3;Aco008508.v3;Aco008509.v3;Aco008510.v3;Aco008511.v3;Aco008512.v3;Aco008513.v3;Aco008514.v3;Aco008515.v3;Aco008516.v3;Aco008517.v3;Aco008518.v3;Aco008519.v3;Aco017585.v3;Aco017586.v3;Aco017587.v3;Aco017588.v3;Aco017589.v3;PB.4401
MSTRG.22909.3	Aco025129.v3;Aco025131.v3;Aco025132.v3;Aco025133.v3;Aco025134.v3
MSTRG.61644.1	Aco001758.v3;Aco001759.v3;Aco001760.v3;Aco001763.v3;Aco001764.v3;Aco001765.v3;Aco001766.v3;Aco001767.v3;Aco001768.v3;Aco001769.v3;Aco001770.v3;Aco001771.v3;Aco001772.v3;Aco001773.v3;Aco001774.v3;Aco001776.v3;Aco001777.v3;Aco001778.v3;Aco001779.v3;Aco001780.v3;Aco001781.v3;Aco001782.v3;Aco001783.v3;Aco001784.v3;PB.8112;PB.8114
MSTRG.31463.1	Aco011866.v3;Aco011867.v3;Aco011868.v3;Aco016650.v3;Aco016651.v3;Aco016652.v3;Aco016653.v3;Aco016654.v3;Aco016655.v3;Aco016656.v3;Aco016657.v3;Aco016658.v3;Aco016659.v3;Aco016661.v3;Aco016662.v3;Aco016663.v3;Aco016664.v3;Aco016665.v3;Aco016666.v3;Aco016667.v3;Aco016668.v3;PB.4205;PB.4210;PB.4214
MSTRG.40485.1	Aco023168.v3
MSTRG.84403.4	Aco031059.v3
MSTRG.3968.1	Aco026149.v3;Aco026151.v3;Aco026670.v3;Aco026671.v3;PB.501
MSTRG.11611.1	Aco019731.v3;Aco019732.v3;Aco019733.v3;Aco019735.v3;Aco019738.v3;Aco019739.v3;Aco019741.v3;Aco019742.v3;Aco019743.v3;Aco019744.v3;Aco019745.v3
MSTRG.63304.1	Aco024655.v3;Aco024662.v3;PB.8416
MSTRG.63442.1	Aco025334.v3;Aco025335.v3;Aco029329.v3;Aco029330.v3;Aco029331.v3;Aco029332.v3;Aco030922.v3
MSTRG.92723.5	Aco028312.v3;Aco028314.v3
MSTRG.68731.2	Aco019741.v3;Aco024103.v3;Aco026079.v3;Aco026080.v3;Aco026081.v3;Aco027507.v3;Aco027508.v3;Aco027509.v3
MSTRG.48514.4	Aco009443.v3;Aco009444.v3;Aco009445.v3;Aco009446.v3;Aco009447.v3;Aco009448.v3;Aco009449.v3;Aco009451.v3;Aco022089.v3;PB.6365;PB.6366
MSTRG.36140.1	Aco009893.v3;Aco009895.v3;Aco009896.v3;Aco009897.v3;Aco009898.v3;Aco009899.v3;Aco009900.v3;Aco009902.v3;Aco009903.v3;Aco009904.v3;Aco009905.v3;Aco009906.v3;Aco009907.v3;Aco009908.v3;Aco009909.v3;Aco009910.v3;Aco009911.v3;Aco009912.v3;Aco009913.v3;Aco009914.v3;Aco009916.v3;Aco009917.v3;Aco009918.v3;Aco009919.v3;Aco009920.v3;Aco009921.v3;PB.4935;PB.4936;PB.4938;PB.4942;PB.4945;PB.4950
MSTRG.15939.1	Aco026099.v3;Aco026100.v3;Aco026101.v3;Aco026103.v3;Aco026104.v3;Aco026106.v3;Aco026107.v3;Aco026108.v3
MSTRG.17581.2	Aco011068.v3;Aco011069.v3;Aco011070.v3;Aco011071.v3;Aco011072.v3;Aco011073.v3;Aco011074.v3;Aco011075.v3;Aco011076.v3;Aco011077.v3;Aco011078.v3;Aco011079.v3;Aco011080.v3;Aco011081.v3;Aco011083.v3;Aco011084.v3;Aco011085.v3;Aco011086.v3;Aco011087.v3;Aco011088.v3;Aco011089.v3;Aco011090.v3;Aco011091.v3
MSTRG.18118.1	Aco014286.v3;Aco014287.v3;Aco014288.v3;Aco014289.v3;Aco014290.v3;Aco014291.v3;Aco014292.v3;Aco014293.v3;Aco014294.v3;Aco014295.v3;Aco014296.v3;Aco014297.v3;Aco014298.v3;Aco014299.v3;Aco014300.v3;Aco014304.v3;Aco014305.v3;Aco014306.v3;Aco014307.v3;Aco014308.v3;Aco014309.v3;Aco014310.v3;Aco014311.v3;Aco014312.v3;Aco014313.v3;Aco014314.v3;Aco014315.v3;Aco014317.v3;Aco014318.v3;Aco014319.v3;Aco014320…
MSTRG.30895.1	Aco013837.v3;Aco013838.v3;Aco013839.v3;Aco013840.v3
MSTRG.21027.3	Aco028042.v3;Aco028043.v3;Aco028249.v3;Aco028253.v3;Aco028383.v3;Aco029513.v3;PB.2837
MSTRG.73126.7	Aco007313.v3;Aco007314.v3;Aco007315.v3;Aco007316.v3;Aco007317.v3;Aco007318.v3;Aco007319.v3;Aco007320.v3;Aco007321.v3;Aco007322.v3;Aco007323.v3;Aco007324.v3;Aco007325.v3;Aco007326.v3;Aco007327.v3;Aco007328.v3;PB.9769;PB.9770;PB.9782;PB.9783
MSTRG.88029.1	Aco024878.v3
MSTRG.85439.1	Aco019438.v3;Aco020354.v3;Aco023227.v3;Aco023594.v3;Aco024079.v3;Aco024101.v3;Aco024955.v3;Aco025111.v3;Aco025933.v3;Aco026383.v3;Aco028079.v3;Aco028320.v3;Aco028664.v3;Aco029513.v3;Aco029761.v3;Aco031495.v3
MSTRG.21980.2	Aco011505.v3;Aco011506.v3;Aco011507.v3;Aco011508.v3;Aco011509.v3;Aco011510.v3;Aco011511.v3;Aco011512.v3;Aco011513.v3;Aco011514.v3;Aco011515.v3;Aco011516.v3;Aco011517.v3;Aco011518.v3;Aco011519.v3;Aco011520.v3;Aco011521.v3;Aco011522.v3;Aco011523.v3;Aco011524.v3;PB.2983;PB.2992;PB.2993
MSTRG.48017.1	Aco011872.v3;Aco020251.v3;Aco020252.v3;Aco020253.v3;Aco020254.v3;Aco020255.v3;Aco020257.v3;Aco020258.v3;Aco026068.v3;Aco026070.v3;Aco026071.v3;Aco026072.v3
MSTRG.2206.2	Aco023155.v3;Aco023156.v3;Aco023157.v3;Aco025253.v3;Aco025254.v3
MSTRG.55199.1	Aco020521.v3;Aco020522.v3;Aco020525.v3;Aco022274.v3;Aco031497.v3
MSTRG.39242.1	Aco016486.v3;Aco016488.v3;Aco016489.v3;Aco016490.v3;Aco016492.v3;Aco016493.v3;Aco016494.v3;PB.5278;PB.5280
MSTRG.9015.3	Aco001141.v3;Aco001142.v3;Aco001143.v3;Aco001144.v3;Aco001145.v3;Aco001146.v3;Aco001147.v3;Aco001148.v3;Aco001149.v3;Aco001150.v3;Aco001151.v3;Aco001152.v3;Aco001153.v3;Aco001155.v3;Aco001156.v3;Aco001157.v3;Aco001158.v3;Aco001159.v3;Aco001160.v3;Aco001161.v3;Aco001162.v3;Aco001163.v3;Aco001164.v3;Aco001165.v3;Aco001166.v3
MSTRG.85167.3	Aco030705.v3;Aco030706.v3
MSTRG.26675.1	Aco019507.v3;Aco019509.v3;Aco019510.v3;Aco021622.v3;Aco021623.v3;Aco021624.v3;Aco021626.v3;Aco021627.v3;Aco021628.v3;Aco021629.v3;PB.3692
MSTRG.19464.1	Aco004736.v3;Aco004737.v3;Aco004740.v3;Aco004750.v3;Aco004751.v3;Aco004752.v3;Aco004753.v3;Aco004755.v3;Aco004756.v3;Aco004757.v3;Aco004758.v3;Aco004759.v3;Aco004760.v3;Aco004761.v3;Aco004762.v3;Aco004763.v3;Aco004764.v3;Aco004765.v3;PB.2705
MSTRG.50464.1	Aco025173.v3;Aco025174.v3;Aco025175.v3;Aco025177.v3;Aco027807.v3;Aco027808.v3;Aco027810.v3
MSTRG.37694.1	Aco025098.v3;Aco025099.v3;Aco025101.v3;Aco025102.v3;Aco025104.v3;Aco025106.v3;Aco025107.v3;Aco025108.v3;Aco025110.v3;Aco025111.v3
MSTRG.92716.1	Aco030900.v3
MSTRG.47842.5	Aco018801.v3;Aco018802.v3;Aco018804.v3;Aco018806.v3;Aco018807.v3;Aco018808.v3;PB.6294
MSTRG.92105.1	PB.10532
MSTRG.38618.1	Aco021245.v3;Aco021246.v3;Aco021247.v3;Aco021248.v3;Aco021249.v3;Aco021250.v3;Aco021251.v3;Aco021252.v3;PB.5172
MSTRG.88652.4	Aco025280.v3;Aco025602.v3;Aco025604.v3;Aco025605.v3;Aco025606.v3;Aco029575.v3
MSTRG.22875.3	Aco026205.v3;Aco026207.v3;Aco026208.v3;Aco026209.v3;Aco026210.v3;Aco026211.v3;Aco027602.v3;Aco027605.v3
MSTRG.27300.1	Aco024605.v3;Aco024612.v3;Aco024613.v3;Aco024616.v3;Aco024914.v3;Aco030329.v3;PB.3726
MSTRG.9993.1	Aco014034.v3;Aco014035.v3;Aco014036.v3;Aco014037.v3;Aco014038.v3;Aco014039.v3;Aco014040.v3;Aco014041.v3;Aco014042.v3;Aco014043.v3;Aco014044.v3;Aco014045.v3;Aco014046.v3;Aco014047.v3;Aco014049.v3;Aco014050.v3;Aco014056.v3;Aco014057.v3;Aco014058.v3;Aco014059.v3;Aco014060.v3;Aco014061.v3;Aco014062.v3;Aco014063.v3;Aco014064.v3;Aco014065.v3;Aco014066.v3;Aco014067.v3;Aco014068.v3;Aco014069.v3;PB.1294
MSTRG.5632.1	Aco015064.v3;Aco015065.v3;Aco015066.v3;Aco015067.v3;Aco015068.v3;Aco015069.v3;Aco015070.v3;Aco015071.v3;Aco015072.v3;Aco015073.v3;Aco015074.v3;Aco015075.v3;Aco015076.v3;Aco015077.v3;Aco015078.v3;Aco015079.v3;Aco015080.v3;Aco015082.v3;Aco015083.v3;Aco015084.v3;Aco015085.v3;PB.729
MSTRG.43756.1	Aco001229.v3;Aco002044.v3;Aco006965.v3;Aco008116.v3;Aco010851.v3;Aco010852.v3;Aco010922.v3;Aco013749.v3;Aco015932.v3;Aco016557.v3;Aco017666.v3;Aco017919.v3;Aco018040.v3;Aco018198.v3;Aco018267.v3;Aco018414.v3;Aco019074.v3;Aco019328.v3;Aco019395.v3;Aco020040.v3;Aco020120.v3;Aco020121.v3;Aco020122.v3;Aco020522.v3;Aco021332.v3;Aco021609.v3;Aco021867.v3;Aco023640.v3;Aco023759.v3;Aco023769.v3;Aco024053…
MSTRG.53197.1	Aco015938.v3;Aco015939.v3;Aco015940.v3;Aco015941.v3;Aco015942.v3;Aco015943.v3;Aco015945.v3;Aco015947.v3
MSTRG.12176.1	Aco019990.v3;Aco019991.v3;Aco019992.v3;Aco019993.v3;Aco019994.v3;Aco019995.v3;Aco019996.v3;Aco019997.v3;Aco019998.v3;Aco019999.v3;Aco020000.v3;Aco020001.v3;Aco020002.v3;Aco020005.v3;Aco020006.v3;Aco020007.v3;Aco020008.v3;Aco020009.v3;Aco020010.v3
MSTRG.70703.1	Aco019928.v3;Aco019931.v3;Aco019932.v3;Aco019933.v3
MSTRG.33112.1	Aco017419.v3;Aco017420.v3;Aco017421.v3;Aco017425.v3;PB.4555
MSTRG.23313.3	Aco021071.v3;Aco021074.v3;Aco021076.v3;Aco021077.v3;Aco021078.v3;Aco021079.v3;Aco021080.v3;Aco021081.v3;Aco021082.v3;Aco021083.v3;Aco021085.v3
MSTRG.14328.1	Aco002541.v3;Aco002542.v3;Aco002543.v3;Aco002544.v3;Aco002545.v3;Aco002546.v3;Aco002547.v3;Aco002548.v3;Aco002549.v3;Aco002550.v3;Aco002551.v3;Aco002552.v3;Aco002553.v3;Aco002554.v3;Aco002556.v3;Aco002557.v3;Aco002558.v3;Aco002559.v3;Aco002560.v3;Aco002561.v3;Aco002562.v3;Aco002563.v3;Aco002564.v3;Aco002566.v3;Aco002567.v3;Aco002568.v3;Aco002569.v3;PB.1830
MSTRG.16056.4	Aco026560.v3;Aco026561.v3;Aco026562.v3;Aco026563.v3;Aco026564.v3;Aco026565.v3;Aco027850.v3;Aco027851.v3;Aco027852.v3;Aco027854.v3
MSTRG.47951.9	Aco018824.v3;Aco018825.v3;Aco026063.v3;Aco026064.v3;Aco026065.v3
MSTRG.13532.1	Aco012012.v3;Aco012013.v3;Aco012014.v3;Aco012015.v3;Aco012016.v3;Aco012017.v3;Aco012018.v3;Aco012019.v3;Aco012020.v3;Aco012021.v3;Aco012022.v3;Aco012023.v3;Aco012024.v3;Aco012025.v3;Aco012026.v3;Aco012027.v3;Aco012028.v3;Aco012029.v3;Aco012030.v3;Aco012031.v3;Aco012032.v3;PB.1641;PB.1648
MSTRG.47358.1	Aco023008.v3;Aco023009.v3;Aco023010.v3;Aco023016.v3;Aco030788.v3
MSTRG.82441.1	Aco007477.v3;Aco008132.v3;Aco023799.v3;Aco026091.v3;Aco026655.v3;Aco027867.v3;Aco028226.v3;Aco028324.v3;Aco029476.v3;Aco030197.v3;Aco030439.v3;Aco030716.v3;Aco031128.v3;Aco031511.v3
MSTRG.7474.8	Aco020864.v3;Aco023225.v3;Aco023227.v3;Aco023228.v3;Aco028126.v3
MSTRG.75183.1	Aco013765.v3;Aco013766.v3;Aco013768.v3;Aco013769.v3;Aco013770.v3;Aco016466.v3;Aco016469.v3;PB.9974
MSTRG.29834.1	Aco019952.v3;Aco019953.v3;Aco019954.v3;Aco019956.v3;Aco019957.v3;Aco019958.v3;Aco019959.v3;PB.4101
MSTRG.74761.5	Aco023631.v3;Aco025032.v3;Aco025033.v3;Aco025034.v3;Aco025038.v3;Aco025039.v3;Aco025040.v3;Aco025041.v3;Aco025043.v3;PB.9956
MSTRG.10694.3	Aco010463.v3;Aco010464.v3;Aco010465.v3;Aco010466.v3;Aco010467.v3;Aco010468.v3;Aco010469.v3;Aco010470.v3;Aco010472.v3;PB.1387
MSTRG.37837.1	Aco024427.v3;Aco024428.v3;Aco024430.v3;Aco024431.v3;Aco024432.v3;Aco024433.v3;Aco024434.v3;Aco028154.v3;Aco028155.v3;PB.5125;PB.5126
MSTRG.84357.5	Aco030862.v3
MSTRG.67915.1	Aco016145.v3;Aco016147.v3;Aco016148.v3;Aco016150.v3;Aco016151.v3;Aco016152.v3;Aco016153.v3;Aco026111.v3;Aco026112.v3;Aco026115.v3;Aco026118.v3;Aco026120.v3;PB.8998
MSTRG.62653.1	Aco015627.v3;Aco015628.v3;Aco015629.v3;Aco015630.v3;Aco015631.v3;Aco015632.v3;Aco015633.v3;Aco015634.v3;Aco015635.v3;Aco015637.v3;Aco015638.v3;Aco015639.v3;Aco015640.v3;Aco015641.v3
MSTRG.70324.2	Aco017502.v3;Aco017503.v3;Aco017504.v3;Aco017505.v3;Aco017506.v3;Aco017507.v3;Aco017508.v3;Aco017509.v3;Aco017510.v3;Aco017511.v3;Aco017512.v3;Aco017513.v3;Aco017514.v3;Aco017515.v3;PB.9293
MSTRG.39157.1	Aco016515.v3;Aco016516.v3;Aco016517.v3;Aco016518.v3;Aco016519.v3;Aco016520.v3;Aco016522.v3;Aco016524.v3;Aco016525.v3;Aco016526.v3;Aco016527.v3;Aco016528.v3;Aco016529.v3;Aco016530.v3;Aco016531.v3;Aco016532.v3;Aco016533.v3;Aco016534.v3;Aco016535.v3;PB.5263
MSTRG.16943.1	Aco014962.v3;Aco014963.v3;Aco014964.v3;Aco014965.v3;Aco014966.v3;Aco014967.v3;Aco014969.v3;Aco014970.v3;Aco014971.v3;Aco014972.v3;PB.2138
MSTRG.24703.1	Aco002924.v3;Aco002925.v3;Aco002926.v3;Aco002927.v3;Aco002928.v3;Aco002929.v3;Aco002930.v3;Aco002931.v3;Aco002932.v3;Aco002933.v3;Aco002934.v3;Aco002935.v3;Aco002936.v3;Aco002937.v3;Aco002938.v3;Aco002939.v3;Aco002940.v3;Aco002942.v3;Aco002943.v3;Aco002944.v3;Aco002945.v3;Aco002946.v3;Aco002947.v3;Aco002948.v3;Aco002949.v3;Aco002950.v3;Aco002951.v3;Aco002952.v3;PB.3238;PB.3249
MSTRG.38300.1	Aco010387.v3;Aco023144.v3;Aco024549.v3;Aco025148.v3;Aco025207.v3;Aco025266.v3;Aco025935.v3;Aco026190.v3;Aco026232.v3;Aco026233.v3;Aco026235.v3;Aco026238.v3;Aco026624.v3;Aco026757.v3;Aco026758.v3;Aco026759.v3;Aco027492.v3;Aco027782.v3;Aco028090.v3;Aco028189.v3;Aco029615.v3;PB.277;PB.3073
MSTRG.69281.2	Aco008086.v3;Aco008087.v3;Aco008088.v3;Aco008089.v3;Aco008090.v3;Aco008093.v3;Aco008094.v3;Aco008095.v3;Aco008096.v3;Aco008097.v3;Aco008098.v3;Aco008099.v3;Aco008100.v3;Aco008102.v3;Aco008104.v3;Aco008105.v3
MSTRG.8698.2	Aco001264.v3;Aco001265.v3;Aco001266.v3;Aco001267.v3;Aco001268.v3;Aco001269.v3;Aco001270.v3;Aco001271.v3;Aco001272.v3;Aco001273.v3;Aco001274.v3;Aco001276.v3;Aco001277.v3;Aco001278.v3;Aco001279.v3;Aco001280.v3;Aco001281.v3;Aco001282.v3;Aco001283.v3;PB.1012;PB.1013
MSTRG.67833.1	Aco015974.v3;Aco016122.v3;Aco016124.v3;Aco016125.v3;Aco016126.v3;Aco016127.v3;Aco016128.v3;Aco016129.v3;Aco016132.v3;Aco016133.v3;Aco016134.v3
MSTRG.37236.1	Aco020085.v3;Aco020087.v3;Aco020088.v3;Aco020089.v3;Aco020090.v3;Aco020092.v3;Aco020093.v3;Aco020094.v3;PB.5090
MSTRG.54157.1	Aco013310.v3;Aco013311.v3;Aco013312.v3;Aco013313.v3;Aco013314.v3;Aco013315.v3;Aco013316.v3;Aco013317.v3;Aco013318.v3;Aco013319.v3;Aco013320.v3;Aco013321.v3;PB.7213;PB.7215;PB.7217
MSTRG.38560.1	Aco021227.v3;Aco021229.v3;Aco021230.v3;Aco021231.v3;Aco021232.v3;Aco021233.v3;PB.5160
MSTRG.70966.1	Aco020771.v3;Aco020772.v3;Aco020775.v3;Aco020776.v3;Aco020777.v3;Aco020779.v3
MSTRG.5867.1	Aco012144.v3;Aco012145.v3;Aco012146.v3;Aco012147.v3;Aco012148.v3;Aco012149.v3;Aco012150.v3;Aco012151.v3;Aco012152.v3;Aco012153.v3;Aco012154.v3;Aco012155.v3;Aco012156.v3;Aco012157.v3;Aco012160.v3;Aco012161.v3;Aco012162.v3;Aco012163.v3;Aco012164.v3;Aco012165.v3;Aco012166.v3;Aco012167.v3;Aco012171.v3;Aco012172.v3;Aco012173.v3;Aco012174.v3;PB.798;PB.800
MSTRG.91145.1	Aco031240.v3
MSTRG.48087.1	Aco019194.v3;Aco019195.v3;Aco019196.v3;Aco019197.v3;Aco019198.v3;Aco019199.v3;Aco019200.v3;Aco019201.v3;Aco020268.v3;Aco020270.v3;Aco020271.v3;Aco020272.v3;Aco020273.v3;PB.6318
MSTRG.68661.1	Aco019999.v3;Aco027060.v3;Aco027061.v3;Aco027064.v3;PB.9045
MSTRG.2464.2	Aco022681.v3;Aco022694.v3;Aco022696.v3;Aco022697.v3;Aco022698.v3;PB.284
MSTRG.82386.2	Aco021100.v3;Aco024147.v3
MSTRG.38106.15	Aco024578.v3;Aco024579.v3;Aco024581.v3;Aco024582.v3;Aco029192.v3;Aco029195.v3;PB.5141;PB.5142
MSTRG.94422.1	Aco028298.v3;Aco028299.v3
MSTRG.3519.1	Aco018257.v3;Aco018258.v3;Aco018259.v3;Aco018260.v3;Aco018261.v3;Aco018262.v3;Aco018264.v3;Aco018265.v3;Aco018266.v3;Aco018267.v3;Aco018268.v3;Aco018269.v3;Aco018270.v3;PB.486
MSTRG.88652.3	Aco025280.v3;Aco025602.v3;Aco025604.v3;Aco025605.v3;Aco025606.v3;Aco029575.v3
MSTRG.44856.6	Aco018484.v3;Aco018487.v3;Aco018488.v3;Aco018489.v3;Aco018490.v3;Aco018491.v3;Aco018492.v3;Aco018494.v3;Aco018496.v3;PB.5947
MSTRG.30409.2	Aco022348.v3;Aco022350.v3;Aco022351.v3;Aco022352.v3;Aco026310.v3
MSTRG.24328.1	Aco002747.v3;Aco002748.v3;Aco002749.v3;Aco002750.v3;Aco002751.v3;Aco002752.v3;Aco002753.v3;Aco002754.v3;Aco002756.v3;Aco002757.v3;Aco002758.v3;Aco002759.v3;Aco002760.v3;Aco002761.v3;PB.3183
MSTRG.16001.1	Aco027874.v3;Aco028125.v3;Aco028126.v3;Aco028127.v3;Aco028432.v3;Aco028434.v3;Aco028435.v3;Aco028436.v3;Aco031345.v3;Aco031346.v3;PB.2080
MSTRG.3530.1	Aco018261.v3;Aco018262.v3;Aco018264.v3;Aco018265.v3;Aco018266.v3;Aco018267.v3;Aco018268.v3;Aco018269.v3;Aco018270.v3;Aco018271.v3;Aco018272.v3;PB.486
MSTRG.55559.1	Aco020658.v3;Aco020661.v3;Aco020664.v3;Aco020666.v3;Aco020667.v3;Aco020668.v3;Aco020669.v3;Aco020670.v3;Aco020671.v3;Aco020672.v3;Aco020673.v3;Aco020674.v3
MSTRG.33089.3	Aco017407.v3;Aco017408.v3;Aco017409.v3;Aco017410.v3;Aco017411.v3;Aco017412.v3;Aco017413.v3;Aco017415.v3;Aco017416.v3;Aco017418.v3;PB.4548;PB.4555
MSTRG.83272.25	Aco030886.v3
MSTRG.20705.3	Aco023674.v3;Aco026169.v3;Aco026172.v3;Aco026175.v3;Aco026176.v3;Aco026177.v3;Aco028220.v3;Aco028221.v3;Aco028222.v3;Aco028223.v3;Aco028224.v3;Aco028226.v3;Aco029431.v3
MSTRG.24871.1	Aco003000.v3;Aco003001.v3;Aco003002.v3;Aco003003.v3;Aco003004.v3;Aco003005.v3;Aco003006.v3;Aco003007.v3;Aco003008.v3;Aco003009.v3;Aco003010.v3;Aco003011.v3;Aco003012.v3;Aco003013.v3;Aco003014.v3;Aco003015.v3;Aco003017.v3;Aco003018.v3;Aco003019.v3;Aco003020.v3;Aco003021.v3;Aco003022.v3;Aco003023.v3;Aco003024.v3;Aco003025.v3;Aco003026.v3;Aco003027.v3;Aco003028.v3;PB.3294
MSTRG.73827.1	Aco002014.v3;Aco007367.v3;Aco015036.v3;Aco015937.v3;Aco018489.v3;Aco019420.v3;Aco019438.v3;Aco019863.v3;Aco019984.v3;Aco020354.v3;Aco020957.v3;Aco021721.v3;Aco021749.v3;Aco023147.v3;Aco023227.v3;Aco023594.v3;Aco024033.v3;Aco024079.v3;Aco024101.v3;Aco024212.v3;Aco024280.v3;Aco024376.v3;Aco024647.v3;Aco024719.v3;Aco024955.v3;Aco025111.v3;Aco025186.v3;Aco025435.v3;Aco025730.v3;Aco025737.v3;Aco025738…
MSTRG.59534.1	Aco016217.v3;Aco016218.v3;Aco016219.v3;Aco016221.v3;Aco016222.v3;Aco016223.v3;Aco016224.v3;Aco016226.v3;Aco016227.v3;Aco016228.v3;Aco016229.v3;Aco016230.v3;Aco016231.v3
MSTRG.58998.1	Aco025165.v3;Aco025166.v3;Aco025167.v3;Aco025168.v3;Aco025169.v3;Aco025170.v3;Aco026653.v3;Aco026655.v3;Aco026656.v3;Aco026657.v3;Aco027209.v3;Aco028832.v3
MSTRG.27544.1	Aco019470.v3;Aco019472.v3;Aco021450.v3;Aco021451.v3;Aco021452.v3;Aco021453.v3;Aco021455.v3;PB.3738
MSTRG.47089.2	Aco028593.v3;Aco028594.v3;Aco028596.v3;Aco028597.v3;Aco028598.v3;Aco028599.v3;PB.6256
MSTRG.76673.11	Aco028516.v3
MSTRG.68000.1	Aco002354.v3;Aco003747.v3;Aco010437.v3;Aco010439.v3;Aco012477.v3;Aco012836.v3;Aco013807.v3;Aco016229.v3;Aco016444.v3;Aco016446.v3;Aco018465.v3;Aco018466.v3;Aco018467.v3;Aco018468.v3;Aco018469.v3;Aco018471.v3;Aco018472.v3;Aco018474.v3;Aco018475.v3;Aco018476.v3;Aco019487.v3;Aco021071.v3;Aco021430.v3;Aco021963.v3;Aco022472.v3;Aco024479.v3;Aco024488.v3;Aco025414.v3;Aco030568.v3;Aco031043.v3;Aco031325…
MSTRG.27297.3	Aco024612.v3;Aco030327.v3;Aco030329.v3;Aco030651.v3
MSTRG.85568.1	Aco031594.v3
MSTRG.6972.1	Aco010059.v3;Aco010061.v3;Aco010063.v3;Aco010064.v3;Aco010065.v3;Aco017469.v3;Aco017470.v3;PB.890
MSTRG.77551.1	Aco030217.v3
MSTRG.38660.1	Aco021249.v3;Aco021250.v3;Aco021251.v3;Aco021252.v3;Aco021253.v3;Aco021254.v3;Aco021838.v3;Aco021839.v3;Aco021840.v3;Aco021841.v3;Aco021842.v3;PB.5172
MSTRG.91683.1	Aco027017.v3;Aco027018.v3;Aco027019.v3;Aco027020.v3;Aco027021.v3;Aco027022.v3;Aco027023.v3
MSTRG.7015.1	Aco010064.v3;Aco010065.v3;Aco010071.v3;Aco023048.v3;Aco023050.v3;Aco023053.v3
MSTRG.1318.2	Aco020292.v3;Aco020295.v3;Aco020296.v3;Aco020297.v3;Aco020298.v3;Aco030880.v3;PB.242
MSTRG.91521.1	Aco028612.v3;Aco028613.v3;Aco028616.v3
MSTRG.70040.3	Aco016028.v3;Aco016029.v3;Aco016031.v3;Aco016032.v3;Aco016033.v3;Aco016034.v3;Aco016035.v3;Aco016036.v3;PB.9248
MSTRG.13992.1	Aco012956.v3;Aco012957.v3;Aco012958.v3;Aco012960.v3;Aco012961.v3;Aco012962.v3;Aco012963.v3;Aco012964.v3;Aco012965.v3;Aco012966.v3;Aco012967.v3;Aco012968.v3;Aco012969.v3;Aco017302.v3;Aco017303.v3;Aco017304.v3;Aco017305.v3;Aco017306.v3;Aco017307.v3;Aco017308.v3;Aco017309.v3;Aco017310.v3;Aco017311.v3
MSTRG.89297.1	Aco027283.v3;Aco027284.v3;Aco027285.v3;Aco027286.v3;Aco027287.v3;Aco027288.v3;PB.10464
MSTRG.23724.2	Aco019102.v3;Aco019103.v3;Aco019105.v3;Aco019106.v3;Aco019107.v3;Aco019108.v3;Aco019109.v3;Aco019110.v3;Aco019112.v3;Aco019115.v3;Aco019116.v3
MSTRG.2429.3	Aco024101.v3;Aco024103.v3;Aco024104.v3;Aco024105.v3;Aco029310.v3;PB.280
MSTRG.16651.1	Aco014906.v3;Aco014907.v3;Aco014908.v3;Aco014911.v3;Aco014914.v3;Aco014915.v3;Aco014916.v3;Aco014917.v3;Aco021898.v3;PB.2121
MSTRG.93793.1	Aco015944.v3;Aco018007.v3;Aco019731.v3;Aco019739.v3;Aco019913.v3;Aco020135.v3;Aco020175.v3;Aco020607.v3;Aco020741.v3;Aco020786.v3;Aco021853.v3;Aco022263.v3;Aco022476.v3;Aco022478.v3;Aco022534.v3;Aco023157.v3;Aco023244.v3;Aco023312.v3;Aco023895.v3;Aco023999.v3;Aco024272.v3;Aco024452.v3;Aco024491.v3;Aco024535.v3;Aco024727.v3;Aco024957.v3;Aco025207.v3;Aco025492.v3;Aco025730.v3;Aco026017.v3;Aco026127…
MSTRG.28571.1	Aco014491.v3;Aco014492.v3;Aco014493.v3;Aco014494.v3;Aco014495.v3;Aco014496.v3;Aco014497.v3;Aco014498.v3;Aco014500.v3;Aco014501.v3;Aco014502.v3;Aco014503.v3;Aco014504.v3;Aco014512.v3;Aco014513.v3;Aco014514.v3;Aco014515.v3;Aco014516.v3;Aco014517.v3;Aco014518.v3;Aco014519.v3;Aco014520.v3;Aco014521.v3;Aco014523.v3;Aco014524.v3;PB.3879
MSTRG.50012.1	Aco017637.v3;Aco017638.v3;Aco017640.v3;Aco017641.v3;Aco017642.v3;Aco017644.v3;Aco017646.v3;Aco017647.v3;Aco017648.v3;Aco017649.v3
MSTRG.31647.1	Aco011779.v3;Aco011780.v3;Aco011781.v3;Aco011782.v3;Aco011783.v3;Aco011784.v3;Aco011785.v3;Aco011786.v3;Aco011787.v3;Aco011788.v3;Aco011789.v3;Aco011790.v3;Aco011791.v3;Aco011792.v3;Aco011793.v3;Aco011795.v3;Aco011796.v3;Aco011797.v3;Aco011798.v3;Aco011799.v3;Aco011800.v3;Aco011801.v3;Aco011802.v3;Aco011803.v3;Aco011804.v3;Aco011805.v3;Aco011806.v3;Aco011807.v3;Aco011808.v3
MSTRG.40648.1	Aco023173.v3;Aco023175.v3;Aco023176.v3;Aco023177.v3;Aco023183.v3;Aco023184.v3
MSTRG.67088.7	Aco014690.v3;Aco014691.v3;Aco014692.v3;Aco014693.v3;Aco014694.v3;Aco014695.v3;Aco014696.v3;Aco014697.v3;Aco014698.v3;Aco014699.v3;Aco014700.v3;Aco014701.v3;Aco014702.v3;Aco014704.v3;Aco014705.v3;Aco014706.v3;Aco014707.v3;Aco014708.v3;Aco014709.v3;Aco014710.v3;Aco014711.v3;Aco014712.v3;Aco014713.v3;Aco014714.v3;Aco014715.v3;Aco014716.v3;Aco014717.v3;Aco014718.v3
MSTRG.37552.1	Aco019577.v3;Aco019578.v3;Aco019583.v3;Aco019586.v3;Aco019587.v3;PB.5111
MSTRG.38106.4	Aco024578.v3;Aco024579.v3;Aco024581.v3;Aco024582.v3;Aco029192.v3;Aco029195.v3;PB.5141;PB.5142
MSTRG.49648.1	Aco018673.v3;Aco018674.v3;Aco018675.v3;Aco018676.v3;Aco018677.v3;Aco018679.v3;Aco018680.v3;Aco018682.v3;Aco018683.v3;Aco018684.v3;Aco018685.v3;Aco018686.v3;Aco018687.v3
MSTRG.56279.1	Aco006074.v3;Aco006075.v3;Aco006076.v3;Aco006077.v3;Aco006078.v3;Aco006079.v3;Aco006080.v3;Aco006081.v3;Aco006082.v3;Aco006085.v3;Aco006086.v3;Aco006087.v3;Aco006088.v3;Aco006089.v3;Aco006090.v3;Aco006091.v3;Aco006092.v3;Aco006093.v3;Aco006094.v3;Aco006095.v3;Aco006096.v3;PB.7413;PB.7415
MSTRG.84752.7	Aco010421.v3;Aco015781.v3;Aco017693.v3;Aco017832.v3;Aco018008.v3;Aco018488.v3;Aco018651.v3;Aco018763.v3;Aco019327.v3;Aco019594.v3;Aco019673.v3;Aco020343.v3;Aco020356.v3;Aco020603.v3;Aco020880.v3;Aco021620.v3;Aco021647.v3;Aco021661.v3;Aco021669.v3;Aco021697.v3;Aco023079.v3;Aco023398.v3;Aco023953.v3;Aco024404.v3;Aco024785.v3;Aco025153.v3;Aco025399.v3;Aco025420.v3;Aco026061.v3;Aco026126.v3;Aco026152…
MSTRG.16550.2	Aco024814.v3;Aco024815.v3;Aco024818.v3;Aco024819.v3;Aco028391.v3;Aco028392.v3;Aco028394.v3;Aco028395.v3;PB.7269
MSTRG.74935.2	Aco020968.v3;Aco025954.v3;Aco025955.v3;Aco025956.v3;Aco025957.v3;Aco025959.v3;Aco025962.v3;Aco026538.v3;Aco026539.v3;Aco026540.v3;Aco026541.v3;Aco026545.v3;Aco026546.v3;PB.9963
MSTRG.2427.1	Aco002052.v3;Aco015944.v3;Aco018007.v3;Aco019875.v3;Aco020175.v3;Aco020607.v3;Aco020741.v3;Aco020810.v3;Aco021730.v3;Aco021853.v3;Aco022263.v3;Aco022439.v3;Aco023147.v3;Aco023157.v3;Aco023571.v3;Aco023664.v3;Aco023895.v3;Aco023999.v3;Aco024101.v3;Aco024103.v3;Aco024104.v3;Aco024233.v3;Aco024380.v3;Aco024452.v3;Aco024535.v3;Aco024727.v3;Aco024957.v3;Aco025069.v3;Aco025207.v3;Aco025492.v3;Aco025730…
MSTRG.3990.2	Aco026670.v3;Aco027432.v3;PB.500;PB.501
MSTRG.66893.1	Aco014791.v3;Aco014792.v3;Aco014793.v3;Aco014794.v3;Aco014796.v3;Aco014797.v3;Aco023680.v3;Aco023681.v3;Aco023682.v3;Aco023683.v3;Aco023684.v3;Aco023685.v3;Aco023686.v3;Aco023687.v3;Aco023688.v3;Aco023689.v3;Aco023690.v3;Aco023692.v3;Aco023693.v3;Aco023694.v3;Aco023695.v3;Aco023696.v3;Aco023697.v3
MSTRG.52187.1	Aco003814.v3;Aco003815.v3;Aco003816.v3;Aco003817.v3;Aco003818.v3;Aco003819.v3;Aco003820.v3;Aco003821.v3;PB.7059
MSTRG.72059.2	Aco006907.v3;Aco006908.v3;Aco006909.v3;Aco006910.v3;Aco006911.v3;Aco006912.v3;Aco006913.v3;Aco006914.v3;Aco006915.v3;Aco006918.v3;Aco006919.v3;Aco006920.v3;Aco006921.v3;Aco006922.v3;Aco006923.v3;Aco006924.v3;Aco006925.v3;Aco006926.v3;Aco006927.v3;PB.9537
MSTRG.20087.2	Aco019761.v3;Aco019762.v3;Aco019763.v3;Aco019764.v3;Aco019766.v3;Aco019767.v3;Aco019768.v3;Aco019769.v3;Aco022064.v3
MSTRG.55281.1	Aco020805.v3;Aco020806.v3;Aco020807.v3;Aco020808.v3;Aco020809.v3;Aco020810.v3;Aco020811.v3;Aco020813.v3
MSTRG.73811.1	Aco023916.v3;Aco023917.v3;Aco025427.v3;Aco025434.v3;Aco025435.v3;PB.9852
MSTRG.27159.1	Aco022376.v3;Aco022379.v3;Aco028342.v3
MSTRG.75007.1	Aco027206.v3;Aco029238.v3;Aco029239.v3;Aco029240.v3;Aco029241.v3;Aco029242.v3;Aco031342.v3;Aco031692.v3;PB.9968
MSTRG.10842.1	Aco021557.v3;Aco021558.v3;Aco021559.v3;Aco021560.v3;Aco021563.v3;Aco021564.v3;Aco021565.v3
MSTRG.6772.2	Aco020346.v3;Aco021394.v3;Aco022393.v3;Aco022394.v3;Aco022395.v3;Aco022396.v3;Aco022397.v3;Aco022399.v3;Aco022400.v3;PB.877;PB.881
MSTRG.29100.1	Aco007628.v3;Aco007629.v3;Aco007630.v3;Aco007631.v3;Aco007632.v3;Aco007633.v3;Aco007634.v3;Aco007635.v3;Aco007636.v3;Aco007637.v3;Aco007638.v3;Aco007639.v3;Aco007641.v3;Aco007642.v3;Aco007643.v3;Aco007644.v3;Aco007645.v3;Aco007646.v3;Aco007647.v3;Aco007648.v3;Aco007649.v3;Aco007650.v3;Aco007651.v3;Aco007652.v3;Aco007653.v3;Aco007654.v3;Aco007655.v3;Aco007656.v3;Aco007657.v3;PB.3976
MSTRG.70501.1	Aco018630.v3;Aco018631.v3;Aco018632.v3;Aco018633.v3;Aco018634.v3;Aco018635.v3;Aco018636.v3;Aco018637.v3;Aco018638.v3;Aco018639.v3;Aco018640.v3;PB.9318
MSTRG.88930.2	Aco026490.v3;Aco026491.v3;Aco026492.v3;Aco026493.v3;Aco026494.v3
MSTRG.35359.1	Aco008926.v3;Aco008927.v3;Aco008928.v3;Aco008929.v3;Aco008930.v3;Aco008931.v3;Aco008932.v3;Aco008933.v3;Aco008934.v3;Aco008935.v3;Aco008936.v3;Aco008937.v3;Aco008938.v3;Aco008940.v3;Aco008941.v3;Aco008942.v3;Aco008943.v3;Aco008944.v3;Aco008945.v3;Aco008946.v3;Aco008947.v3;Aco008948.v3;Aco008949.v3;Aco008950.v3;Aco008951.v3;Aco008952.v3;Aco008953.v3;Aco008954.v3
MSTRG.37507.1	Aco019556.v3;Aco019557.v3;Aco019560.v3;Aco019561.v3;Aco019562.v3;Aco019563.v3;Aco019564.v3;Aco025275.v3;Aco025276.v3;Aco025277.v3;Aco025278.v3
MSTRG.82856.4	Aco023077.v3;Aco025254.v3
MSTRG.28824.1	Aco007512.v3;Aco007513.v3;Aco007514.v3;Aco007515.v3;Aco007516.v3;Aco007517.v3;Aco007518.v3;Aco007519.v3;Aco007520.v3;Aco007521.v3;Aco007522.v3;Aco007523.v3;Aco007524.v3;Aco007525.v3
MSTRG.29429.1	Aco014581.v3;Aco014582.v3;Aco014583.v3;Aco014584.v3;Aco014585.v3;Aco014586.v3;Aco014587.v3;Aco014588.v3;Aco014589.v3;Aco014590.v3;Aco014591.v3;Aco014592.v3;Aco014593.v3;Aco014594.v3;Aco014595.v3;Aco014596.v3;Aco014597.v3;Aco014598.v3;Aco014599.v3;Aco014600.v3;Aco014601.v3;PB.4046
MSTRG.16128.1	Aco027955.v3;Aco028996.v3;Aco028999.v3;Aco029513.v3
MSTRG.15692.3	Aco012550.v3;Aco023468.v3;Aco023470.v3;Aco026713.v3;Aco026714.v3;Aco026715.v3;Aco026716.v3;Aco026717.v3
MSTRG.27933.1	Aco013564.v3;Aco016898.v3;Aco017602.v3;Aco017603.v3;Aco017604.v3;Aco017605.v3;Aco017607.v3;Aco017610.v3;PB.3756;PB.3757
MSTRG.39481.1	Aco018705.v3;Aco018706.v3;Aco018708.v3;Aco018709.v3;Aco018710.v3;Aco018713.v3;Aco018714.v3;Aco018716.v3;Aco025910.v3;Aco025911.v3;Aco025912.v3
MSTRG.2206.1	Aco023155.v3;Aco023156.v3;Aco023157.v3;Aco025253.v3;Aco025254.v3
MSTRG.85205.6	Aco030924.v3
MSTRG.74719.3	Aco022734.v3;Aco022735.v3;Aco022736.v3;Aco022737.v3;Aco022738.v3;Aco022739.v3;Aco023455.v3;Aco023457.v3
MSTRG.15835.1	Aco020974.v3;Aco026927.v3;Aco026928.v3;Aco026932.v3;Aco026933.v3;Aco026934.v3;Aco026935.v3;Aco027065.v3
MSTRG.75346.1	Aco013796.v3;Aco013799.v3;Aco013800.v3;Aco013801.v3;Aco013802.v3
MSTRG.42580.1	Aco000577.v3;Aco000578.v3;Aco000579.v3;Aco000580.v3;Aco000581.v3;Aco000582.v3;Aco000583.v3;Aco000584.v3;Aco000585.v3;Aco000586.v3;Aco000587.v3;Aco000588.v3;Aco000590.v3;Aco000591.v3;Aco000592.v3;Aco000593.v3;Aco000595.v3;Aco000596.v3;Aco000597.v3;Aco000598.v3;Aco000599.v3;Aco000600.v3;Aco000601.v3;Aco000602.v3;Aco000603.v3;Aco000604.v3;Aco000605.v3;Aco000606.v3;Aco000607.v3
MSTRG.38576.1	Aco021227.v3;Aco021229.v3;Aco021230.v3;Aco021231.v3;Aco021232.v3;Aco021233.v3;Aco021234.v3;Aco021235.v3;Aco021236.v3;Aco021237.v3;Aco021238.v3;PB.5160;PB.5166;PB.5167
MSTRG.55264.3	Aco020803.v3;Aco020806.v3;Aco020807.v3;Aco020808.v3;Aco020809.v3;Aco029246.v3
MSTRG.64163.13	Aco008193.v3;Aco008194.v3;Aco008195.v3;Aco008196.v3;Aco008198.v3;Aco008199.v3;Aco008200.v3;Aco008201.v3;Aco008202.v3;PB.8480;PB.8481;PB.8484
MSTRG.22203.1	Aco011437.v3;Aco011439.v3;Aco011440.v3;Aco011441.v3;Aco011442.v3;Aco011444.v3;Aco011445.v3;Aco011446.v3;Aco011447.v3;Aco011448.v3;PB.3029;PB.3036
MSTRG.91918.1	Aco026973.v3;Aco026974.v3
MSTRG.27674.1	Aco021475.v3;Aco021476.v3;Aco021477.v3;Aco021478.v3;Aco021479.v3;Aco021480.v3;Aco024356.v3;Aco024364.v3;Aco027785.v3;Aco028118.v3;PB.3749
MSTRG.7463.1	Aco023222.v3;Aco023223.v3;Aco023225.v3;Aco024392.v3;Aco024395.v3;Aco024396.v3;Aco024397.v3;Aco024398.v3;Aco025259.v3;PB.909
MSTRG.85530.1	Aco027645.v3;Aco027785.v3;Aco028118.v3;Aco029548.v3;Aco029727.v3
MSTRG.27470.1	Aco019456.v3;Aco019457.v3;Aco019458.v3;Aco019459.v3;Aco019460.v3;Aco019461.v3;Aco019462.v3;Aco019464.v3;Aco019465.v3;Aco019466.v3;Aco025295.v3;PB.3733
MSTRG.74058.12	Aco022974.v3;Aco029167.v3;Aco029168.v3;Aco029170.v3;Aco029171.v3;Aco030675.v3;Aco030882.v3
MSTRG.59756.1	Aco016154.v3;Aco016155.v3;Aco016156.v3;Aco016157.v3;Aco016159.v3;Aco016160.v3;Aco016161.v3;Aco016162.v3;Aco016163.v3;Aco016164.v3
MSTRG.51985.2	Aco003875.v3;Aco003876.v3;Aco003877.v3;Aco003878.v3;Aco003879.v3;Aco003880.v3;Aco003881.v3;Aco003882.v3;Aco003883.v3;Aco003884.v3;Aco003885.v3;Aco003886.v3;Aco003887.v3;Aco003888.v3;Aco003890.v3;Aco003891.v3;Aco003892.v3;Aco003893.v3;Aco003894.v3;Aco003895.v3;Aco003896.v3;Aco003897.v3;PB.7019
MSTRG.74680.1	Aco017917.v3;Aco017918.v3;Aco017919.v3;Aco017920.v3;Aco023455.v3;Aco023457.v3;Aco024757.v3;Aco024758.v3
MSTRG.26451.2	Aco019819.v3;Aco019820.v3;Aco019821.v3;Aco019822.v3;Aco019823.v3;Aco019824.v3;Aco019826.v3;Aco019827.v3;Aco019828.v3;Aco019829.v3;PB.3658;PB.3661
MSTRG.479.1	Aco009485.v3;Aco009486.v3;Aco009487.v3;Aco009488.v3;Aco009489.v3;Aco009490.v3;Aco009491.v3;Aco009492.v3;Aco009493.v3;Aco009494.v3;Aco009495.v3;Aco009496.v3;Aco009498.v3;Aco009499.v3;Aco009500.v3;Aco009501.v3;Aco009502.v3;Aco009503.v3;Aco009504.v3;Aco009505.v3;Aco009506.v3;Aco009507.v3
MSTRG.89339.4	Aco019422.v3;Aco021785.v3;Aco024591.v3;Aco025080.v3;Aco025144.v3;Aco025146.v3;Aco025148.v3;Aco025216.v3;Aco027130.v3;Aco027509.v3;Aco027785.v3;Aco028118.v3;Aco028719.v3;Aco028729.v3;Aco030074.v3;Aco030194.v3;Aco030816.v3;Aco031309.v3;Aco031396.v3;Aco031554.v3;Aco031576.v3;Aco031787.v3
MSTRG.38104.1	Aco024578.v3;Aco025464.v3;Aco025465.v3;Aco025466.v3;Aco025467.v3;Aco029192.v3;Aco029195.v3;PB.5141;PB.5142
MSTRG.43716.1	Aco000042.v3;Aco000043.v3;Aco000044.v3;Aco000045.v3;Aco000046.v3;Aco000047.v3;Aco000048.v3;Aco000049.v3;Aco020118.v3;Aco020120.v3;Aco020121.v3;PB.5898;PB.5903
MSTRG.75852.1	Aco013096.v3;Aco013097.v3;Aco013098.v3;Aco013099.v3;Aco013100.v3;Aco013101.v3;Aco013102.v3;Aco013103.v3;Aco013104.v3;Aco013105.v3;Aco013106.v3;Aco013107.v3;Aco013108.v3;Aco013109.v3;Aco013110.v3;Aco013111.v3;Aco013112.v3;Aco013113.v3;Aco013114.v3;PB.10029
MSTRG.59767.2	Aco017219.v3;Aco017221.v3;Aco017223.v3;Aco017224.v3;Aco017225.v3;Aco017226.v3;Aco017227.v3
MSTRG.80260.1	Aco029513.v3
MSTRG.38106.19	Aco024578.v3;Aco024579.v3;Aco024581.v3;Aco024582.v3;Aco029192.v3;Aco029195.v3;PB.5141;PB.5142
MSTRG.74979.1	Aco019511.v3;Aco019512.v3;Aco027437.v3;Aco030946.v3
MSTRG.25977.2	Aco005108.v3;Aco005109.v3;Aco005110.v3;Aco005111.v3;Aco005112.v3;Aco005114.v3;Aco005115.v3;Aco005116.v3;Aco005117.v3;Aco005118.v3;Aco005119.v3;Aco005120.v3;Aco005121.v3;Aco005123.v3;Aco005124.v3;Aco005125.v3;Aco005126.v3;Aco005127.v3;PB.3573;PB.3575
MSTRG.66376.1	Aco000999.v3;Aco001819.v3;Aco013156.v3;Aco014089.v3;Aco014873.v3;Aco018876.v3;Aco018877.v3;Aco018879.v3;Aco018880.v3;Aco020360.v3;Aco021106.v3;Aco021107.v3;Aco024239.v3
MSTRG.69275.1	Aco008087.v3;Aco008088.v3;Aco008089.v3;Aco008090.v3;Aco008093.v3;Aco008094.v3;Aco008095.v3;Aco008096.v3;Aco008097.v3;Aco008098.v3;Aco008099.v3;Aco008100.v3;Aco008102.v3;Aco008104.v3;Aco008105.v3;Aco008106.v3;Aco008107.v3
MSTRG.47545.2	Aco015035.v3;Aco015036.v3;Aco027709.v3
MSTRG.40393.7	Aco024370.v3;Aco024371.v3;Aco024372.v3;Aco024373.v3;Aco024591.v3
MSTRG.85059.2	Aco028512.v3;Aco030473.v3
MSTRG.81310.12	Aco029142.v3;Aco029144.v3;Aco029145.v3
MSTRG.8269.1	Aco020613.v3;Aco020614.v3;Aco020615.v3;Aco020616.v3;Aco023262.v3;Aco023263.v3;Aco023264.v3;Aco023265.v3;Aco023266.v3;Aco023267.v3;PB.958
MSTRG.49512.5	Aco006253.v3;Aco006254.v3;Aco006255.v3;Aco006256.v3;Aco006257.v3;Aco006258.v3;Aco006263.v3;Aco006264.v3;Aco006265.v3;Aco006266.v3;Aco006267.v3;Aco006268.v3;Aco006269.v3;Aco006270.v3;Aco006271.v3;Aco006272.v3;PB.6637
MSTRG.22902.2	Aco022999.v3;Aco025129.v3;Aco025131.v3;Aco026212.v3;Aco026213.v3;Aco027265.v3;Aco028189.v3
MSTRG.86458.2	Aco025702.v3
MSTRG.85074.1	PB.10394
MSTRG.85616.2	Aco016153.v3;Aco019422.v3;Aco025216.v3;Aco026633.v3;Aco027785.v3;Aco028118.v3;Aco029027.v3;Aco029996.v3;Aco030816.v3;Aco031576.v3;Aco031787.v3
MSTRG.27320.4	Aco008502.v3;Aco008503.v3;Aco008504.v3;Aco008505.v3;Aco022438.v3;Aco022442.v3;Aco023953.v3;Aco026183.v3;Aco026422.v3;Aco026505.v3
MSTRG.17710.1	Aco011004.v3;Aco011005.v3;Aco011006.v3;Aco011007.v3;Aco011008.v3;Aco011009.v3;Aco011010.v3;Aco011011.v3;Aco011012.v3;Aco011013.v3;Aco011014.v3;Aco011016.v3;Aco011017.v3;Aco011018.v3;Aco011019.v3;Aco011020.v3;Aco011021.v3;Aco011022.v3;PB.2273
MSTRG.38234.1	Aco026024.v3;Aco026025.v3;Aco026027.v3;Aco026864.v3;Aco026865.v3
MSTRG.36877.1	Aco010761.v3;Aco010762.v3;Aco010763.v3;Aco010765.v3;Aco010766.v3;Aco010768.v3;Aco010770.v3;Aco010771.v3;Aco010772.v3;Aco010773.v3;Aco010774.v3;Aco010775.v3;Aco010776.v3;Aco010777.v3;Aco010778.v3;Aco010779.v3;Aco010780.v3;Aco010781.v3
MSTRG.16615.1	Aco014901.v3;Aco014902.v3;Aco014903.v3;Aco014905.v3;Aco014906.v3;Aco014907.v3;Aco014908.v3;Aco025933.v3;Aco025934.v3;Aco025935.v3
MSTRG.78981.1	Aco028622.v3;Aco028624.v3;Aco028625.v3;Aco028626.v3;Aco028627.v3
MSTRG.47300.1	Aco021109.v3;Aco021110.v3;Aco021113.v3;Aco021114.v3;Aco021115.v3;Aco021116.v3;Aco021117.v3;Aco021118.v3;Aco021119.v3
MSTRG.21957.2	Aco011516.v3;Aco011517.v3;Aco011518.v3;Aco011519.v3;Aco011520.v3;Aco011521.v3;Aco011522.v3;Aco011523.v3;Aco011524.v3;Aco011525.v3;Aco011526.v3;Aco011527.v3;Aco011528.v3;Aco011529.v3;Aco011530.v3;Aco011531.v3;Aco011532.v3;Aco011533.v3;Aco024103.v3;Aco026082.v3;PB.2976;PB.2983;PB.2986
MSTRG.7455.1	Aco024392.v3;Aco024395.v3;Aco024396.v3;Aco024397.v3
MSTRG.44856.4	Aco018484.v3;Aco018487.v3;Aco018488.v3;Aco018489.v3;Aco018490.v3;Aco018491.v3;Aco018492.v3;Aco018494.v3;Aco018496.v3;PB.5947
MSTRG.29545.1	Aco014625.v3;Aco014626.v3;Aco014627.v3;Aco014628.v3;Aco014629.v3;Aco014630.v3;Aco014631.v3;Aco014633.v3;Aco014634.v3;Aco014635.v3;Aco014636.v3;Aco014637.v3;Aco014638.v3;Aco014639.v3;Aco014640.v3
MSTRG.60209.1	Aco022703.v3;Aco022704.v3;Aco022705.v3;Aco022706.v3;Aco022707.v3;Aco022709.v3;Aco022710.v3;Aco022712.v3;Aco022713.v3;Aco022714.v3;Aco022715.v3;Aco022716.v3
MSTRG.38388.1	Aco020024.v3;Aco026532.v3;Aco026533.v3;Aco026691.v3;Aco026693.v3;Aco026696.v3;Aco026697.v3;Aco026698.v3;Aco026699.v3;Aco026701.v3;PB.5153;PB.5156
MSTRG.79898.1	Aco031011.v3
MSTRG.23112.1	Aco024481.v3;Aco025207.v3;Aco025211.v3;Aco025212.v3;Aco025213.v3;Aco025214.v3;Aco025216.v3;PB.3073
MSTRG.50364.24	Aco023451.v3;Aco023453.v3;Aco026357.v3;PB.6713
MSTRG.53701.1	Aco013436.v3;Aco013437.v3;Aco013438.v3;Aco013440.v3;Aco013441.v3;Aco013442.v3;Aco013443.v3;Aco013444.v3
MSTRG.89840.2	Aco025651.v3;Aco025652.v3;Aco025653.v3;Aco025654.v3;Aco025655.v3;Aco025656.v3;Aco025657.v3;Aco025658.v3;Aco025662.v3;Aco025663.v3
MSTRG.74698.1	Aco017917.v3;Aco017918.v3;Aco017919.v3;Aco017920.v3;Aco022732.v3;Aco023455.v3;Aco023457.v3
MSTRG.68976.1	Aco000765.v3;Aco002354.v3;Aco002509.v3;Aco003747.v3;Aco006553.v3;Aco012836.v3;Aco013807.v3;Aco019319.v3;Aco023252.v3;Aco023254.v3;Aco023255.v3;Aco023256.v3;Aco031325.v3
MSTRG.50946.1	Aco017054.v3;Aco017055.v3;Aco017056.v3;Aco017057.v3;Aco017058.v3;Aco017059.v3;Aco017060.v3;Aco017061.v3;Aco023663.v3;Aco023664.v3;Aco023665.v3;Aco028276.v3;Aco028277.v3;Aco028278.v3;Aco028279.v3;Aco028280.v3;Aco028281.v3;Aco028282.v3;PB.6767
MSTRG.76679.1	Aco012550.v3;Aco027734.v3;Aco028512.v3;Aco028516.v3;Aco028517.v3;Aco029454.v3;Aco031254.v3
MSTRG.60278.1	Aco018709.v3;Aco019492.v3;Aco019571.v3;Aco021034.v3;Aco022508.v3;Aco023374.v3;Aco027507.v3;Aco028956.v3;Aco030085.v3;Aco030693.v3;Aco031128.v3;Aco031550.v3;Aco031621.v3;PB.7988
MSTRG.33911.1	Aco022569.v3;Aco022570.v3;Aco022571.v3;Aco022572.v3;Aco022573.v3;Aco022575.v3;Aco022577.v3;Aco022578.v3;Aco022579.v3;Aco022582.v3;Aco030155.v3;PB.4620
MSTRG.88589.1	Aco023077.v3;Aco025897.v3;Aco025899.v3;Aco025907.v3;Aco025908.v3;Aco030644.v3
MSTRG.81308.2	Aco029142.v3;Aco029144.v3
MSTRG.55265.1	Aco020803.v3;Aco020806.v3;Aco020807.v3;Aco020808.v3;Aco020809.v3;Aco029246.v3;PB.7290
MSTRG.24784.1	Aco002969.v3;Aco002970.v3;Aco002971.v3;Aco002972.v3;Aco002973.v3;Aco002974.v3;Aco002975.v3;Aco002976.v3;Aco002977.v3;Aco002978.v3;Aco002979.v3;Aco002980.v3;Aco002981.v3;Aco002982.v3;Aco002984.v3;Aco002985.v3;Aco002986.v3;Aco002987.v3;Aco002988.v3;Aco002989.v3;Aco002990.v3;Aco002991.v3;Aco002992.v3;Aco002993.v3;Aco002994.v3;PB.3264
MSTRG.92716.2	Aco000099.v3;Aco000284.v3;Aco001908.v3;Aco008504.v3;Aco008861.v3;Aco009207.v3;Aco011584.v3;Aco012787.v3;Aco013690.v3;Aco015134.v3;Aco015887.v3;Aco017332.v3;Aco018457.v3;Aco021034.v3;Aco021872.v3;Aco022395.v3;Aco023657.v3;Aco023664.v3;Aco028557.v3;Aco030900.v3;Aco030984.v3;PB.9808
MSTRG.27156.1	Aco022369.v3;Aco022370.v3;Aco022372.v3;Aco022374.v3;Aco022376.v3
MSTRG.62983.1	Aco023620.v3;Aco023621.v3;Aco027835.v3;Aco027836.v3;Aco027837.v3;Aco027839.v3
MSTRG.58517.1	Aco022202.v3;Aco022203.v3;Aco022205.v3;Aco022206.v3;Aco022207.v3;Aco022208.v3;Aco022209.v3;Aco022210.v3;Aco022211.v3;Aco022212.v3
MSTRG.15520.17	Aco002037.v3;Aco002038.v3;Aco002039.v3;Aco002040.v3;Aco002041.v3;Aco002042.v3;Aco002043.v3;Aco002044.v3;Aco002045.v3;Aco002047.v3;Aco002048.v3;Aco002050.v3;PB.2061
MSTRG.27876.1	Aco000663.v3;Aco001717.v3;Aco017599.v3;Aco017601.v3;Aco017602.v3;Aco017603.v3;Aco021661.v3;Aco021662.v3;Aco021663.v3;Aco021664.v3;Aco021665.v3;Aco021666.v3;Aco021667.v3;Aco021668.v3;PB.3752
MSTRG.73529.1	Aco020593.v3;Aco020595.v3;Aco020596.v3;Aco021510.v3;Aco021511.v3;Aco021513.v3;Aco021514.v3;Aco021515.v3;Aco021516.v3
MSTRG.38308.3	Aco026232.v3;Aco026235.v3;Aco026238.v3;Aco026764.v3;Aco028484.v3;Aco028485.v3
MSTRG.34428.1	Aco026741.v3;Aco027977.v3;Aco027978.v3;Aco027979.v3;Aco027980.v3;Aco027981.v3;Aco027982.v3
MSTRG.68111.1	Aco021772.v3;Aco021773.v3;Aco021777.v3;Aco021778.v3;Aco021779.v3;Aco021780.v3;Aco021781.v3;Aco021782.v3;Aco021783.v3;PB.9019
MSTRG.86255.3	Aco031165.v3
MSTRG.31958.1	Aco000387.v3;Aco001079.v3;Aco001161.v3;Aco001304.v3;Aco001550.v3;Aco002295.v3;Aco002426.v3;Aco003350.v3;Aco004647.v3;Aco004854.v3;Aco006524.v3;Aco007327.v3;Aco009296.v3;Aco010291.v3;Aco010644.v3;Aco011632.v3;Aco011634.v3;Aco011635.v3;Aco011636.v3;Aco011637.v3;Aco011638.v3;Aco011639.v3;Aco014297.v3;Aco015243.v3;Aco015383.v3;Aco015695.v3;Aco016040.v3;Aco016367.v3;Aco017253.v3;Aco018396.v3;Aco020257…
MSTRG.69225.1	Aco008110.v3;Aco008111.v3;Aco008112.v3;Aco008113.v3;Aco008114.v3;Aco008115.v3;Aco008116.v3;Aco008117.v3;Aco008120.v3;Aco008121.v3;Aco008122.v3;Aco008123.v3;Aco008124.v3;Aco008125.v3;Aco008126.v3;Aco008127.v3;Aco021394.v3;PB.9087
MSTRG.19782.1	Aco017744.v3;Aco017745.v3;Aco017746.v3;Aco017747.v3;Aco017748.v3;Aco017749.v3;Aco017750.v3;Aco017751.v3;Aco017752.v3;Aco017753.v3;Aco017754.v3;Aco017755.v3;Aco017756.v3;Aco017757.v3;Aco017758.v3;Aco017759.v3;Aco017761.v3;Aco019382.v3;Aco019383.v3;Aco019384.v3;Aco019385.v3;Aco019386.v3;Aco019387.v3;PB.2750;PB.2751;PB.2753
MSTRG.7798.2	Aco027362.v3;Aco027363.v3;Aco027364.v3;Aco031156.v3;Aco031157.v3
MSTRG.62807.3	Aco016970.v3;Aco016971.v3;Aco016972.v3;Aco026496.v3;Aco028012.v3;Aco028013.v3;Aco028015.v3;Aco028016.v3;PB.8388
MSTRG.71087.1	Aco018266.v3;Aco023100.v3;Aco023103.v3;Aco023104.v3;Aco023106.v3;Aco023107.v3;Aco027209.v3;Aco027294.v3;Aco027296.v3;Aco027785.v3;Aco028118.v3;Aco028832.v3;Aco028933.v3;Aco029862.v3;Aco030054.v3;Aco030492.v3;Aco030788.v3
MSTRG.73572.1	Aco021705.v3;Aco021706.v3;Aco021707.v3;Aco021709.v3;Aco021710.v3;Aco021711.v3;Aco021712.v3;PB.9835;PB.9838
[truncated: 3,317 more rows]
