# Supplementary material for: SMRT sequencing analysis reveals the full-length transcripts and alternative splicing patterns in Ananas comosus var. bracteatus
Source: PeerJ. 2019 Jun 21;7:e7062. doi: 10.7717/peerj.7062 (PMC6590394; doi:10.7717/peerj.7062)
Supplement: File S2 [file peerj-07-7062-s007.xls]

#GeneID	COG_class	COG_class_annotation	GO_annotation	KEGG_annotation	KOG_class	KOG_class_annotation	Swissprot_annotation	eggNOG_class	eggNOG_class_annotation	nr_annotation
Aco001305.v3	--	--	Cellular Component: plastid (GO:0009536);;	K14499|5.59417e-28|mus:103984028|BRI1 kinase inhibitor 1; K14499 BRI1 kinase inhibitor 1 (A)	--	--	Probable BRI1 kinase inhibitor 1 GN=BKI1 OS=Oryza sativa subsp. indica (Rice) PE=3 SV=1	--	--	PREDICTED: BRI1 kinase inhibitor 1 [Musa acuminata subsp. malaccensis]
Aco004655.v3	--	--	--	--	--	--	Uncharacterized protein At1g04910 GN=At1g04910 OS=Arabidopsis thaliana (Mouse-ear cress) PE=2 SV=1	--	--	PREDICTED: uncharacterized protein At1g04910 isoform X1 [Elaeis guineensis]
PB.7646.1	[E]	Amino acid transport and metabolism	Molecular Function: glycine hydroxymethyltransferase activity (GO:0004372);; Cellular Component: cytoplasm (GO:0005737);; Biological Process: glycine metabolic process (GO:0006544);; Biological Process: L-serine metabolic process (GO:0006563);; Molecular Function: methyltransferase activity (GO:0008168);; Molecular Function: pyridoxal phosphate binding (GO:0030170);; Biological Process: methylati…	K00600|1.11183e-118|ath:AT1G36370|SHM7; putative serine hydroxymethyltransferase; K00600 glycine hydroxymethyltransferase [EC:2.1.2.1] (A)	[E]	Amino acid transport and metabolism	Serine hydroxymethyltransferase 7 GN=F7F23.9 OS=Arabidopsis thaliana (Mouse-ear cress) PE=2 SV=1	E	Amino acid transport and metabolism	putative hydroxymethyltransferase; 49598-47322 [Arabidopsis thaliana]
Aco002950.v3	--	--	--	--	--	--	Probable inactive poly [ADP-ribose] polymerase SRO1 GN=T32F12.11 OS=Arabidopsis thaliana (Mouse-ear cress) PE=1 SV=2	--	--	PREDICTED: inactive poly [ADP-ribose] polymerase RCD1-like [Phoenix dactylifera]
PB.333.1	--	--	Cellular Component: membrane (GO:0016020);; Cellular Component: cytoplasmic membrane-bounded vesicle (GO:0016023);;	--	[A]	RNA processing and modification	Putative metallophosphoesterase At3g03305 (Precursor) GN=At3g03305 OS=Arabidopsis thaliana (Mouse-ear cress) PE=2 SV=1	A	RNA processing and modification	PREDICTED: putative metallophosphoesterase At3g03305 [Elaeis guineensis]
Aco012113.v3	[S]	Function unknown	--	--	[S]	Function unknown	--	--	--	PREDICTED: uncharacterized protein LOC105050777 isoform X2 [Elaeis guineensis]
Aco023975.v3	[RTKL]	--	Molecular Function: nucleotide binding (GO:0000166);; Molecular Function: protein kinase activity (GO:0004672);; Biological Process: phosphorylation (GO:0016310);;	--	[T]	Signal transduction mechanisms	CBL-interacting protein kinase 4 GN=CIPK4 OS=Oryza sativa subsp. japonica (Rice) PE=2 SV=2	--	--	PREDICTED: CBL-interacting protein kinase 7-like [Elaeis guineensis]
Aco002670.v3	--	--	--	--	--	--	--	--	--	PREDICTED: uncharacterized protein LOC105058214 isoform X2 [Elaeis guineensis]
PB.8606.5	--	--	Molecular Function: G-protein coupled GABA receptor activity (GO:0004965);; Molecular Function: ionotropic glutamate receptor activity (GO:0004970);; Molecular Function: intracellular ligand-gated ion channel activity (GO:0005217);; Molecular Function: extracellular-glutamate-gated ion channel activity (GO:0005234);; Biological Process: ion transport (GO:0006811);; Biological Process: cellular ca…	K05387|6.93992e-103|pda:103723202|glutamate receptor 3.7; K05387 glutamate receptor, ionotropic, plant (A)	[PET]	--	Glutamate receptor 3.3 (Precursor) GN=GLR3.3 OS=Arabidopsis thaliana (Mouse-ear cress) PE=2 SV=1	P	Inorganic ion transport and metabolism	PREDICTED: glutamate receptor 3.7 [Elaeis guineensis]
Aco017578.v3	--	--	Molecular Function: transferase activity, transferring glycosyl groups (GO:0016757);;	--	[GC]	--	UDP-glycosyltransferase 83A1 GN=UGT83A1 OS=Arabidopsis thaliana (Mouse-ear cress) PE=2 SV=1	--	--	PREDICTED: UDP-glycosyltransferase 83A1-like [Elaeis guineensis]
Aco014185.v3	--	--	Biological Process: intra-Golgi vesicle-mediated transport (GO:0006891);; Biological Process: protein import into peroxisome matrix (GO:0016558);; Biological Process: photoperiodism, flowering (GO:0048573);; Biological Process: positive regulation of calcium ion transport (GO:0051928);;	--	[S]	Function unknown	CAX-interacting protein 4 GN=CXIP4 OS=Arabidopsis thaliana (Mouse-ear cress) PE=1 SV=2	--	--	PREDICTED: CAX-interacting protein 4-like [Elaeis guineensis]
PB.5573.14	[E]	Amino acid transport and metabolism	--	K00262|0|pda:103712938|NADP-specific glutamate dehydrogenase-like; K00262 glutamate dehydrogenase (NADP+) [EC:1.4.1.4] (A)	[E]	Amino acid transport and metabolism	NADP-specific glutamate dehydrogenase (Fragment) OS=Chlorella sorokiniana PE=2 SV=1	E	Amino acid transport and metabolism	PREDICTED: NADP-specific glutamate dehydrogenase-like isoform X1 [Phoenix dactylifera]
Aco009552.v3	[C]	Energy production and conversion	Molecular Function: zinc ion binding (GO:0008270);; Molecular Function: oxidoreductase activity (GO:0016491);; Biological Process: oxidation-reduction process (GO:0055114);;	K00121|1.37189e-44|mus:103991429|alcohol dehydrogenase-like 7; K00121 S-(hydroxymethyl)glutathione dehydrogenase / alcohol dehydrogenase [EC:1.1.1.284 1.1.1.1] (A)	[Q]	Secondary metabolites biosynthesis, transport and catabolism	Alcohol dehydrogenase-like 1 GN=At1g22430 OS=Arabidopsis thaliana (Mouse-ear cress) PE=2 SV=1	--	--	PREDICTED: alcohol dehydrogenase-like 7 [Musa acuminata subsp. malaccensis]
Aco022427.v3	--	--	Molecular Function: binding (GO:0005488);; Molecular Function: oxidoreductase activity (GO:0016491);;	--	--	--	Premnaspirodiene oxygenase GN=CYP71D55 OS=Hyoscyamus muticus (Egyptian henbane) PE=1 SV=1	--	--	Cytochrome P450 71D7 [Aegilops tauschii]
Aco018996.v3	[C]	Energy production and conversion	Biological Process: response to superoxide (GO:0000303);; Molecular Function: 3-chloroallyl aldehyde dehydrogenase activity (GO:0004028);; Cellular Component: cytosol (GO:0005829);; Biological Process: response to desiccation (GO:0009269);; Biological Process: response to salt stress (GO:0009651);; Biological Process: response to auxin (GO:0009733);; Biological Process: response to abscisic acid …	K14085|0|pda:103709342|aldehyde dehydrogenase family 7 member A1; K14085 aldehyde dehydrogenase family 7 member A1 [EC:1.2.1.31 1.2.1.8 1.2.1.3] (A)	[C]	Energy production and conversion	Aldehyde dehydrogenase family 7 member B4 GN=ALDH7B4 OS=Arabidopsis thaliana (Mouse-ear cress) PE=2 SV=3	--	--	PREDICTED: aldehyde dehydrogenase family 7 member A1 [Elaeis guineensis]
Aco007479.v3	--	--	Cellular Component: mitochondrial respiratory chain complex I (GO:0005747);; Biological Process: ubiquitin-dependent protein catabolic process (GO:0006511);; Biological Process: photorespiration (GO:0009853);; Biological Process: response to misfolded protein (GO:0051788);; Biological Process: proteasome core complex assembly (GO:0080129);;	--	--	--	--	--	--	predicted protein [Hordeum vulgare subsp. vulgare]
Aco016269.v3	--	--	--	--	--	--	--	--	--	PREDICTED: uncharacterized protein LOC105043578 [Elaeis guineensis]
PB.5683.1	--	--	Biological Process: cellular process (GO:0009987);;	K14763|9.45543e-98|mus:103997698|H/ACA ribonucleoprotein complex non-core subunit NAF1-like; K14763 H/ACA ribonucleoprotein complex non-core subunit NAF1 (A)	[S]	Function unknown	--	S	Function unknown	PREDICTED: H/ACA ribonucleoprotein complex non-core subunit NAF1-like [Musa acuminata subsp. malaccensis]
Aco006745.v3	--	--	Molecular Function: ubiquitin-protein transferase activity (GO:0004842);; Cellular Component: plasma membrane (GO:0005886);; Biological Process: postreplication repair (GO:0006301);; Biological Process: ubiquitin-dependent protein catabolic process (GO:0006511);; Biological Process: response to iron ion (GO:0010039);; Biological Process: root epidermal cell differentiation (GO:0010053);; Biologic…	K10580|2.97e-87|osa:4325905|Os01g0673600; K10580 ubiquitin-conjugating enzyme E2 N [EC:6.3.2.19] (A)	[O]	Posttranslational modification, protein turnover, chaperones	Ubiquitin-conjugating enzyme E2 36 OS=Arabidopsis thaliana (Mouse-ear cress) PE=1 SV=1	--	--	PREDICTED: ubiquitin-conjugating enzyme E2 N isoform X1 [Zea mays]
PB.347.9	--	--	Biological Process: cellular metabolic process (GO:0044237);; Biological Process: primary metabolic process (GO:0044238);; Biological Process: organic substance metabolic process (GO:0071704);;	--	--	--	--	R	General function prediction only	PREDICTED: uncharacterized protein LOC105049839 isoform X1 [Elaeis guineensis]
Aco015029.v3	[S]	Function unknown	--	--	[T]	Signal transduction mechanisms	Putative disease resistance RPP13-like protein 1 GN=RPPL1 OS=Arabidopsis thaliana (Mouse-ear cress) PE=3 SV=1	--	--	PREDICTED: putative disease resistance protein RGA3 isoform X1 [Phoenix dactylifera]
PB.419.9	--	--	--	K17618|3.19625e-82|pda:103702628|ubiquitin-like domain-containing CTD phosphatase; K17618 ubiquitin-like domain-containing CTD phosphatase 1 [EC:3.1.3.16] (A)	[K]	Transcription	Ubiquitin-like domain-containing CTD phosphatase GN=At4g06599 OS=Arabidopsis thaliana (Mouse-ear cress) PE=2 SV=1	K	Transcription	PREDICTED: ubiquitin-like domain-containing CTD phosphatase [Phoenix dactylifera]
PB.6877.6	[A]	RNA processing and modification	Molecular Function: endonuclease activity (GO:0004519);; Molecular Function: poly(A)-specific ribonuclease activity (GO:0004535);;	K12603|1.28831e-174|mdm:103413578|carbon catabolite repressor protein 4 homolog 1-like; K12603 CCR4-NOT transcription complex subunit 6 [EC:3.1.13.4] (A)	[K]	Transcription	Carbon catabolite repressor protein 4 homolog 1 GN=CCR4-1 OS=Arabidopsis thaliana (Mouse-ear cress) PE=2 SV=1	K	Transcription	PREDICTED: carbon catabolite repressor protein 4 homolog 1-like isoform X2 [Elaeis guineensis]
PB.4318.2	[I]	Lipid transport and metabolism	Molecular Function: 3-hydroxyisobutyryl-CoA hydrolase activity (GO:0003860);; Biological Process: valine catabolic process (GO:0006574);; Biological Process: response to cold (GO:0009409);; Biological Process: response to auxin (GO:0009733);;	K05605|7.21546e-100|mus:103994588|3-hydroxyisobutyryl-CoA hydrolase 1-like; K05605 3-hydroxyisobutyryl-CoA hydrolase [EC:3.1.2.4] (A)	--	--	3-hydroxyisobutyryl-CoA hydrolase 1 GN=CHY1 OS=Arabidopsis thaliana (Mouse-ear cress) PE=1 SV=1	I	Lipid transport and metabolism	PREDICTED: 3-hydroxyisobutyryl-CoA hydrolase 1-like [Musa acuminata subsp. malaccensis]
PB.3736.1	--	--	Cellular Component: cis-Golgi network (GO:0005801);; Cellular Component: cytosol (GO:0005829);; Biological Process: intracellular protein transport (GO:0006886);; Cellular Component: membrane (GO:0016020);;	--	[U]	Intracellular trafficking, secretion, and vesicular transport	--	U	Intracellular trafficking, secretion, and vesicular transport	PREDICTED: conserved oligomeric Golgi complex subunit 3 isoform X1 [Elaeis guineensis]
Aco003811.v3	--	--	Cellular Component: integral component of membrane (GO:0016021);; Cellular Component: cytoplasmic membrane-bounded vesicle (GO:0016023);;	--	[TZ]	--	Formin-like protein 8 (Precursor) GN=FH8 OS=Oryza sativa subsp. japonica (Rice) PE=2 SV=1	--	--	PREDICTED: LOW QUALITY PROTEIN: formin-like protein 8 [Elaeis guineensis]
PB.5458.4	--	--	--	--	--	--	--	--	--	PREDICTED: girdin-like [Phoenix dactylifera]
Aco014277.v3	--	--	--	--	--	--	EG45-like domain containing protein (Precursor) GN=CjBAp12 OS=Citrus jambhiri (Rough lemon) PE=1 SV=1	--	--	PREDICTED: EG45-like domain containing protein [Phoenix dactylifera]
Aco000326.v3	[RTKL]	--	--	--	[T]	Signal transduction mechanisms	Casein kinase I isoform delta-like GN=At4g26100 OS=Arabidopsis thaliana (Mouse-ear cress) PE=2 SV=2	--	--	hypothetical protein JCGZ_07285 [Jatropha curcas]
Aco022040.v3	[O]	Posttranslational modification, protein turnover, chaperones	Biological Process: maltose metabolic process (GO:0000023);; Molecular Function: protein-L-isoaspartate (D-aspartate) O-methyltransferase activity (GO:0004719);; Cellular Component: cytosol (GO:0005829);; Biological Process: cellular protein modification process (GO:0006464);; Biological Process: aging (GO:0007568);; Cellular Component: plastid (GO:0009536);; Biological Process: response to salt …	K00573|8.76994e-136|pda:103712368|protein-L-isoaspartate O-methyltransferase-like; K00573 protein-L-isoaspartate(D-aspartate) O-methyltransferase [EC:2.1.1.77] (A)	[O]	Posttranslational modification, protein turnover, chaperones	Protein-L-isoaspartate O-methyltransferase GN=PCM OS=Triticum aestivum (Wheat) PE=1 SV=1	--	--	PREDICTED: protein-L-isoaspartate O-methyltransferase-like [Phoenix dactylifera]
Aco011107.v3	--	--	--	--	--	--	--	--	--	PREDICTED: uncharacterized protein LOC100827674 [Brachypodium distachyon]
PB.685.90	--	--	--	--	--	--	--	S	Function unknown	PREDICTED: uncharacterized protein LOC103709391 [Phoenix dactylifera]
Aco030500.v3	--	--	Molecular Function: catalytic activity (GO:0003824);; Cellular Component: mitochondrion (GO:0005739);; Biological Process: trehalose biosynthetic process (GO:0005992);; Cellular Component: plastid (GO:0009536);;	K16055|2.48073e-24|pda:103699387|probable alpha,alpha-trehalose-phosphate synthase [UDP-forming] 9; K16055 trehalose 6-phosphate synthase/phosphatase [EC:2.4.1.15 3.1.3.12] (A)	[G]	Carbohydrate transport and metabolism	Alpha,alpha-trehalose-phosphate synthase [UDP-forming] 5 GN=TPS5 OS=Arabidopsis thaliana (Mouse-ear cress) PE=1 SV=2	--	--	PREDICTED: probable alpha,alpha-trehalose-phosphate synthase [UDP-forming] 9 [Phoenix dactylifera]
Aco013621.v3	--	--	Cellular Component: chloroplast thylakoid membrane (GO:0009535);; Cellular Component: chloroplast thylakoid lumen (GO:0009543);; Biological Process: photosystem II repair (GO:0010206);;	K08902|1.78462e-59|rcu:RCOM_1438960|Photosystem II 11 kDa protein precursor, putative; K08902 photosystem II Psb27 protein (A)	--	--	Photosystem II repair protein PSB27-H1, chloroplastic (Precursor) OS=Arabidopsis thaliana (Mouse-ear cress) PE=1 SV=1	--	--	Photosystem II 11 kDa protein precursor, putative [Ricinus communis]
PB.10471.1	[G]	Carbohydrate transport and metabolism	Cellular Component: mitochondrion (GO:0005739);; Cellular Component: endoplasmic reticulum (GO:0005783);; Cellular Component: plasma membrane (GO:0005886);; Biological Process: biosynthetic process (GO:0009058);; Molecular Function: strictosidine synthase activity (GO:0016844);;	--	[R]	General function prediction only	Protein STRICTOSIDINE SYNTHASE-LIKE 3 {ECO:0000303|PubMed:10777701} (Precursor) OS=Arabidopsis thaliana (Mouse-ear cress) PE=2 SV=1	R	General function prediction only	PREDICTED: strictosidine synthase 3-like [Elaeis guineensis]
Aco017673.v3	[RTKL]	--	Molecular Function: protein serine/threonine kinase activity (GO:0004674);; Molecular Function: non-membrane spanning protein tyrosine kinase activity (GO:0004715);; Molecular Function: ATP binding (GO:0005524);; Biological Process: protein phosphorylation (GO:0006468);;	--	[T]	Signal transduction mechanisms	Serine/threonine-protein kinase CDL1 {ECO:0000305} OS=Arabidopsis thaliana (Mouse-ear cress) PE=1 SV=1	--	--	PREDICTED: serine/threonine-protein kinase CDL1 isoform X1 [Elaeis guineensis]
PB.8955.1	--	--	Cellular Component: chloroplast thylakoid membrane (GO:0009535);; Cellular Component: chloroplast envelope (GO:0009941);;	--	--	--	Uncharacterized protein At4g37920, chloroplastic (Precursor) GN=At4g37920 OS=Arabidopsis thaliana (Mouse-ear cress) PE=1 SV=2	S	Function unknown	PREDICTED: uncharacterized protein At4g37920, chloroplastic [Phoenix dactylifera]
PB.873.1	--	--	--	--	[R]	General function prediction only	--	R	General function prediction only	PREDICTED: F-box/LRR-repeat protein 14 isoform X1 [Elaeis guineensis]
PB.896.2	--	--	Molecular Function: ATP binding (GO:0005524);; Cellular Component: nucleus (GO:0005634);; Cellular Component: vacuole (GO:0005773);; Cellular Component: plasma membrane (GO:0005886);; Biological Process: ATP catabolic process (GO:0006200);; Biological Process: ATP biosynthetic process (GO:0006754);; Molecular Function: hydrogen-exporting ATPase activity, phosphorylative mechanism (GO:0008553);; B…	K01535|0|mus:103981973|plasma membrane ATPase-like; K01535 H+-transporting ATPase [EC:3.6.3.6] (A)	[P]	Inorganic ion transport and metabolism	Plasma membrane ATPase GN=OSJNBa0071I13.11 OS=Oryza sativa subsp. japonica (Rice) PE=2 SV=1	P	Inorganic ion transport and metabolism	PREDICTED: plasma membrane ATPase-like [Elaeis guineensis]
PB.7316.1	--	--	--	--	--	--	--	U	Intracellular trafficking, secretion, and vesicular transport	PREDICTED: LOC100193154 isoform X1 [Zea mays]
Aco011971.v3	--	--	Biological Process: lipid metabolic process (GO:0006629);; Molecular Function: hydrolase activity, acting on ester bonds (GO:0016788);;	--	--	--	Anther-specific proline-rich protein APG (Fragment) GN=APG OS=Brassica napus (Rape) PE=2 SV=1	--	--	carboxylic ester hydrolase, putative [Ricinus communis]
Aco011521.v3	--	--	--	--	[DR]	--	MATH domain and coiled-coil domain-containing protein At3g58210 GN=At3g58210 OS=Arabidopsis thaliana (Mouse-ear cress) PE=3 SV=1	--	--	PREDICTED: uncharacterized protein LOC103710127 [Phoenix dactylifera]
PB.1789.1	[L]	Replication, recombination and repair	Molecular Function: DNA binding (GO:0003677);; Molecular Function: ATP binding (GO:0005524);; Cellular Component: chloroplast stroma (GO:0009570);; Cellular Component: chloroplast envelope (GO:0009941);; Biological Process: chlorophyll catabolic process (GO:0015996);; Molecular Function: nucleoside-triphosphatase activity (GO:0017111);;	--	[L]	Replication, recombination and repair	Regulator of nonsense transcripts 1 homolog GN=MQD22.15 OS=Arabidopsis thaliana (Mouse-ear cress) PE=1 SV=2	L	Replication, recombination and repair	PREDICTED: DNA-binding protein SMUBP-2 isoform X1 [Phoenix dactylifera]
PB.7991.5	--	--	--	--	[R]	General function prediction only	Pentatricopeptide repeat-containing protein At3g53360, mitochondrial (Precursor) GN=PCMP-E86 OS=Arabidopsis thaliana (Mouse-ear cress) PE=2 SV=1	R	General function prediction only	Os06g0506100 [Oryza sativa Japonica Group]
Aco016920.v3	[A]	RNA processing and modification	Molecular Function: nucleic acid binding (GO:0003676);; Cellular Component: nucleus (GO:0005634);;	K12581|2.90761e-151|mus:103976926|probable CCR4-associated factor 1 homolog 7; K12581 CCR4-NOT transcription complex subunit 7/8 (A)	[A]	RNA processing and modification	Probable CCR4-associated factor 1 homolog 7 GN=CAF1-7 OS=Arabidopsis thaliana (Mouse-ear cress) PE=2 SV=2	--	--	PREDICTED: probable CCR4-associated factor 1 homolog 7 [Elaeis guineensis]
PB.3239.8	--	--	--	--	[K]	Transcription	--	K	Transcription	PREDICTED: BAH and coiled-coil domain-containing protein 1-like [Phoenix dactylifera]
PB.8778.1	[R]	General function prediction only	Cellular Component: nucleus (GO:0005634);; Cellular Component: cytosol (GO:0005829);; Biological Process: regulation of transcription, DNA-templated (GO:0006355);; Biological Process: response to auxin (GO:0009733);; Biological Process: jasmonic acid mediated signaling pathway (GO:0009867);; Biological Process: xylem and phloem pattern formation (GO:0010051);; Biological Process: primary shoot ap…	--	[R]	General function prediction only	Protein TOPLESS GN=F7H2.9 OS=Arabidopsis thaliana (Mouse-ear cress) PE=1 SV=1	R	General function prediction only	PREDICTED: protein TOPLESS-like [Phoenix dactylifera]
PB.9570.8	[I]	Lipid transport and metabolism	Biological Process: sulfur amino acid metabolic process (GO:0000096);; Biological Process: MAPK cascade (GO:0000165);; Molecular Function: iron ion binding (GO:0005506);; Biological Process: pentose-phosphate shunt (GO:0006098);; Biological Process: regulation of translation (GO:0006417);; Biological Process: glycine catabolic process (GO:0006546);; Biological Process: protein targeting to membra…	K03526|0|pda:103719733|4-hydroxy-3-methylbut-2-en-1-yl diphosphate synthase, chloroplastic; K03526 (E)-4-hydroxy-3-methylbut-2-enyl-diphosphate synthase [EC:1.17.7.1 1.17.7.3] (A)	--	--	4-hydroxy-3-methylbut-2-en-1-yl diphosphate synthase, chloroplastic (Precursor) OS=Oryza sativa subsp. japonica (Rice) PE=2 SV=1	H	Coenzyme transport and metabolism	PREDICTED: 4-hydroxy-3-methylbut-2-en-1-yl diphosphate synthase, chloroplastic [Elaeis guineensis]
PB.10121.18	[E]	Amino acid transport and metabolism	--	K01256|0|pda:103705481|puromycin-sensitive aminopeptidase; K01256 aminopeptidase N [EC:3.4.11.2] (A)	[EO]	--	Puromycin-sensitive aminopeptidase GN=MPA1 OS=Arabidopsis thaliana (Mouse-ear cress) PE=1 SV=1	1052	Domain of unknown function (DUF3458)	PREDICTED: puromycin-sensitive aminopeptidase isoform X1 [Elaeis guineensis]
PB.6350.9	--	--	Biological Process: regulation of transcription, DNA-templated (GO:0006355);; Molecular Function: protein dimerization activity (GO:0046983);;	--	--	--	Transcription factor PIF3 GN=F14J9.19 OS=Arabidopsis thaliana (Mouse-ear cress) PE=1 SV=1	K	Transcription	PREDICTED: transcription factor PIF3-like isoform X1 [Elaeis guineensis]
PB.8451.3	--	--	Cellular Component: cytoplasmic membrane-bounded vesicle (GO:0016023);;	--	[R]	General function prediction only	--	R	General function prediction only	PREDICTED: methyltransferase-like protein 22 [Elaeis guineensis]
Aco013450.v3	--	--	Cellular Component: mitochondrion (GO:0005739);;	--	[Z]	Cytoskeleton	--	--	--	PREDICTED: uncharacterized protein LOC103695492 [Phoenix dactylifera]
PB.2991.3	[RTKL]	--	Molecular Function: protein serine/threonine kinase activity (GO:0004674);; Molecular Function: ATP binding (GO:0005524);; Biological Process: protein phosphorylation (GO:0006468);;	--	[T]	Signal transduction mechanisms	Probable receptor-like protein kinase At5g15080 GN=At5g15080 OS=Arabidopsis thaliana (Mouse-ear cress) PE=2 SV=1	T	Signal transduction mechanisms	PREDICTED: probable receptor-like protein kinase At5g15080 isoform X2 [Elaeis guineensis]
PB.672.2	[O]	Posttranslational modification, protein turnover, chaperones	Molecular Function: ubiquitin-protein transferase activity (GO:0004842);; Cellular Component: cytosol (GO:0005829);; Biological Process: fatty acid beta-oxidation (GO:0006635);; Biological Process: protein ubiquitination (GO:0016567);; Biological Process: protein deubiquitination (GO:0016579);; Biological Process: proteasome-mediated ubiquitin-dependent protein catabolic process (GO:0043161);; Bi…	K04649|3.40906e-93|mus:103972847|ubiquitin-conjugating enzyme E2 27-like; K04649 ubiquitin-conjugating enzyme (huntingtin interacting protein 2) [EC:6.3.2.19] (A)	[O]	Posttranslational modification, protein turnover, chaperones	Ubiquitin-conjugating enzyme E2 27 GN=K3K7.1 OS=Arabidopsis thaliana (Mouse-ear cress) PE=2 SV=1	O	Posttranslational modification, protein turnover, chaperones	PREDICTED: ubiquitin-conjugating enzyme E2 27-like [Musa acuminata subsp. malaccensis]
Aco019336.v3	--	--	Molecular Function: carboxylic ester hydrolase activity (GO:0004091);; Cellular Component: cytosol (GO:0005829);; Biological Process: lipid metabolic process (GO:0006629);;	--	[I]	Lipid transport and metabolism	GDSL esterase/lipase At5g62930 GN=At5g62930 OS=Arabidopsis thaliana (Mouse-ear cress) PE=2 SV=3	--	--	PREDICTED: GDSL esterase/lipase At5g62930-like isoform X2 [Citrus sinensis]
PB.3745.1	--	--	Cellular Component: endosome (GO:0005768);; Cellular Component: endoplasmic reticulum (GO:0005783);; Cellular Component: Golgi apparatus (GO:0005794);; Cellular Component: trans-Golgi network (GO:0005802);; Biological Process: protein glycosylation (GO:0006486);; Biological Process: cell wall pectin biosynthetic process (GO:0052325);; Molecular Function: arabinosyltransferase activity (GO:0052636…	--	--	--	--	S	Function unknown	PREDICTED: uncharacterized protein LOC105033849 isoform X2 [Elaeis guineensis]
Aco015015.v3	[RTKL]	--	Cellular Component: plastid (GO:0009536);; Molecular Function: transferase activity, transferring phosphorus-containing groups (GO:0016772);;	K04733|5.87049e-138|mus:103987302|protein kinase 2A, chloroplastic-like; K04733 interleukin-1 receptor-associated kinase 4 [EC:2.7.11.1] (A)	[T]	Signal transduction mechanisms	Protein kinase 2B, chloroplastic (Precursor) GN=APK2B OS=Arabidopsis thaliana (Mouse-ear cress) PE=2 SV=1	--	--	PREDICTED: protein kinase 2B, chloroplastic-like isoform X1 [Elaeis guineensis]
Aco012784.v3	--	--	--	--	--	--	--	--	--	PREDICTED: uncharacterized protein LOC105058776 [Elaeis guineensis]
Aco010131.v3	--	--	--	--	--	--	--	--	--	PREDICTED: uncharacterized protein LOC105055734 [Elaeis guineensis]
PB.1811.1	[RTKL]	--	Molecular Function: protein serine/threonine kinase activity (GO:0004674);; Molecular Function: protein tyrosine kinase activity (GO:0004713);; Molecular Function: ATP binding (GO:0005524);; Cellular Component: plasma membrane (GO:0005886);; Biological Process: protein phosphorylation (GO:0006468);; Biological Process: signal transduction (GO:0007165);; Biological Process: response to salt stress…	K07198|0|pda:103707696|CBL-interacting protein kinase 1-like; K07198 5'-AMP-activated protein kinase, catalytic alpha subunit [EC:2.7.11.11] (A)	[T]	Signal transduction mechanisms	CBL-interacting protein kinase 1 GN=P0706B05.31 OS=Oryza sativa subsp. japonica (Rice) PE=2 SV=1	T	Signal transduction mechanisms	PREDICTED: CBL-interacting protein kinase 1-like [Phoenix dactylifera]
PB.10099.2	[LKJ]	--	Molecular Function: nucleic acid binding (GO:0003676);; Molecular Function: ATP binding (GO:0005524);; Molecular Function: ATP-dependent helicase activity (GO:0008026);;	K12614|0|mtr:MTR_7g076820|DEAD-box ATP-dependent RNA helicase; K12614 ATP-dependent RNA helicase DDX6/DHH1 [EC:3.6.4.13] (A)	[A]	RNA processing and modification	DEAD-box ATP-dependent RNA helicase 8 OS=Oryza sativa subsp. japonica (Rice) PE=2 SV=2	L	Replication, recombination and repair	PREDICTED: LOW QUALITY PROTEIN: DEAD-box ATP-dependent RNA helicase 8 [Sesamum indicum]
PB.9685.2	--	--	--	--	[S]	Function unknown	--	S	Function unknown	hypothetical protein, partial [Henrardia persica]
PB.9888.1	[R]	General function prediction only	Cellular Component: plasma membrane (GO:0005886);; Biological Process: proteolysis (GO:0006508);; Molecular Function: peptidase activity (GO:0008233);; Biological Process: determination of bilateral symmetry (GO:0009855);; Biological Process: polarity specification of adaxial/abaxial axis (GO:0009944);; Biological Process: meristem initiation (GO:0010014);; Biological Process: regulation of meris…	--	[R]	General function prediction only	--	R	General function prediction only	PREDICTED: alpha/beta hydrolase domain-containing protein 17C-like isoform X1 [Elaeis guineensis]
Aco021939.v3	[RTKL]	--	Molecular Function: protein serine/threonine kinase activity (GO:0004674);; Molecular Function: ATP binding (GO:0005524);; Cellular Component: nucleus (GO:0005634);; Biological Process: protein phosphorylation (GO:0006468);; Cellular Component: chloroplast (GO:0009507);; Molecular Function: identical protein binding (GO:0042802);;	K08864|0|sbi:SORBI_01g008020|SORBIDRAFT_01g008020, Sb01g008020; hypothetical protein; K08864 tousled-like kinase [EC:2.7.11.1] (A)	[T]	Signal transduction mechanisms	Serine/threonine-protein kinase TOUSLED GN=F22D1.100 OS=Arabidopsis thaliana (Mouse-ear cress) PE=1 SV=1	--	--	hypothetical protein SORBIDRAFT_01g008020 [Sorghum bicolor]
Aco003481.v3	--	--	Molecular Function: triglyceride lipase activity (GO:0004806);; Cellular Component: lipid particle (GO:0005811);; Molecular Function: phosphatidylcholine 1-acylhydrolase activity (GO:0008970);; Cellular Component: chloroplast stroma (GO:0009570);; Biological Process: response to wounding (GO:0009611);; Biological Process: jasmonic acid biosynthetic process (GO:0009695);; Biological Process: thyla…	--	[I]	Lipid transport and metabolism	Galactolipase DONGLE, chloroplastic (Precursor) GN=T20M3.6 OS=Arabidopsis thaliana (Mouse-ear cress) PE=1 SV=1	--	--	PREDICTED: galactolipase DONGLE, chloroplastic [Phoenix dactylifera]
Aco031788.v3	--	--	Biological Process: response to abscisic acid (GO:0009737);;	--	--	--	--	--	--	PREDICTED: uncharacterized protein LOC104097232 [Nicotiana tomentosiformis]
PB.8125.3	[J]	Translation, ribosomal structure and biogenesis	Molecular Function: RNA binding (GO:0003723);; Molecular Function: structural constituent of ribosome (GO:0003735);; Cellular Component: ribosome (GO:0005840);; Biological Process: pentose-phosphate shunt (GO:0006098);; Biological Process: rRNA processing (GO:0006364);; Biological Process: translation (GO:0006412);; Cellular Component: chloroplast stroma (GO:0009570);; Cellular Component: thylako…	K02945|3.79417e-178|mus:103998095|30S ribosomal protein S1, chloroplastic-like; K02945 small subunit ribosomal protein S1 (A)	--	--	30S ribosomal protein S1, chloroplastic (Precursor) GN=RPS1 OS=Spinacia oleracea (Spinach) PE=1 SV=1	J	Translation, ribosomal structure and biogenesis	ribosomal protein S4 [Musa acuminata AAA Group]
PB.4900.5	[R]	General function prediction only	--	K17302|0|pda:103697512|coatomer subunit beta'-1; K17302 coatomer, subunit beta' (A)	[U]	Intracellular trafficking, secretion, and vesicular transport	Coatomer subunit beta&apos;-2 GN=OJ1006_A02.24 OS=Oryza sativa subsp. japonica (Rice) PE=2 SV=1	U	Intracellular trafficking, secretion, and vesicular transport	PREDICTED: coatomer subunit beta&apos;-1 isoform X1 [Phoenix dactylifera]
Aco005336.v3	--	--	--	--	[T]	Signal transduction mechanisms	Uncharacterized protein At4g18255 GN=At4g18255 OS=Arabidopsis thaliana (Mouse-ear cress) PE=2 SV=1	--	--	PREDICTED: uncharacterized protein At4g18255 [Elaeis guineensis]
Aco020409.v3	[G]	Carbohydrate transport and metabolism	Biological Process: carbohydrate transport (GO:0008643);; Cellular Component: membrane (GO:0016020);;	--	[G]	Carbohydrate transport and metabolism	--	--	--	PREDICTED: major facilitator superfamily domain-containing protein 12-like [Elaeis guineensis]
PB.10113.3	[GEPR]	--	Cellular Component: chloroplast (GO:0009507);; Cellular Component: integral component of membrane (GO:0016021);; Biological Process: transmembrane transport (GO:0055085);;	--	[G]	Carbohydrate transport and metabolism	Probable anion transporter 4, chloroplastic (Precursor) OS=Oryza sativa subsp. japonica (Rice) PE=2 SV=1	G	Carbohydrate transport and metabolism	PREDICTED: probable anion transporter 2, chloroplastic [Musa acuminata subsp. malaccensis]
Aco005719.v3	--	--	Molecular Function: sequence-specific DNA binding transcription factor activity (GO:0003700);; Biological Process: regulation of transcription, DNA-templated (GO:0006355);; Cellular Component: plastid (GO:0009536);; Molecular Function: sequence-specific DNA binding (GO:0043565);;	--	--	--	Probable WRKY transcription factor 51 GN=WRKY51 OS=Arabidopsis thaliana (Mouse-ear cress) PE=2 SV=1	--	--	PREDICTED: probable WRKY transcription factor 51 [Elaeis guineensis]
PB.6400.1	[E]	Amino acid transport and metabolism	Molecular Function: lactoylglutathione lyase activity (GO:0004462);; Molecular Function: metal ion binding (GO:0046872);;	K01759|1.11194e-109|pda:103696702|lactoylglutathione lyase; K01759 lactoylglutathione lyase [EC:4.4.1.5] (A)	[G]	Carbohydrate transport and metabolism	Lactoylglutathione lyase GN=OSJNBa0056O06.9-1 OS=Oryza sativa subsp. japonica (Rice) PE=1 SV=2	G	Carbohydrate transport and metabolism	PREDICTED: lactoylglutathione lyase [Elaeis guineensis]
PB.579.1	[R]	General function prediction only	Cellular Component: nucleus (GO:0005634);; Cellular Component: chromosome (GO:0005694);; Molecular Function: zinc ion binding (GO:0008270);; Molecular Function: histone-lysine N-methyltransferase activity (GO:0018024);; Biological Process: histone lysine methylation (GO:0034968);; Molecular Function: histone binding (GO:0042393);;	K11420|0|vvi:100242100|histone-lysine N-methyltransferase, H3 lysine-9 specific SUVH8-like; K11420 euchromatic histone-lysine N-methyltransferase [EC:2.1.1.43] (A)	--	--	Histone-lysine N-methyltransferase, H3 lysine-9 specific SUVH5 GN=T4C15.17 OS=Arabidopsis thaliana (Mouse-ear cress) PE=1 SV=1	B	Chromatin structure and dynamics	hypothetical protein VITISV_038835 [Vitis vinifera]
PB.7904.1	[G]	Carbohydrate transport and metabolism	Molecular Function: alpha-mannosidase activity (GO:0004559);; Cellular Component: vacuole (GO:0005773);; Cellular Component: plasma membrane (GO:0005886);; Biological Process: mannose metabolic process (GO:0006013);; Molecular Function: zinc ion binding (GO:0008270);; Cellular Component: plant-type cell wall (GO:0009505);; Cellular Component: cytoplasmic membrane-bounded vesicle (GO:0016023);; Mo…	K01191|0|pda:103708053|lysosomal alpha-mannosidase; K01191 alpha-mannosidase [EC:3.2.1.24] (A)	[G]	Carbohydrate transport and metabolism	Alpha-mannosidase, light subunit {ECO:0000303|PubMed:24221485} OS=Canavalia ensiformis (Jack bean) PE=1 SV=1	G	Carbohydrate transport and metabolism	PREDICTED: alpha-mannosidase-like [Elaeis guineensis]
Aco001799.v3	--	--	--	--	--	--	--	--	--	PREDICTED: uncharacterized protein LOC103700951 isoform X1 [Phoenix dactylifera]
Aco018345.v3	--	--	Biological Process: aromatic amino acid family biosynthetic process (GO:0009073);; Biological Process: iron-sulfur cluster assembly (GO:0016226);;	--	[R]	General function prediction only	Pentatricopeptide repeat-containing protein At2g17033 GN=At2g17033 OS=Arabidopsis thaliana (Mouse-ear cress) PE=2 SV=1	--	--	PREDICTED: pentatricopeptide repeat-containing protein At2g17033 [Elaeis guineensis]
PB.10584.1	[O]	Posttranslational modification, protein turnover, chaperones	--	--	[O]	Posttranslational modification, protein turnover, chaperones	Ubiquitin (Precursor) OS=Lupinus polyphyllus (Large-leaved lupin) PE=3 SV=2	O	Posttranslational modification, protein turnover, chaperones	PREDICTED: large proline-rich protein BAG6 isoform X2 [Phoenix dactylifera]
Aco004413.v3	[RTKL]	--	Molecular Function: protein serine/threonine kinase activity (GO:0004674);; Molecular Function: ATP binding (GO:0005524);; Biological Process: protein phosphorylation (GO:0006468);;	--	[T]	Signal transduction mechanisms	Proline-rich receptor-like protein kinase PERK1 GN=PERK1 OS=Arabidopsis thaliana (Mouse-ear cress) PE=2 SV=1	--	--	PREDICTED: proline-rich receptor-like protein kinase PERK1 [Phoenix dactylifera]
PB.1264.1	--	--	--	--	[R]	General function prediction only	Plant intracellular Ras-group-related LRR protein 4 GN=PIRL4 OS=Arabidopsis thaliana (Mouse-ear cress) PE=1 SV=1	R	General function prediction only	PREDICTED: plant intracellular Ras-group-related LRR protein 4-like [Musa acuminata subsp. malaccensis]
Aco029784.v3	--	--	--	--	--	--	--	--	--	hypothetical protein MTR_1597s0010 [Medicago truncatula]
PB.9717.1	--	--	Cellular Component: cytoplasmic membrane-bounded vesicle (GO:0016023);;	--	[T]	Signal transduction mechanisms	Putative disease resistance protein RGA4 GN=RGA4 OS=Solanum bulbocastanum (Wild potato) PE=2 SV=1	T	Signal transduction mechanisms	PREDICTED: disease resistance protein RGA2-like [Setaria italica]
PB.9491.1	--	--	Molecular Function: binding (GO:0005488);;	--	--	--	--	R	General function prediction only	PREDICTED: uncharacterized protein LOC103705525 isoform X3 [Phoenix dactylifera]
Aco015063.v3	[IQR]	--	--	--	[Q]	Secondary metabolites biosynthesis, transport and catabolism	(+)-neomenthol dehydrogenase GN=MNR1 OS=Capsicum annuum (Bell pepper) PE=1 SV=1	--	--	PREDICTED: carbonyl reductase [NADPH] 1 isoform X1 [Phoenix dactylifera]
PB.4318.4	[I]	Lipid transport and metabolism	Molecular Function: hydrolase activity (GO:0016787);;	K05605|4.89098e-87|cam:101503131|3-hydroxyisobutyryl-CoA hydrolase 1-like; K05605 3-hydroxyisobutyryl-CoA hydrolase [EC:3.1.2.4] (A)	--	--	Probable 3-hydroxyisobutyryl-CoA hydrolase 2 GN=At2g30650 OS=Arabidopsis thaliana (Mouse-ear cress) PE=2 SV=1	I	Lipid transport and metabolism	PREDICTED: 3-hydroxyisobutyryl-CoA hydrolase 1-like [Cicer arietinum]
Aco025339.v3	--	--	--	K12382|1.97986e-44|pda:103718784|proactivator polypeptide-like 1; K12382 saposin (A)	--	--	--	--	--	PREDICTED: proactivator polypeptide-like 1 [Phoenix dactylifera]
PB.6668.2	[H]	Coenzyme transport and metabolism	Cellular Component: mitochondrion (GO:0005739);; Biological Process: pentose-phosphate shunt (GO:0006098);; Biological Process: rRNA processing (GO:0006364);; Biological Process: aromatic amino acid family biosynthetic process (GO:0009073);; Cellular Component: chloroplast thylakoid membrane (GO:0009535);; Biological Process: chloroplast relocation (GO:0009902);; Biological Process: leaf morphoge…	K04040|3.21636e-143|vvi:100250669|chlorophyll synthase, chloroplastic; K04040 chlorophyll synthase [EC:2.5.1.62] (A)	--	--	Chlorophyll synthase, chloroplastic (Precursor) GN=OSJNBa0077J17.3 OS=Oryza sativa subsp. japonica (Rice) PE=2 SV=1	H	Coenzyme transport and metabolism	PREDICTED: chlorophyll synthase, chloroplastic [Elaeis guineensis]
Aco017574.v3	[R]	General function prediction only	Molecular Function: nucleotide binding (GO:0000166);; Molecular Function: nucleic acid binding (GO:0003676);; Cellular Component: mitochondrion (GO:0005739);;	K12741|3.04902e-51|pda:103698804|glycine-rich RNA-binding protein 3, mitochondrial-like; K12741 heterogeneous nuclear ribonucleoprotein A1/A3 (A)	[R]	General function prediction only	Glycine-rich RNA-binding protein 3, mitochondrial (Precursor) GN=MAF19_30 OS=Arabidopsis thaliana (Mouse-ear cress) PE=2 SV=1	--	--	PREDICTED: glycine-rich RNA-binding protein 3, mitochondrial-like, partial [Phoenix dactylifera]
PB.9103.2	--	--	Cellular Component: mitochondrion (GO:0005739);;	--	[R]	General function prediction only	Pentatricopeptide repeat-containing protein At1g06710, mitochondrial (Precursor) GN=At1g06710 OS=Arabidopsis thaliana (Mouse-ear cress) PE=3 SV=1	R	General function prediction only	Pentatricopeptide repeat-containing protein [Medicago truncatula]
PB.4156.5	--	--	--	--	[S]	Function unknown	Guanine nucleotide-binding protein subunit beta-like protein GN=GBLP OS=Chlamydomonas reinhardtii (Chlamydomonas smithii) PE=1 SV=1	R	General function prediction only	PREDICTED: uncharacterized protein LOC103707703 [Phoenix dactylifera]
PB.9806.13	--	--	--	K17491|0|pda:103712655|serine/threonine-protein phosphatase 4 regulatory subunit 3-like; K17491 protein phosphatase 4 regulatory subunit 3 (A)	[G]	Carbohydrate transport and metabolism	--	G	Carbohydrate transport and metabolism	PREDICTED: serine/threonine-protein phosphatase 4 regulatory subunit 3B-like isoform X1 [Elaeis guineensis]
Aco005055.v3	--	--	--	--	--	--	--	--	--	PREDICTED: uncharacterized protein LOC103982234 [Musa acuminata subsp. malaccensis]
PB.10213.5	[P]	Inorganic ion transport and metabolism	--	--	--	--	--	S	Function unknown	PREDICTED: uncharacterized protein LOC105045419 isoform X1 [Elaeis guineensis]
Aco007864.v3	--	--	Biological Process: mitotic G2 phase (GO:0000085);; Molecular Function: metalloendopeptidase activity (GO:0004222);; Biological Process: protein targeting to mitochondrion (GO:0006626);; Cellular Component: COP9 signalosome (GO:0008180);; Biological Process: photomorphogenesis (GO:0009640);; Biological Process: response to jasmonic acid (GO:0009753);; Biological Process: COP9 signalosome assembly…	K12181|3.04087e-119|pda:103703187|COP9 signalosome complex subunit 8-like; K12181 COP9 signalosome complex subunit 8 (A)	[OT]	--	COP9 signalosome complex subunit 8 GN=dl3095c OS=Arabidopsis thaliana (Mouse-ear cress) PE=1 SV=1	--	--	PREDICTED: COP9 signalosome complex subunit 8 isoform X1 [Elaeis guineensis]
Aco021645.v3	--	--	--	--	[O]	Posttranslational modification, protein turnover, chaperones	E3 ubiquitin-protein ligase MBR2 GN=MBR2 OS=Arabidopsis thaliana (Mouse-ear cress) PE=1 SV=1	--	--	hypothetical protein OsI_05868 [Oryza sativa Indica Group]
PB.4796.2	[EH]	--	Biological Process: sulfate assimilation (GO:0000103);; Molecular Function: phosphoadenylyl-sulfate reductase (thioredoxin) activity (GO:0004604);; Biological Process: response to stress (GO:0006950);; Cellular Component: chloroplast stroma (GO:0009570);; Molecular Function: adenylyl-sulfate reductase activity (GO:0009973);; Biological Process: cysteine biosynthetic process (GO:0019344);; Biologi…	K05907|0|pxb:103951376|5'-adenylylsulfate reductase 3, chloroplastic-like; K05907 adenylyl-sulfate reductase (glutathione) [EC:1.8.4.9] (A)	[E]	Amino acid transport and metabolism	Probable 5&apos;-adenylylsulfate reductase 1, chloroplastic (Precursor) GN=P0409B11.14 OS=Oryza sativa subsp. japonica (Rice) PE=2 SV=1	E	Amino acid transport and metabolism	unnamed protein product [Coffea canephora]
Aco025276.v3	--	--	Biological Process: RNA splicing, via endonucleolytic cleavage and ligation (GO:0000394);; Molecular Function: dolichyl-diphosphooligosaccharide-protein glycotransferase activity (GO:0004579);; Cellular Component: endoplasmic reticulum (GO:0005783);; Biological Process: protein glycosylation (GO:0006486);; Biological Process: N-terminal protein myristoylation (GO:0006499);; Biological Process: me…	K12666|1.06618e-141|pda:103704938|dolichyl-diphosphooligosaccharide--protein glycosyltransferase subunit 1A; K12666 oligosaccharyltransferase complex subunit alpha (ribophorin I) (A)	[O]	Posttranslational modification, protein turnover, chaperones	Dolichyl-diphosphooligosaccharide--protein glycosyltransferase subunit 1A (Precursor) GN=F15M4.10 OS=Arabidopsis thaliana (Mouse-ear cress) PE=2 SV=1	--	--	PREDICTED: dolichyl-diphosphooligosaccharide--protein glycosyltransferase subunit 1A [Phoenix dactylifera]
PB.756.20	[R]	General function prediction only	Molecular Function: nucleotide binding (GO:0000166);; Molecular Function: RNA binding (GO:0003723);; Biological Process: mRNA processing (GO:0006397);;	--	[A]	RNA processing and modification	--	A	RNA processing and modification	PREDICTED: zinc finger CCCH domain-containing protein 14 [Phoenix dactylifera]
PB.10421.3	--	--	--	--	--	--	--	T	Signal transduction mechanisms	hypothetical protein SORBIDRAFT_04g020480 [Sorghum bicolor]
Aco013831.v3	--	--	--	--	[R]	General function prediction only	Putative pentatricopeptide repeat-containing protein At2g01510 OS=Arabidopsis thaliana (Mouse-ear cress) PE=3 SV=1	--	--	PREDICTED: pentatricopeptide repeat-containing protein At4g21065-like [Nelumbo nucifera]
Aco005071.v3	--	--	--	K14190|4.17547e-169|pda:103710494|GDP-L-galactose phosphorylase 1-like; K14190 GDP-L-galactose phosphorylase [EC:2.7.7.69] (A)	[R]	General function prediction only	GDP-L-galactose phosphorylase 1 GN=VTC2 OS=Arabidopsis thaliana (Mouse-ear cress) PE=1 SV=1	--	--	PREDICTED: GDP-L-galactose phosphorylase 1-like isoform X1 [Phoenix dactylifera]
Aco020782.v3	[P]	Inorganic ion transport and metabolism	Molecular Function: ATP binding (GO:0005524);; Cellular Component: endoplasmic reticulum (GO:0005783);; Biological Process: ATP catabolic process (GO:0006200);; Biological Process: anion transport (GO:0006820);; Biological Process: intra-Golgi vesicle-mediated transport (GO:0006891);; Biological Process: membrane fusion (GO:0006944);; Cellular Component: membrane (GO:0016020);; Molecular Function…	K01551|0|mus:103998846|ATPase ASNA1 homolog {ECO:0000255|HAMAP-Rule:MF_03112}-like; K01551 arsenite-transporting ATPase [EC:3.6.3.16] (A)	[P]	Inorganic ion transport and metabolism	--	--	--	PREDICTED: ATPase ASNA1 homolog [Elaeis guineensis]
PB.1017.2	--	--	--	--	--	--	--	R	General function prediction only	PREDICTED: uncharacterized protein LOC103711006 [Phoenix dactylifera]
Aco004529.v3	--	--	--	--	--	--	--	--	--	PREDICTED: uncharacterized protein At3g49055-like isoform X2 [Elaeis guineensis]
PB.2409.2	[K]	Transcription	--	--	[K]	Transcription	--	K	Transcription	PREDICTED: uncharacterized protein LOC105040260 [Elaeis guineensis]
Aco008071.v3	--	--	--	--	[R]	General function prediction only	Pentatricopeptide repeat-containing protein At1g06710, mitochondrial (Precursor) GN=At1g06710 OS=Arabidopsis thaliana (Mouse-ear cress) PE=3 SV=1	--	--	PREDICTED: pentatricopeptide repeat-containing protein At1g06710, mitochondrial isoform X2 [Phoenix dactylifera]
Aco020570.v3	[S]	Function unknown	Molecular Function: structural molecule activity (GO:0005198);; Biological Process: iron-sulfur cluster assembly (GO:0016226);; Molecular Function: iron-sulfur cluster binding (GO:0051536);;	K13628|4.64191e-65|osa:4352230|Os12g0485500; K13628 iron-sulfur cluster assembly protein (A)	[P]	Inorganic ion transport and metabolism	Iron-sulfur assembly protein IscA-like 1, mitochondrial (Precursor) GN=At2g16710 OS=Arabidopsis thaliana (Mouse-ear cress) PE=2 SV=2	--	--	PREDICTED: iron-sulfur assembly protein IscA-like 1, mitochondrial [Nelumbo nucifera]
PB.2524.19	--	--	Molecular Function: cysteine-type endopeptidase activity (GO:0004197);; Biological Process: proteolysis (GO:0006508);;	--	[O]	Posttranslational modification, protein turnover, chaperones	Fruit bromelain (Precursor) OS=Ananas comosus (Pineapple) PE=1 SV=1	O	Posttranslational modification, protein turnover, chaperones	RecName: Full=Fruit bromelain; AltName: Allergen=Ana c 2; Flags: Precursor [Ananas comosus]
PB.501.3	[R]	General function prediction only	--	K14664|2.79661e-67|sita:101757642|IAA-amino acid hydrolase ILR1-like 7-like; K14664 IAA-amino acid hydrolase [EC:3.5.1.-] (A)	--	--	IAA-amino acid hydrolase ILR1-like 3 (Precursor) OS=Oryza sativa subsp. japonica (Rice) PE=2 SV=1	E	Amino acid transport and metabolism	PREDICTED: IAA-amino acid hydrolase ILR1-like 3 isoform X2 [Musa acuminata subsp. malaccensis]
Aco020762.v3	--	--	Cellular Component: extracellular region (GO:0005576);; Cellular Component: cell wall (GO:0005618);; Biological Process: carbohydrate metabolic process (GO:0005975);; Biological Process: chitin catabolic process (GO:0006032);; Molecular Function: endochitinase activity (GO:0008843);; Biological Process: response to salt stress (GO:0009651);; Biological Process: response to abscisic acid (GO:00097…	K01183|2.27601e-15|cit:102624297|acidic mammalian chitinase-like; K01183 chitinase [EC:3.2.1.14] (A)	[G]	Carbohydrate transport and metabolism	Peptidyl-prolyl cis-trans isomerase FKBP65 GN=K15N18.12 OS=Arabidopsis thaliana (Mouse-ear cress) PE=1 SV=1	--	--	hypothetical protein CISIN_1g040415mg [Citrus sinensis]
PB.10430.2	--	--	--	--	--	--	--	S	Function unknown	PREDICTED: uncharacterized protein LOC103972075 [Musa acuminata subsp. malaccensis]
Aco010364.v3	--	--	Cellular Component: mitochondrion (GO:0005739);;	K11982|3.65175e-108|pda:103705061|E3 ubiquitin-protein ligase RING1-like; K11982 E3 ubiquitin-protein ligase RNF115/126 [EC:6.3.2.19] (A)	[O]	Posttranslational modification, protein turnover, chaperones	E3 ubiquitin-protein ligase RING1-like GN=At3g19950 OS=Arabidopsis thaliana (Mouse-ear cress) PE=1 SV=1	--	--	PREDICTED: E3 ubiquitin-protein ligase RING1-like [Elaeis guineensis]
Aco016358.v3	--	--	--	--	--	--	--	--	--	PREDICTED: uncharacterized protein LOC103714793 isoform X3 [Phoenix dactylifera]
Aco020641.v3	--	--	Biological Process: transport (GO:0006810);;	K08486|1.34912e-105|pda:103708663|syntaxin-112; K08486 syntaxin 1B/2/3 (A)	[U]	Intracellular trafficking, secretion, and vesicular transport	Syntaxin-112 GN=SYP112 OS=Arabidopsis thaliana (Mouse-ear cress) PE=2 SV=2	--	--	PREDICTED: syntaxin-112 [Phoenix dactylifera]
PB.7647.19	[L]	Replication, recombination and repair	Biological Process: RNA methylation (GO:0001510);; Molecular Function: DNA binding (GO:0003677);; Molecular Function: ATP binding (GO:0005524);; Cellular Component: DNA replication factor C complex (GO:0005663);; Cellular Component: nucleolus (GO:0005730);; Biological Process: ATP catabolic process (GO:0006200);; Biological Process: DNA replication (GO:0006260);; Biological Process: pyrimidine ri…	K10755|4.94677e-116|pda:103701336|replication factor C subunit 2; K10755 replication factor C subunit 2/4 (A)	[L]	Replication, recombination and repair	Replication factor C subunit 4 GN=F8K7.11 OS=Arabidopsis thaliana (Mouse-ear cress) PE=2 SV=1	L	Replication, recombination and repair	PREDICTED: replication factor C subunit 2 [Elaeis guineensis]
PB.2515.2	[O]	Posttranslational modification, protein turnover, chaperones	Molecular Function: ATP binding (GO:0005524);; Molecular Function: microtubule-severing ATPase activity (GO:0008568);;	--	[O]	Posttranslational modification, protein turnover, chaperones	Katanin p60 ATPase-containing subunit A1 {ECO:0000255|HAMAP-Rule:MF_03023} GN=At1g80350 OS=Arabidopsis thaliana (Mouse-ear cress) PE=1 SV=1	O	Posttranslational modification, protein turnover, chaperones	PREDICTED: katanin p60 ATPase-containing subunit A-like 2 isoform X1 [Elaeis guineensis]
Aco019019.v3	--	--	Cellular Component: plastid (GO:0009536);; Cellular Component: cytoplasmic membrane-bounded vesicle (GO:0016023);;	--	[R]	General function prediction only	Pentatricopeptide repeat-containing protein At2g06000 GN=At2g06000 OS=Arabidopsis thaliana (Mouse-ear cress) PE=2 SV=1	--	--	PREDICTED: pentatricopeptide repeat-containing protein At2g06000-like [Phoenix dactylifera]
Aco020738.v3	[I]	Lipid transport and metabolism	Molecular Function: 1-acylglycerol-3-phosphate O-acyltransferase activity (GO:0003841);; Cellular Component: endoplasmic reticulum (GO:0005783);; Cellular Component: integral component of membrane (GO:0016021);; Cellular Component: cytoplasmic membrane-bounded vesicle (GO:0016023);; Biological Process: CDP-diacylglycerol biosynthetic process (GO:0016024);;	K13523|0|pda:103724105|1-acyl-sn-glycerol-3-phosphate acyltransferase PLS1-like; K13523 lysophosphatidic acid acyltransferase / lysophosphatidylinositol acyltransferase [EC:2.3.1.51 2.3.1.-] (A)	[I]	Lipid transport and metabolism	1-acyl-sn-glycerol-3-phosphate acyltransferase PLS1 GN=PLS1 OS=Zea mays (Maize) PE=2 SV=1	--	--	PREDICTED: 1-acyl-sn-glycerol-3-phosphate acyltransferase PLS1 [Elaeis guineensis]
PB.1227.1	--	--	--	--	[T]	Signal transduction mechanisms	Putative disease resistance protein RGA1 GN=RGA1 OS=Solanum bulbocastanum (Wild potato) PE=2 SV=2	T	Signal transduction mechanisms	PREDICTED: disease resistance protein RGA2-like [Elaeis guineensis]
Aco009111.v3	[RTKL]	--	Molecular Function: protein serine/threonine kinase activity (GO:0004674);; Molecular Function: ATP binding (GO:0005524);; Biological Process: protein phosphorylation (GO:0006468);; Cellular Component: cytoplasmic membrane-bounded vesicle (GO:0016023);; Biological Process: recognition of pollen (GO:0048544);;	--	--	--	G-type lectin S-receptor-like serine/threonine-protein kinase At2g19130 (Precursor) GN=At2g19130 OS=Arabidopsis thaliana (Mouse-ear cress) PE=2 SV=1	--	--	hypothetical protein POPTR_0013s14590g [Populus trichocarpa]
Aco028422.v3	--	--	--	K00430|1.50295e-06|tcc:TCM_011131|Peroxidase 30; K00430 peroxidase [EC:1.11.1.7] (A)	--	--	--	--	--	Peroxidase 30 [Theobroma cacao]
Aco008499.v3	[CR]	--	Molecular Function: nucleotide binding (GO:0000166);; Cellular Component: cytosol (GO:0005829);; Molecular Function: zinc ion binding (GO:0008270);; Biological Process: response to symbiotic fungus (GO:0009610);; Molecular Function: oxidoreductase activity (GO:0016491);; Biological Process: oxidation-reduction process (GO:0055114);;	--	[CR]	--	Quinone oxidoreductase-like protein At1g23740, chloroplastic (Precursor) GN=At1g23740 OS=Arabidopsis thaliana (Mouse-ear cress) PE=1 SV=2	--	--	PREDICTED: quinone oxidoreductase PIG3 [Elaeis guineensis]
PB.7031.2	--	--	--	--	--	--	--	S	Function unknown	PREDICTED: uncharacterized protein LOC103709256 [Phoenix dactylifera]
PB.7533.1	--	--	Cellular Component: plastid (GO:0009536);;	--	[L]	Replication, recombination and repair	Chloroplastic group IIA intron splicing facilitator CRS1, chloroplastic (Precursor) GN=OJ1014_E02.14 OS=Oryza sativa subsp. japonica (Rice) PE=2 SV=1	L	Replication, recombination and repair	PREDICTED: chloroplastic group IIA intron splicing facilitator CRS1, chloroplastic [Musa acuminata subsp. malaccensis]
PB.329.5	--	--	--	--	[G]	Carbohydrate transport and metabolism	CMP-sialic acid transporter 3 GN=UTR6 OS=Arabidopsis thaliana (Mouse-ear cress) PE=2 SV=1	P	Inorganic ion transport and metabolism	PREDICTED: CMP-sialic acid transporter 2 [Tarenaya hassleriana]
Aco022759.v3	--	--	Biological Process: response to molecule of fungal origin (GO:0002238);; Biological Process: response to stress (GO:0006950);;	--	--	--	--	--	--	PREDICTED: uncharacterized protein LOC105056335 [Elaeis guineensis]
Aco016450.v3	--	--	Molecular Function: kinase activity (GO:0016301);;	--	--	--	Glycerophosphodiester phosphodiesterase protein kinase domain-containing GDPDL2 {ECO:0000305} (Precursor) OS=Arabidopsis thaliana (Mouse-ear cress) PE=1 SV=1	--	--	Pentatricopeptide repeat-containing protein [Aegilops tauschii]
PB.667.1	--	--	Cellular Component: mitochondrion (GO:0005739);; Cellular Component: membrane (GO:0016020);;	K17964|1.64539e-105|mus:103994174|pentatricopeptide repeat-containing protein At5g61990, mitochondrial; K17964 leucine-rich PPR motif-containing protein, mitochondrial (A)	[R]	General function prediction only	Pentatricopeptide repeat-containing protein At1g63130, mitochondrial (Precursor) GN=At1g63130 OS=Arabidopsis thaliana (Mouse-ear cress) PE=2 SV=1	R	General function prediction only	PREDICTED: pentatricopeptide repeat-containing protein At5g61990, mitochondrial [Musa acuminata subsp. malaccensis]
Aco006125.v3	--	--	--	--	[P]	Inorganic ion transport and metabolism	Protein tesmin/TSO1-like CXC 4 GN=TCX4 OS=Arabidopsis thaliana (Mouse-ear cress) PE=1 SV=1	--	--	hypothetical protein AURANDRAFT_60657 [Aureococcus anophagefferens]
PB.8721.1	--	--	--	K10134|1.50494e-156|obr:102722210|protein EI24 homolog; K10134 etoposide-induced 2.4 mRNA (A)	[TV]	--	Protein EI24 homolog GN=At4g06676 OS=Arabidopsis thaliana (Mouse-ear cress) PE=2 SV=1	1175	Protein EI24 homolog	PREDICTED: protein EI24 homolog [Oryza brachyantha]
Aco031473.v3	--	--	--	--	[T]	Signal transduction mechanisms	Putative disease resistance RPP13-like protein 1 GN=RPPL1 OS=Arabidopsis thaliana (Mouse-ear cress) PE=3 SV=1	--	--	hypothetical protein OsJ_02394 [Oryza sativa Japonica Group]
Aco027001.v3	--	--	--	--	--	--	NAC domain-containing protein 86 {ECO:0000312|EMBL:AED92405.1} OS=Arabidopsis thaliana (Mouse-ear cress) PE=2 SV=1	--	--	PREDICTED: uncharacterized protein LOC103698082 [Phoenix dactylifera]
PB.4548.3	--	--	Molecular Function: binding (GO:0005488);;	--	--	--	--	R	General function prediction only	PREDICTED: uncharacterized protein LOC103995127 [Musa acuminata subsp. malaccensis]
PB.9090.2	[BK]	--	--	--	[K]	Transcription	Transcription factor GTE10 GN=K9H21.2/K9H21.3 OS=Arabidopsis thaliana (Mouse-ear cress) PE=1 SV=2	K	Transcription	PREDICTED: transcription factor GTE9-like isoform X1 [Elaeis guineensis]
PB.8176.1	--	--	--	--	--	--	Uncharacterized protein At5g05190 GN=Y-1 OS=Arabidopsis thaliana (Mouse-ear cress) PE=1 SV=1	S	Function unknown	PREDICTED: uncharacterized protein LOC103702149 [Phoenix dactylifera]
Aco022227.v3	--	--	--	--	--	--	--	--	--	PREDICTED: uncharacterized protein LOC104588119 [Nelumbo nucifera]
Aco002986.v3	--	--	Molecular Function: signal recognition particle binding (GO:0005047);; Cellular Component: signal recognition particle, endoplasmic reticulum targeting (GO:0005786);; Biological Process: SRP-dependent cotranslational protein targeting to membrane (GO:0006614);; Molecular Function: 7S RNA binding (GO:0008312);; Biological Process: negative regulation of translational elongation (GO:0045900);;	K03109|3.75582e-53|pda:103721126|signal recognition particle 9 kDa protein; K03109 signal recognition particle subunit SRP9 (A)	[U]	Intracellular trafficking, secretion, and vesicular transport	Signal recognition particle 9 kDa protein GN=SRP9 OS=Arabidopsis thaliana (Mouse-ear cress) PE=3 SV=1	--	--	PREDICTED: signal recognition particle 9 kDa protein [Phoenix dactylifera]
PB.9129.3	--	--	Molecular Function: ferric-chelate reductase activity (GO:0000293);; Molecular Function: iron ion binding (GO:0005506);; Cellular Component: plasma membrane (GO:0005886);; Biological Process: response to light stimulus (GO:0009416);; Cellular Component: chloroplast (GO:0009507);; Biological Process: photosynthetic electron transport chain (GO:0009767);; Cellular Component: integral component of m…	--	[PQ]	--	Ferric reduction oxidase 7, chloroplastic (Precursor) GN=FRO7 OS=Arabidopsis thaliana (Mouse-ear cress) PE=2 SV=1	1665	reductase	PREDICTED: ferric reduction oxidase 7, chloroplastic-like [Elaeis guineensis]
PB.6862.8	[P]	Inorganic ion transport and metabolism	Cellular Component: chloroplast envelope (GO:0009941);; Cellular Component: membrane (GO:0016020);;	--	--	--	Putative ion channel POLLUX-like 2 GN=At5g43745 OS=Arabidopsis thaliana (Mouse-ear cress) PE=2 SV=1	S	Function unknown	PREDICTED: putative ion channel POLLUX-like 2 [Elaeis guineensis]
PB.7173.1	--	--	Cellular Component: membrane (GO:0016020);;	--	[S]	Function unknown	Protein POLLEN DEFECTIVE IN GUIDANCE 1 GN=POD1 OS=Arabidopsis thaliana (Mouse-ear cress) PE=1 SV=1	S	Function unknown	PREDICTED: protein POLLEN DEFECTIVE IN GUIDANCE 1-like isoform X3 [Phoenix dactylifera]
PB.9622.1	--	--	--	--	--	--	--	S	Function unknown	PREDICTED: uncharacterized protein LOC105042771 [Elaeis guineensis]
Aco011305.v3	[R]	General function prediction only	Molecular Function: GTP binding (GO:0005525);; Cellular Component: plasma membrane (GO:0005886);; Biological Process: small GTPase mediated signal transduction (GO:0007264);; Biological Process: protein transport (GO:0015031);;	K07910|5.87596e-146|mus:104000226|ras-related protein RABC1; K07910 Ras-related protein Rab-18 (A)	[R]	General function prediction only	Ras-related protein RABC1 OS=Arabidopsis thaliana (Mouse-ear cress) PE=1 SV=1	--	--	PREDICTED: ras-related protein RABC1 [Elaeis guineensis]
PB.2975.1	--	--	Biological Process: carbohydrate metabolic process (GO:0005975);; Cellular Component: plant-type cell wall (GO:0009505);; Cellular Component: membrane (GO:0016020);; Cellular Component: cytoplasmic membrane-bounded vesicle (GO:0016023);; Molecular Function: hydrolase activity, acting on glycosyl bonds (GO:0016798);;	K07964|2.80603e-133|sbi:SORBI_04g036200|SORBIDRAFT_04g036200, Sb04g036200; hypothetical protein; K07964 heparanase 1 [EC:3.2.1.166] (A)	--	--	Heparanase-like protein 2 (Precursor) GN=At5g61250 OS=Arabidopsis thaliana (Mouse-ear cress) PE=2 SV=1	R	General function prediction only	hypothetical protein SORBIDRAFT_04g036200 [Sorghum bicolor]
PB.8457.1	[R]	General function prediction only	Molecular Function: organic cyclic compound binding (GO:0097159);; Molecular Function: heterocyclic compound binding (GO:1901363);;	--	[A]	RNA processing and modification	Flowering time control protein FCA OS=Arabidopsis thaliana (Mouse-ear cress) PE=1 SV=2	A	RNA processing and modification	PREDICTED: flowering time control protein FCA-like [Phoenix dactylifera]
Aco008157.v3	--	--	--	K14409|0|pda:103706489|protein SMG7-like; K14409 protein SMG7 (A)	[A]	RNA processing and modification	Protein SMG7 GN=SMG7 OS=Arabidopsis thaliana (Mouse-ear cress) PE=2 SV=1	--	--	PREDICTED: protein SMG7-like isoform X2 [Phoenix dactylifera]
PB.6999.2	--	--	--	--	[S]	Function unknown	Protein root UVB sensitive 4 {ECO:0000303|PubMed:19515790} OS=Arabidopsis thaliana (Mouse-ear cress) PE=2 SV=1	S	Function unknown	PREDICTED: protein root UVB sensitive 4 isoform X2 [Elaeis guineensis]
PB.2338.1	[F]	Nucleotide transport and metabolism	Molecular Function: uracil phosphoribosyltransferase activity (GO:0004845);; Molecular Function: GTP binding (GO:0005525);; Biological Process: uracil salvage (GO:0006223);; Biological Process: UMP salvage (GO:0044206);;	K00761|1.21981e-46|pda:103704124|uracil phosphoribosyltransferase-like; K00761 uracil phosphoribosyltransferase [EC:2.4.2.9] (A)	[TZ]	--	Uracil phosphoribosyltransferase GN=UPP OS=Nicotiana tabacum (Common tobacco) PE=1 SV=1	F	Nucleotide transport and metabolism	PREDICTED: uracil phosphoribosyltransferase-like isoform X2 [Elaeis guineensis]
PB.7553.1	--	--	--	--	--	--	--	S	Function unknown	PREDICTED: uncharacterized protein LOC103722046 [Phoenix dactylifera]
Aco002835.v3	--	--	--	--	[K]	Transcription	--	--	--	PREDICTED: MADS-box transcription factor 18-like [Elaeis guineensis]
Aco028176.v3	--	--	--	K01535|0|mus:103997839|plasma membrane ATPase-like; K01535 H+-transporting ATPase [EC:3.6.3.6] (A)	[P]	Inorganic ion transport and metabolism	Plasma membrane ATPase GN=OSJNBa0071I13.11 OS=Oryza sativa subsp. japonica (Rice) PE=2 SV=1	--	--	Plasma membrane ATPase 4 [Gossypium arboreum]
Aco013658.v3	[V]	Defense mechanisms	Molecular Function: ATP binding (GO:0005524);; Biological Process: ATP catabolic process (GO:0006200);; Cellular Component: membrane (GO:0016020);; Molecular Function: ATPase activity (GO:0016887);;	--	[Q]	Secondary metabolites biosynthesis, transport and catabolism	Pleiotropic drug resistance protein 3 GN=PDR3 OS=Nicotiana tabacum (Common tobacco) PE=2 SV=1	--	--	PREDICTED: pleiotropic drug resistance protein 3-like [Elaeis guineensis]
PB.9451.2	[C]	Energy production and conversion	Biological Process: polysaccharide biosynthetic process (GO:0000271);; Biological Process: polysaccharide catabolic process (GO:0000272);; Molecular Function: calmodulin binding (GO:0005516);; Cellular Component: vacuolar membrane (GO:0005774);; Cellular Component: plasma membrane (GO:0005886);; Biological Process: starch metabolic process (GO:0005982);; Biological Process: acetyl-CoA metabolic p…	K09828|0|sita:101757042|delta(24)-sterol reductase-like; K09828 delta24-sterol reductase [EC:1.3.1.72] (A)	[R]	General function prediction only	Delta(24)-sterol reductase GN=DIM OS=Pisum sativum (Garden pea) PE=1 SV=1	R	General function prediction only	Putative Cell elongation protein DIMINUTO (Cell elongation protein Dwarf1) [Oryza sativa Japonica Group]
Aco027658.v3	--	--	Molecular Function: sequence-specific DNA binding transcription factor activity (GO:0003700);; Cellular Component: nucleus (GO:0005634);; Biological Process: regulation of transcription, DNA-templated (GO:0006355);; Biological Process: epidermal cell differentiation (GO:0009913);; Molecular Function: sequence-specific DNA binding (GO:0043565);; Biological Process: cotyledon development (GO:004882…	K09338|6.50159e-32|zma:100279217|uncharacterized LOC100279217; K09338 homeobox-leucine zipper protein (A)	--	--	Homeobox-leucine zipper protein ROC2 GN=OSJNBb0060E08.16 OS=Oryza sativa subsp. japonica (Rice) PE=2 SV=1	--	--	TPA: putative homeobox/lipid-binding domain family protein [Zea mays]
PB.9925.2	--	--	Molecular Function: methyltransferase activity (GO:0008168);; Biological Process: methylation (GO:0032259);;	--	--	--	Probable methyltransferase PMT18 GN=At1g33170 OS=Arabidopsis thaliana (Mouse-ear cress) PE=2 SV=1	S	Function unknown	PREDICTED: probable methyltransferase PMT17 [Elaeis guineensis]
PB.9077.1	--	--	Cellular Component: plastid (GO:0009536);;	--	--	--	--	S	Function unknown	PREDICTED: centrosome-associated protein CEP250-like [Phoenix dactylifera]
PB.5337.2	[R]	General function prediction only	Molecular Function: nucleotide binding (GO:0000166);; Biological Process: systemic acquired resistance, salicylic acid mediated signaling pathway (GO:0009862);; Cellular Component: Cul4-RING E3 ubiquitin ligase complex (GO:0080008);;	K11804|6.5971e-36|atr:s00080p00104750|AMTR_s00080p00104750; hypothetical protein; K11804 WD repeat-containing protein 42A (A)	[R]	General function prediction only	--	R	General function prediction only	hypothetical protein AMTR_s00080p00104750 [Amborella trichopoda]
Aco024373.v3	--	--	--	--	--	--	--	--	--	hypothetical protein PRUPE_ppa021085mg, partial [Prunus persica]
Aco005211.v3	[G]	Carbohydrate transport and metabolism	Biological Process: MAPK cascade (GO:0000165);; Molecular Function: ribose-5-phosphate isomerase activity (GO:0004751);; Biological Process: glycine catabolic process (GO:0006546);; Biological Process: tryptophan catabolic process (GO:0006569);; Biological Process: protein targeting to membrane (GO:0006612);; Biological Process: unsaturated fatty acid biosynthetic process (GO:0006636);; Biologica…	K01807|3.46584e-148|mus:103993967|probable ribose-5-phosphate isomerase 3, chloroplastic; K01807 ribose 5-phosphate isomerase A [EC:5.3.1.6] (A)	[G]	Carbohydrate transport and metabolism	Probable ribose-5-phosphate isomerase 3, chloroplastic (Precursor) OS=Arabidopsis thaliana (Mouse-ear cress) PE=1 SV=1	--	--	PREDICTED: probable ribose-5-phosphate isomerase 3, chloroplastic [Elaeis guineensis]
PB.6088.5	[T]	Signal transduction mechanisms	Molecular Function: protein serine/threonine phosphatase activity (GO:0004722);; Biological Process: protein dephosphorylation (GO:0006470);; Cellular Component: protein serine/threonine phosphatase complex (GO:0008287);; Molecular Function: metal ion binding (GO:0046872);;	K06269|4.4608e-99|pda:103722656|serine/threonine-protein phosphatase PP1; K06269 serine/threonine-protein phosphatase PP1 catalytic subunit [EC:3.1.3.16] (A)	[TR]	--	Serine/threonine-protein phosphatase PP1 OS=Oryza sativa subsp. japonica (Rice) PE=2 SV=2	T	Signal transduction mechanisms	PREDICTED: serine/threonine-protein phosphatase PP1 [Phoenix dactylifera]
PB.3747.3	--	--	Cellular Component: cytosol (GO:0005829);; Biological Process: intra-Golgi vesicle-mediated transport (GO:0006891);; Biological Process: membrane fusion (GO:0006944);; Cellular Component: Golgi transport complex (GO:0017119);;	--	[S]	Function unknown	--	S	Function unknown	PREDICTED: LOW QUALITY PROTEIN: conserved oligomeric Golgi complex subunit 6 [Elaeis guineensis]
PB.9315.1	[J]	Translation, ribosomal structure and biogenesis	Molecular Function: glycine-tRNA ligase activity (GO:0004820);; Molecular Function: ATP binding (GO:0005524);; Cellular Component: mitochondrion (GO:0005739);; Biological Process: glycyl-tRNA aminoacylation (GO:0006426);; Cellular Component: chloroplast stroma (GO:0009570);; Biological Process: chloroplast organization (GO:0009658);; Biological Process: embryo development ending in seed dormancy …	K14164|0|pda:103696235|glycine--tRNA ligase 2, chloroplastic/mitochondrial; K14164 glycyl-tRNA synthetase [EC:6.1.1.14] (A)	--	--	Glycine--tRNA ligase 2, chloroplastic/mitochondrial (Precursor) GN=T17F15.20 OS=Arabidopsis thaliana (Mouse-ear cress) PE=2 SV=1	J	Translation, ribosomal structure and biogenesis	PREDICTED: glycine--tRNA ligase 2, chloroplastic/mitochondrial isoform X1 [Phoenix dactylifera]
Aco020800.v3	[C]	Energy production and conversion	Cellular Component: mitochondrial proton-transporting ATP synthase complex, coupling factor F(o) (GO:0000276);; Molecular Function: hydrogen ion transmembrane transporter activity (GO:0015078);; Biological Process: ATP synthesis coupled proton transport (GO:0015986);; Biological Process: oxidation-reduction process (GO:0055114);;	--	--	--	ATP synthase protein MI25 OS=Triticum aestivum (Wheat) PE=3 SV=1	--	--	ATPase subunit [Medicago truncatula]
Aco003673.v3	--	--	--	--	--	--	--	--	--	PREDICTED: uncharacterized protein LOC103721213 [Phoenix dactylifera]
PB.1381.1	[T]	Signal transduction mechanisms	Biological Process: phosphorelay signal transduction system (GO:0000160);; Molecular Function: protein histidine kinase activity (GO:0004673);; Molecular Function: signal transducer activity (GO:0004871);; Cellular Component: membrane (GO:0016020);; Biological Process: cellular metabolic process (GO:0044237);;	K14509|0|mus:103970202|protein EIN4-like; K14509 ethylene receptor [EC:2.7.13.-] (A)	[T]	Signal transduction mechanisms	Protein EIN4 GN=EIN4 OS=Arabidopsis thaliana (Mouse-ear cress) PE=1 SV=1	T	Signal transduction mechanisms	PREDICTED: protein EIN4-like [Elaeis guineensis]
PB.4525.2	--	--	--	--	[P]	Inorganic ion transport and metabolism	Protein tesmin/TSO1-like CXC 2 OS=Arabidopsis thaliana (Mouse-ear cress) PE=1 SV=1	P	Inorganic ion transport and metabolism	PREDICTED: protein tesmin/TSO1-like CXC 3 [Elaeis guineensis]
Aco010482.v3	--	--	--	--	[S]	Function unknown	UPF0136 membrane protein At2g26240 GN=At2g26240 OS=Arabidopsis thaliana (Mouse-ear cress) PE=3 SV=1	--	--	PREDICTED: UPF0136 membrane protein At2g26240-like [Phoenix dactylifera]
PB.6425.4	--	--	--	--	--	--	BTB/POZ domain-containing protein At1g04390 GN=At1g04390 OS=Arabidopsis thaliana (Mouse-ear cress) PE=2 SV=3	R	General function prediction only	PREDICTED: BTB/POZ domain-containing protein At1g04390 isoform X1 [Phoenix dactylifera]
Aco001744.v3	[M]	Cell wall/membrane/envelope biogenesis	--	K18819|0|mus:103971608|galactinol synthase 1-like; K18819 inositol 3-alpha-galactosyltransferase [EC:2.4.1.123] (A)	[G]	Carbohydrate transport and metabolism	Galactinol synthase 1 GN=GOLS1 OS=Arabidopsis thaliana (Mouse-ear cress) PE=1 SV=1	--	--	PREDICTED: galactinol synthase 1-like [Musa acuminata subsp. malaccensis]
Aco002136.v3	--	--	--	--	--	--	Agmatine coumaroyltransferase-2 {ECO:0000303|PubMed:18270436, ECO:0000312|EMBL:BAF97627.1} GN=ACT-2 OS=Hordeum vulgare (Barley) PE=1 SV=1	--	--	PREDICTED: agmatine coumaroyltransferase-2-like [Elaeis guineensis]
Aco025687.v3	--	--	--	--	--	--	--	--	--	BnaC09g04060D [Brassica napus]
PB.6179.4	--	--	--	--	--	--	--	L	Replication, recombination and repair	PREDICTED: LOW QUALITY PROTEIN: uncharacterized protein LOC103708884 [Phoenix dactylifera]
PB.7844.2	[O]	Posttranslational modification, protein turnover, chaperones	--	--	--	--	Chaperone protein dnaJ 49 OS=Arabidopsis thaliana (Mouse-ear cress) PE=2 SV=2	O	Posttranslational modification, protein turnover, chaperones	PREDICTED: uncharacterized protein LOC103961447 [Pyrus x bretschneideri]
Aco000764.v3	--	--	Molecular Function: transferase activity (GO:0016740);;	--	--	--	Benzyl alcohol O-benzoyltransferase GN=HSR201 OS=Nicotiana tabacum (Common tobacco) PE=1 SV=1	--	--	PREDICTED: benzyl alcohol O-benzoyltransferase-like [Phoenix dactylifera]
PB.899.2	--	--	--	--	--	--	--	S	Function unknown	PREDICTED: uncharacterized protein LOC103721530 isoform X4 [Phoenix dactylifera]
PB.6403.3	--	--	Biological Process: pentose-phosphate shunt (GO:0006098);; Biological Process: rRNA processing (GO:0006364);; Biological Process: tRNA metabolic process (GO:0006399);; Cellular Component: plastid (GO:0009536);; Biological Process: chloroplast organization (GO:0009658);;	--	[R]	General function prediction only	Pentatricopeptide repeat-containing protein At3g59040 GN=At3g59040 OS=Arabidopsis thaliana (Mouse-ear cress) PE=2 SV=2	R	General function prediction only	PREDICTED: pentatricopeptide repeat-containing protein At3g59040 isoform X1 [Elaeis guineensis]
PB.3263.1	--	--	Biological Process: single-organism process (GO:0044699);;	K06678|0|pda:103717356|condensin complex subunit 3; K06678 condensin complex subunit 3 (A)	[BD]	--	--	3137	condensin complex subunit	PREDICTED: condensin complex subunit 3 [Phoenix dactylifera]
PB.8116.2	[A]	RNA processing and modification	--	--	[A]	RNA processing and modification	FIP1[V]-like protein {ECO:0000303|PubMed:16282318} OS=Arabidopsis thaliana (Mouse-ear cress) PE=1 SV=1	A	RNA processing and modification	PREDICTED: uncharacterized protein LOC103700993 [Phoenix dactylifera]
Aco011253.v3	--	--	--	--	--	--	--	--	--	PREDICTED: potassium channel AKT2-like isoform X1 [Elaeis guineensis]
PB.1523.7	--	--	--	--	--	--	--	S	Function unknown	OSJNBb0032E06.4 [Oryza sativa Japonica Group]
PB.7875.8	--	--	Molecular Function: magnesium ion binding (GO:0000287);; Molecular Function: phospholipid-translocating ATPase activity (GO:0004012);; Molecular Function: ATP binding (GO:0005524);; Biological Process: cation transport (GO:0006812);; Biological Process: phospholipid transport (GO:0015914);; Cellular Component: integral component of membrane (GO:0016021);; Molecular Function: cation-transporting A…	K01530|4.57963e-113|mus:103983312|phospholipid-transporting ATPase 2-like; K01530 phospholipid-translocating ATPase [EC:3.6.3.1] (A)	[R]	General function prediction only	Phospholipid-transporting ATPase 2 GN=ALA2 OS=Arabidopsis thaliana (Mouse-ear cress) PE=1 SV=1	P	Inorganic ion transport and metabolism	PREDICTED: phospholipid-transporting ATPase 2-like [Musa acuminata subsp. malaccensis]
Aco015086.v3	--	--	--	--	--	--	NAC transcription factor NAM-B2 GN=NAM-B2 OS=Triticum turgidum subsp. durum (Durum wheat) PE=2 SV=1	--	--	PREDICTED: NAC domain-containing protein 18-like [Phoenix dactylifera]
Aco027339.v3	--	--	--	--	[L]	Replication, recombination and repair	Zinc finger BED domain-containing protein DAYSLEEPER GN=HAT OS=Arabidopsis thaliana (Mouse-ear cress) PE=1 SV=1	--	--	hypothetical protein PRUPE_ppa014991mg, partial [Prunus persica]
PB.6792.4	[K]	Transcription	Cellular Component: nucleus (GO:0005634);; Biological Process: DNA-templated transcription, initiation (GO:0006352);; Molecular Function: protein heterodimerization activity (GO:0046982);; Biological Process: regulation of sequence-specific DNA binding transcription factor activity (GO:0051090);;	K03131|0|mus:103990477|transcription initiation factor TFIID subunit 6-like isoform X1; K03131 transcription initiation factor TFIID subunit 6 (A)	[K]	Transcription	Transcription initiation factor TFIID subunit 6 GN=F13M7.6 OS=Arabidopsis thaliana (Mouse-ear cress) PE=1 SV=1	K	Transcription	PREDICTED: transcription initiation factor TFIID subunit 6 [Elaeis guineensis]
Aco004297.v3	--	--	Molecular Function: transporter activity (GO:0005215);; Biological Process: transport (GO:0006810);; Cellular Component: integral component of membrane (GO:0016021);;	K09874|3.5217e-130|mus:103987833|aquaporin NIP1-1-like; K09874 aquaporin NIP (A)	[G]	Carbohydrate transport and metabolism	Aquaporin NIP1-1 GN=OJ1705_E12.32 OS=Oryza sativa subsp. japonica (Rice) PE=2 SV=1	--	--	PREDICTED: aquaporin NIP1-1-like [Musa acuminata subsp. malaccensis]
PB.5976.1	[R]	General function prediction only	Cellular Component: cytosol (GO:0005829);; Biological Process: L-methionine biosynthetic process from methylthioadenosine (GO:0019509);; Molecular Function: identical protein binding (GO:0042802);; Molecular Function: S-methyl-5-thioribose kinase activity (GO:0046522);;	K00899|0|pda:103714112|methylthioribose kinase; K00899 5-methylthioribose kinase [EC:2.7.1.100] (A)	--	--	Methylthioribose kinase GN=MTK OS=Arabidopsis thaliana (Mouse-ear cress) PE=1 SV=1	H	Coenzyme transport and metabolism	PREDICTED: methylthioribose kinase-like [Elaeis guineensis]
Aco002617.v3	[L]	Replication, recombination and repair	Biological Process: mRNA splicing, via spliceosome (GO:0000398);; Molecular Function: DNA binding (GO:0003677);; Molecular Function: ATP binding (GO:0005524);; Cellular Component: nucleus (GO:0005634);; Cellular Component: DNA replication factor C complex (GO:0005663);; Biological Process: ATP catabolic process (GO:0006200);; Biological Process: DNA replication (GO:0006260);; Biological Process: …	K10756|0|pda:103706760|replication factor C subunit 3; K10756 replication factor C subunit 3/5 (A)	[L]	Replication, recombination and repair	Replication factor C subunit 3 OS=Oryza sativa subsp. japonica (Rice) PE=2 SV=1	--	--	PREDICTED: replication factor C subunit 3 isoform X2 [Phoenix dactylifera]
Aco000036.v3	--	--	--	K06130|1.87039e-14|pda:103708784|acyl-protein thioesterase 2; K06130 lysophospholipase II [EC:3.1.1.5] (A)	--	--	--	--	--	PREDICTED: acyl-protein thioesterase 2 [Phoenix dactylifera]
PB.2638.2	--	--	--	--	--	--	Uncharacterized protein At3g27210 GN=Y-2 OS=Arabidopsis thaliana (Mouse-ear cress) PE=1 SV=1	S	Function unknown	PREDICTED: uncharacterized protein At3g27210 isoform X1 [Elaeis guineensis]
Aco021535.v3	--	--	--	--	--	--	--	--	--	PREDICTED: uncharacterized protein LOC105056241 isoform X2 [Elaeis guineensis]
Aco002402.v3	--	--	Cellular Component: cytoplasmic membrane-bounded vesicle (GO:0016023);;	--	--	--	--	--	--	unnamed protein product [Triticum aestivum]
PB.720.2	--	--	--	--	[S]	Function unknown	--	S	Function unknown	PREDICTED: uncharacterized protein LOC105035235 isoform X2 [Elaeis guineensis]
Aco021290.v3	--	--	--	--	--	--	--	--	--	PREDICTED: uncharacterized protein LOC105032158 [Elaeis guineensis]
Aco012731.v3	[R]	General function prediction only	--	--	[S]	Function unknown	--	--	--	PREDICTED: deoxynucleoside triphosphate triphosphohydrolase SAMHD1 homolog isoform X1 [Elaeis guineensis]
Aco008066.v3	--	--	Biological Process: spliceosomal complex assembly (GO:0000245);;	K13130|5.2936e-120|mus:103969256|uncharacterized protein LOC103969256; K13130 survival of motor neuron protein-interacting protein 1 (A)	--	--	--	--	--	PREDICTED: uncharacterized protein LOC105051424 [Elaeis guineensis]
PB.3705.1	--	--	Cellular Component: mitochondrion (GO:0005739);;	--	--	--	Probable galacturonosyltransferase 4 GN=MCA23.10 OS=Arabidopsis thaliana (Mouse-ear cress) PE=2 SV=1	S	Function unknown	unnamed protein product [Coffea canephora]
PB.1023.5	[G]	Carbohydrate transport and metabolism	Molecular Function: alpha-amylase activity (GO:0004556);; Biological Process: starch catabolic process (GO:0005983);; Cellular Component: chloroplast starch grain (GO:0009569);; Cellular Component: chloroplast stroma (GO:0009570);; Biological Process: plant-type cell wall organization (GO:0009664);; Molecular Function: isoamylase activity (GO:0019156);; Biological Process: starch biosynthetic pro…	K01214|0|mus:103997967|isoamylase 3, chloroplastic isoform X1; K01214 isoamylase [EC:3.2.1.68] (A)	[G]	Carbohydrate transport and metabolism	Isoamylase 3, chloroplastic (Precursor) GN=ISA3 OS=Arabidopsis thaliana (Mouse-ear cress) PE=2 SV=2	G	Carbohydrate transport and metabolism	PREDICTED: isoamylase 3, chloroplastic isoform X2 [Phoenix dactylifera]
Aco014188.v3	[R]	General function prediction only	Cellular Component: mitochondrion (GO:0005739);; Molecular Function: ion binding (GO:0043167);;	--	[R]	General function prediction only	Probable GTP-binding protein OBGM, mitochondrial (Precursor) GN=OBGM OS=Oryza sativa subsp. japonica (Rice) PE=2 SV=1	--	--	PREDICTED: probable GTP-binding protein OBGM, mitochondrial [Elaeis guineensis]
PB.264.3	[LKJ]	--	--	K17675|1.53309e-32|pda:103723804|ATP-dependent RNA helicase SUPV3L1, mitochondrial; K17675 ATP-dependent RNA helicase SUPV3L1/SUV3 [EC:3.6.4.13] (A)	[A]	RNA processing and modification	ATP-dependent RNA helicase SUV3, mitochondrial {ECO:0000303|PubMed:23808500} (Precursor) OS=Oryza sativa subsp. japonica (Rice) PE=1 SV=1	A	RNA processing and modification	PREDICTED: ATP-dependent RNA helicase SUPV3L1, mitochondrial isoform X3 [Elaeis guineensis]
Aco006034.v3	[G]	Carbohydrate transport and metabolism	Molecular Function: alpha,alpha-trehalose-phosphate synthase (UDP-forming) activity (GO:0003825);; Molecular Function: trehalose-phosphatase activity (GO:0004805);; Biological Process: trehalose biosynthetic process (GO:0005992);;	K16055|0|pda:103696127|probable alpha,alpha-trehalose-phosphate synthase [UDP-forming] 7; K16055 trehalose 6-phosphate synthase/phosphatase [EC:2.4.1.15 3.1.3.12] (A)	[G]	Carbohydrate transport and metabolism	Probable alpha,alpha-trehalose-phosphate synthase [UDP-forming] 7 GN=T2D23.11 OS=Arabidopsis thaliana (Mouse-ear cress) PE=1 SV=1	--	--	PREDICTED: probable alpha,alpha-trehalose-phosphate synthase [UDP-forming] 7 [Phoenix dactylifera]
Aco010975.v3	[R]	General function prediction only	Molecular Function: nucleotide binding (GO:0000166);; Molecular Function: mRNA binding (GO:0003729);; Molecular Function: zinc ion binding (GO:0008270);; Biological Process: cell plate formation involved in plant-type cell wall biogenesis (GO:0009920);; Cellular Component: extrinsic component of membrane (GO:0019898);;	--	[R]	General function prediction only	28 kDa ribonucleoprotein, chloroplastic OS=Spinacia oleracea (Spinach) PE=1 SV=1	--	--	PREDICTED: protein gar2 [Elaeis guineensis]
Aco015194.v3	--	--	Biological Process: abscisic acid-activated signaling pathway (GO:0009738);;	K14496|1.6364e-77|zma:100383950|PYL3; hypothetical protein; K14496 abscisic acid receptor PYR/PYL family (A)	--	--	Abscisic acid receptor PYL2 GN=T19L18.15 OS=Arabidopsis thaliana (Mouse-ear cress) PE=1 SV=1	--	--	hypothetical protein [Zea mays]
PB.9810.2	--	--	Cellular Component: membrane (GO:0016020);; Cellular Component: cytoplasmic membrane-bounded vesicle (GO:0016023);; Biological Process: metal ion transport (GO:0030001);; Molecular Function: metal ion transmembrane transporter activity (GO:0046873);; Biological Process: transmembrane transport (GO:0055085);;	--	[P]	Inorganic ion transport and metabolism	Putative zinc transporter At3g08650 GN=At3g08650 OS=Arabidopsis thaliana (Mouse-ear cress) PE=2 SV=2	P	Inorganic ion transport and metabolism	PREDICTED: putative zinc transporter At3g08650 [Musa acuminata subsp. malaccensis]
PB.4154.1	--	--	Molecular Function: catalytic activity (GO:0003824);; Biological Process: metabolic process (GO:0008152);;	--	--	--	--	R	General function prediction only	PREDICTED: maspardin isoform X1 [Phoenix dactylifera]
Aco028410.v3	--	--	--	K11968|1.937e-35|pda:103719750|probable E3 ubiquitin-protein ligase ARI7; K11968 ariadne-1 (A)	[O]	Posttranslational modification, protein turnover, chaperones	Probable E3 ubiquitin-protein ligase ARI8 GN=ARI8 OS=Arabidopsis thaliana (Mouse-ear cress) PE=2 SV=1	--	--	PREDICTED: probable E3 ubiquitin-protein ligase ARI7 [Phoenix dactylifera]
Aco029862.v3	--	--	Molecular Function: binding (GO:0005488);; Biological Process: macromolecule metabolic process (GO:0043170);; Biological Process: primary metabolic process (GO:0044238);;	--	[R]	General function prediction only	--	--	--	Retrotransposon gag protein, partial [Macrophomina phaseolina MS6]
PB.6304.1	[G]	Carbohydrate transport and metabolism	Molecular Function: catalytic activity (GO:0003824);; Biological Process: metabolic process (GO:0008152);; Molecular Function: metal ion binding (GO:0046872);;	--	--	--	--	R	General function prediction only	2,3-bisphosphoglycerate-independent phosphoglycerate mutase [Triticum urartu]
PB.1491.2	--	--	--	--	--	--	--	S	Function unknown	PREDICTED: trichohyalin [Elaeis guineensis]
PB.3795.1	--	--	Biological Process: transport (GO:0006810);;	K08339|1.96938e-158|pda:103717992|autophagy protein 5; K08339 autophagy-related protein 5 (A)	[O]	Posttranslational modification, protein turnover, chaperones	Autophagy protein 5 GN=ATG5 OS=Oryza sativa subsp. indica (Rice) PE=3 SV=2	O	Posttranslational modification, protein turnover, chaperones	PREDICTED: autophagy protein 5 isoform X1 [Elaeis guineensis]
PB.8300.2	--	--	--	--	[R]	General function prediction only	--	R	General function prediction only	PREDICTED: uncharacterized protein C24B11.05-like isoform X1 [Musa acuminata subsp. malaccensis]
Aco020744.v3	--	--	Cellular Component: membrane (GO:0016020);;	--	[T]	Signal transduction mechanisms	Cytochrome b561 and DOMON domain-containing protein At3g25290 (Precursor) GN=At3g25290 OS=Arabidopsis thaliana (Mouse-ear cress) PE=2 SV=1	--	--	PREDICTED: cytochrome b561 and DOMON domain-containing protein At5g47530-like [Elaeis guineensis]
Aco020499.v3	--	--	--	--	[DR]	--	BTB/POZ and MATH domain-containing protein 1 GN=BPM1 OS=Arabidopsis thaliana (Mouse-ear cress) PE=1 SV=1	--	--	BTB/POZ and MATH domain-containing protein 2 [Morus notabilis]
Aco003492.v3	--	--	--	K15032|0|pda:103708534|uncharacterized LOC103708534; K15032 mTERF domain-containing protein, mitochondrial (A)	[KR]	--	--	--	--	PREDICTED: uncharacterized protein LOC103708534 isoform X1 [Phoenix dactylifera]
PB.5713.2	--	--	Biological Process: DNA metabolic process (GO:0006259);; Biological Process: positive regulation of hydrolase activity (GO:0051345);;	K10803|1.47565e-139|osa:4340098|Os06g0144000; K10803 DNA-repair protein XRCC1 (A)	[L]	Replication, recombination and repair	DNA-repair protein XRCC1 {ECO:0000303|PubMed:11909950} OS=Arabidopsis thaliana (Mouse-ear cress) PE=1 SV=1	L	Replication, recombination and repair	hypothetical protein OsI_21603 [Oryza sativa Indica Group]
PB.6789.2	[P]	Inorganic ion transport and metabolism	Molecular Function: catalytic activity (GO:0003824);; Molecular Function: ion channel activity (GO:0005216);; Biological Process: metabolic process (GO:0008152);; Cellular Component: plastid (GO:0009536);; Biological Process: cellular process (GO:0009987);; Cellular Component: membrane (GO:0016020);; Biological Process: single-organism transport (GO:0044765);; Molecular Function: organic cyclic c…	--	[P]	Inorganic ion transport and metabolism	Chloride channel protein CLC-e OS=Arabidopsis thaliana (Mouse-ear cress) PE=2 SV=2	P	Inorganic ion transport and metabolism	PREDICTED: chloride channel protein CLC-e [Elaeis guineensis]
Aco001632.v3	--	--	--	--	[U]	Intracellular trafficking, secretion, and vesicular transport	Reticulon-like protein B16 GN=RTNLB16 OS=Arabidopsis thaliana (Mouse-ear cress) PE=2 SV=1	--	--	PREDICTED: reticulon-like protein B16 [Elaeis guineensis]
Aco013440.v3	--	--	Biological Process: very long-chain fatty acid metabolic process (GO:0000038);; Cellular Component: endoplasmic reticulum (GO:0005783);; Biological Process: fatty acid biosynthetic process (GO:0006633);; Biological Process: response to cold (GO:0009409);; Biological Process: response to light stimulus (GO:0009416);; Biological Process: unidimensional cell growth (GO:0009826);; Molecular Function:…	K15397|0|pda:103716280|3-ketoacyl-CoA synthase 6-like; K15397 3-ketoacyl-CoA synthase [EC:2.3.1.199] (A)	--	--	3-ketoacyl-CoA synthase 6 GN=T26J14.10 OS=Arabidopsis thaliana (Mouse-ear cress) PE=1 SV=1	--	--	PREDICTED: 3-ketoacyl-CoA synthase 6-like [Phoenix dactylifera]
PB.4868.2	[R]	General function prediction only	Molecular Function: carboxylic ester hydrolase activity (GO:0004091);;	K06130|5.00315e-138|pda:103708784|acyl-protein thioesterase 2; K06130 lysophospholipase II [EC:3.1.1.5] (A)	[I]	Lipid transport and metabolism	--	I	Lipid transport and metabolism	PREDICTED: acyl-protein thioesterase 2 [Phoenix dactylifera]
Aco012626.v3	--	--	Cellular Component: cytoplasmic membrane-bounded vesicle (GO:0016023);;	K14404|3.725e-42|mus:103985155|uncharacterized protein LOC103985155; K14404 cleavage and polyadenylation specificity factor subunit 4 (A)	--	--	--	--	--	PREDICTED: uncharacterized protein LOC103985155 [Musa acuminata subsp. malaccensis]
Aco017468.v3	--	--	--	--	[Z]	Cytoskeleton	--	--	--	PREDICTED: uncharacterized protein LOC103713776 isoform X1 [Phoenix dactylifera]
PB.5215.5	[H]	Coenzyme transport and metabolism	Molecular Function: pantothenate kinase activity (GO:0004594);; Molecular Function: ATP binding (GO:0005524);; Cellular Component: cytosol (GO:0005829);; Biological Process: protein N-linked glycosylation (GO:0006487);; Biological Process: coenzyme A biosynthetic process (GO:0015937);;	K09680|0|pda:103711528|pantothenate kinase 2-like; K09680 type II pantothenate kinase [EC:2.7.1.33] (A)	[H]	Coenzyme transport and metabolism	Pantothenate kinase 2 OS=Oryza sativa subsp. japonica (Rice) PE=2 SV=2	H	Coenzyme transport and metabolism	PREDICTED: pantothenate kinase 2-like isoform X2 [Elaeis guineensis]
PB.2222.1	[J]	Translation, ribosomal structure and biogenesis	Molecular Function: methyltransferase activity (GO:0008168);; Cellular Component: plastid (GO:0009536);; Biological Process: RNA metabolic process (GO:0016070);;	K00555|0|mus:103973954|tRNA (guanine(26)-N(2))-dimethyltransferase isoform X1; K00555 tRNA (guanine26-N2/guanine27-N2)-dimethyltransferase [EC:2.1.1.215 2.1.1.216] (A)	[J]	Translation, ribosomal structure and biogenesis	Probable tRNA (guanine(26)-N(2))-dimethyltransferase 1 GN=At5g15810 OS=Arabidopsis thaliana (Mouse-ear cress) PE=2 SV=3	J	Translation, ribosomal structure and biogenesis	PREDICTED: tRNA (guanine(26)-N(2))-dimethyltransferase isoform X2 [Phoenix dactylifera]
PB.5951.1	--	--	--	--	--	--	--	S	Function unknown	PREDICTED: uncharacterized protein LOC104608283 [Nelumbo nucifera]
Aco011866.v3	--	--	Cellular Component: membrane (GO:0016020);;	K08472|0|pda:103704975|MLO protein homolog 1; K08472 mlo protein (A)	--	--	MLO protein homolog 1 GN=MLO1 OS=Oryza sativa subsp. indica (Rice) PE=3 SV=2	--	--	PREDICTED: MLO protein homolog 1 [Elaeis guineensis]
PB.6636.2	--	--	Molecular Function: zinc ion binding (GO:0008270);;	K14317|7.15858e-28|mus:103984394|uncharacterized protein LOC103984394; K14317 nuclear pore complex protein Nup214 (A)	[O]	Posttranslational modification, protein turnover, chaperones	E3 ubiquitin-protein ligase RING1-like GN=At3g19950 OS=Arabidopsis thaliana (Mouse-ear cress) PE=1 SV=1	O	Posttranslational modification, protein turnover, chaperones	PREDICTED: uncharacterized protein LOC103984394 [Musa acuminata subsp. malaccensis]
PB.5733.1	--	--	Molecular Function: protein tyrosine phosphatase activity (GO:0004725);; Molecular Function: protein tyrosine/serine/threonine phosphatase activity (GO:0008138);; Biological Process: peptidyl-tyrosine dephosphorylation (GO:0035335);; Biological Process: negative regulation of MAP kinase activity (GO:0043407);;	K14165|5.55596e-81|pda:103710225|putative dual specificity protein phosphatase DSP8; K14165 atypical dual specificity phosphatase [EC:3.1.3.16 3.1.3.48] (A)	[V]	Defense mechanisms	Putative dual specificity protein phosphatase DSP8 GN=DSP8 OS=Arabidopsis thaliana (Mouse-ear cress) PE=2 SV=2	V	Defense mechanisms	PREDICTED: putative dual specificity protein phosphatase DSP8 [Phoenix dactylifera]
Aco014662.v3	--	--	Cellular Component: ubiquitin ligase complex (GO:0000151);; Molecular Function: ubiquitin-protein transferase activity (GO:0004842);; Biological Process: protein ubiquitination (GO:0016567);;	--	[S]	Function unknown	U-box domain-containing protein 10 GN=PUB10 OS=Arabidopsis thaliana (Mouse-ear cress) PE=2 SV=1	--	--	PREDICTED: U-box domain-containing protein 10 [Musa acuminata subsp. malaccensis]
Aco001725.v3	[RTKL]	--	Molecular Function: protein serine/threonine kinase activity (GO:0004674);; Biological Process: protein phosphorylation (GO:0006468);; Cellular Component: plastid (GO:0009536);;	K04733|0|pda:103696686|protein kinase 2B, chloroplastic-like; K04733 interleukin-1 receptor-associated kinase 4 [EC:2.7.11.1] (A)	[T]	Signal transduction mechanisms	Protein kinase 2A, chloroplastic (Precursor) GN=APK2A OS=Arabidopsis thaliana (Mouse-ear cress) PE=2 SV=1	--	--	PREDICTED: protein kinase 2B, chloroplastic-like isoform X1 [Elaeis guineensis]
PB.2891.1	[O]	Posttranslational modification, protein turnover, chaperones	Molecular Function: ATP binding (GO:0005524);; Cellular Component: cell wall (GO:0005618);; Cellular Component: nucleolus (GO:0005730);; Cellular Component: cytoplasm (GO:0005737);; Cellular Component: plasma membrane (GO:0005886);; Biological Process: proteolysis (GO:0006508);; Molecular Function: peptidase activity (GO:0008233);; Cellular Component: proteasome regulatory particle, base subcompl…	K03064|0|vvi:100243563|26S protease regulatory subunit S10B homolog B; K03064 26S proteasome regulatory subunit T4 (A)	[O]	Posttranslational modification, protein turnover, chaperones	26S protease regulatory subunit 10B homolog A GN=RPT4A OS=Arabidopsis thaliana (Mouse-ear cress) PE=1 SV=1	O	Posttranslational modification, protein turnover, chaperones	PREDICTED: 26S protease regulatory subunit S10B homolog B [Vitis vinifera]
Aco008045.v3	--	--	Molecular Function: nucleotide binding (GO:0000166);; Cellular Component: membrane (GO:0016020);; Molecular Function: kinase activity (GO:0016301);; Biological Process: phosphorylation (GO:0016310);;	--	--	--	Probable inactive receptor kinase At1g48480 (Precursor) GN=RKL1 OS=Arabidopsis thaliana (Mouse-ear cress) PE=2 SV=1	--	--	PREDICTED: LOW QUALITY PROTEIN: probable inactive receptor kinase At1g48480 [Phoenix dactylifera]
PB.6989.1	[P]	Inorganic ion transport and metabolism	Molecular Function: ATP binding (GO:0005524);; Biological Process: ATP biosynthetic process (GO:0006754);; Cellular Component: chloroplast thylakoid membrane (GO:0009535);; Cellular Component: integral component of membrane (GO:0016021);; Biological Process: copper ion transmembrane transport (GO:0035434);; Molecular Function: copper-transporting ATPase activity (GO:0043682);; Molecular Function:…	K01533|0|dosa:Os03t0178100-00|Os03g0178100; Similar to Copper-translocating P-type ATPase family protein, expressed.; K01533 Cu2+-exporting ATPase [EC:3.6.3.4] (A)	[P]	Inorganic ion transport and metabolism	Copper-transporting ATPase PAA2, chloroplastic (Precursor) OS=Arabidopsis thaliana (Mouse-ear cress) PE=2 SV=1	P	Inorganic ion transport and metabolism	hypothetical protein OsJ_09636 [Oryza sativa Japonica Group]
Aco006912.v3	[P]	Inorganic ion transport and metabolism	Molecular Function: N,N-dimethylaniline monooxygenase activity (GO:0004499);; Biological Process: brassinosteroid mediated signaling pathway (GO:0009742);; Biological Process: auxin biosynthetic process (GO:0009851);; Molecular Function: flavin adenine dinucleotide binding (GO:0050660);; Molecular Function: NADP binding (GO:0050661);; Biological Process: oxidation-reduction process (GO:0055114);;	K11816|0|mus:103971782|probable indole-3-pyruvate monooxygenase YUCCA5; K11816 indole-3-pyruvate monooxygenase [EC:1.14.13.168] (A)	[Q]	Secondary metabolites biosynthesis, transport and catabolism	Probable indole-3-pyruvate monooxygenase YUCCA3 GN=T1G11.14 OS=Arabidopsis thaliana (Mouse-ear cress) PE=2 SV=1	--	--	PREDICTED: probable indole-3-pyruvate monooxygenase YUCCA5 [Musa acuminata subsp. malaccensis]
Aco017766.v3	--	--	Cellular Component: mitochondrion (GO:0005739);; Cellular Component: vacuole (GO:0005773);; Cellular Component: plasma membrane (GO:0005886);; Cellular Component: chloroplast envelope (GO:0009941);; Cellular Component: integral component of membrane (GO:0016021);;	--	--	--	--	--	--	PREDICTED: uncharacterized protein LOC103722289 isoform X1 [Phoenix dactylifera]
PB.2195.3	[S]	Function unknown	Molecular Function: purine ribonucleoside binding (GO:0032550);; Molecular Function: adenyl ribonucleotide binding (GO:0032559);; Molecular Function: anion binding (GO:0043168);;	--	[T]	Signal transduction mechanisms	Putative disease resistance protein RGA1 GN=RGA1 OS=Solanum bulbocastanum (Wild potato) PE=2 SV=2	T	Signal transduction mechanisms	hypothetical protein SORBIDRAFT_03g010030 [Sorghum bicolor]
Aco012017.v3	[RTKL]	--	Molecular Function: protein serine/threonine kinase activity (GO:0004674);; Molecular Function: ATP binding (GO:0005524);; Biological Process: protein phosphorylation (GO:0006468);; Cellular Component: plastid (GO:0009536);;	--	--	--	Serine/threonine-protein kinase GN=PUB33 OS=Arabidopsis thaliana (Mouse-ear cress) PE=2 SV=2	--	--	PREDICTED: U-box domain-containing protein 33-like [Elaeis guineensis]
Aco024234.v3	[A]	RNA processing and modification	Molecular Function: nucleic acid binding (GO:0003676);; Cellular Component: spliceosomal complex (GO:0005681);; Molecular Function: zinc ion binding (GO:0008270);; Biological Process: protein maturation (GO:0051604);;	K12826|2.93975e-129|mus:103970042|splicing factor 3A subunit 2-like; K12826 splicing factor 3A subunit 2 (A)	[A]	RNA processing and modification	--	--	--	PREDICTED: splicing factor 3A subunit 2-like [Musa acuminata subsp. malaccensis]
PB.6249.4	--	--	Biological Process: cellular metabolic process (GO:0044237);; Biological Process: primary metabolic process (GO:0044238);; Biological Process: organic substance metabolic process (GO:0071704);;	--	--	--	APO protein 2, chloroplastic (Precursor) GN=MTI20.19 OS=Arabidopsis thaliana (Mouse-ear cress) PE=2 SV=1	S	Function unknown	PREDICTED: APO protein 2, chloroplastic [Musa acuminata subsp. malaccensis]
Aco007207.v3	--	--	Molecular Function: serine-type endopeptidase inhibitor activity (GO:0004867);; Cellular Component: plasma membrane (GO:0005886);; Biological Process: response to chitin (GO:0010200);; Cellular Component: cytoplasmic membrane-bounded vesicle (GO:0016023);; Cellular Component: anchored component of membrane (GO:0031225);;	--	--	--	--	--	--	PREDICTED: uncharacterized protein LOC103702780 [Phoenix dactylifera]
PB.9601.1	--	--	Cellular Component: endoplasmic reticulum (GO:0005783);; Cellular Component: plastid (GO:0009536);; Cellular Component: membrane (GO:0016020);; Biological Process: vesicle-mediated transport (GO:0016192);;	--	--	--	PRA1 family protein A2 GN=PRA1A2 OS=Arabidopsis thaliana (Mouse-ear cress) PE=2 SV=1	S	Function unknown	PREDICTED: PRA1 family protein A1-like [Musa acuminata subsp. malaccensis]
Aco013859.v3	--	--	--	--	--	--	--	--	--	hypothetical protein TRIUR3_29513 [Triticum urartu]
PB.236.3	--	--	Cellular Component: vacuolar membrane (GO:0005774);; Cellular Component: plasma membrane (GO:0005886);; Molecular Function: kinase activator activity (GO:0019209);; Biological Process: positive regulation of phosphorylation (GO:0042327);;	K15305|0|pda:103701127|protein VAC14 homolog; K15305 vacuole morphology and inheritance protein 14 (A)	[S]	Function unknown	Protein VAC14 homolog GN=VAC14 OS=Arabidopsis thaliana (Mouse-ear cress) PE=1 SV=2	S	Function unknown	PREDICTED: protein VAC14 homolog [Phoenix dactylifera]
Aco002214.v3	[V]	Defense mechanisms	Biological Process: drug transmembrane transport (GO:0006855);; Biological Process: purine nucleobase transport (GO:0006863);; Cellular Component: plant-type vacuole membrane (GO:0009705);; Biological Process: proanthocyanidin biosynthetic process (GO:0010023);; Biological Process: maintenance of seed dormancy (GO:0010231);; Molecular Function: drug transmembrane transporter activity (GO:0015238)…	K03327|0|mus:103982947|protein TRANSPARENT TESTA 12-like; K03327 multidrug resistance protein, MATE family (A)	[R]	General function prediction only	Protein TRANSPARENT TESTA 12 GN=F17J16_80 OS=Arabidopsis thaliana (Mouse-ear cress) PE=2 SV=1	--	--	PREDICTED: protein TRANSPARENT TESTA 12-like [Musa acuminata subsp. malaccensis]
Aco000106.v3	[S]	Function unknown	Cellular Component: plasma membrane (GO:0005886);;	--	[R]	General function prediction only	Plant intracellular Ras-group-related LRR protein 7 GN=OsJ_09890 OS=Oryza sativa subsp. japonica (Rice) PE=2 SV=1	--	--	PREDICTED: plant intracellular Ras-group-related LRR protein 7 [Phoenix dactylifera]
PB.6852.3	--	--	Molecular Function: translation initiation factor activity (GO:0003743);; Biological Process: translational initiation (GO:0006413);;	K11593|0|pda:103698685|protein argonaute 10; K11593 eukaryotic translation initiation factor 2C (A)	[J]	Translation, ribosomal structure and biogenesis	Protein argonaute 10 GN=MQD19.17 OS=Arabidopsis thaliana (Mouse-ear cress) PE=2 SV=1	J	Translation, ribosomal structure and biogenesis	PREDICTED: protein argonaute 10, partial [Phoenix dactylifera]
PB.6536.6	--	--	--	--	[O]	Posttranslational modification, protein turnover, chaperones	--	O	Posttranslational modification, protein turnover, chaperones	PREDICTED: uncharacterized protein LOC103715983 isoform X3 [Phoenix dactylifera]
PB.1085.1	[M]	Cell wall/membrane/envelope biogenesis	--	K13680|0|pvu:PHAVU_007G105400g|hypothetical protein; K13680 beta-mannan synthase [EC:2.4.1.32] (A)	--	--	Probable mannan synthase 9 OS=Oryza sativa subsp. japonica (Rice) PE=2 SV=1	M	Cell wall/membrane/envelope biogenesis	hypothetical protein PHAVU_007G105400g [Phaseolus vulgaris]
Aco001505.v3	--	--	--	--	--	--	--	--	--	PREDICTED: LOW QUALITY PROTEIN: uncharacterized protein LOC105044520 [Elaeis guineensis]
Aco001938.v3	--	--	Molecular Function: magnesium ion binding (GO:0000287);; Cellular Component: cytoplasm (GO:0005737);; Biological Process: L-methionine biosynthetic process from methylthioadenosine (GO:0019509);; Molecular Function: acireductone synthase activity (GO:0043874);; Molecular Function: methylthioribulose 1-phosphate dehydratase activity (GO:0046570);;	K16054|2.88272e-22|obr:102715061|probable bifunctional methylthioribulose-1-phosphate dehydratase/enolase-phosphatase E1-like; K16054 methylthioribulose 1-phosphate dehydratase / enolase-phosphatase E1 [EC:4.2.1.109 3.1.3.77] (A)	[E]	Amino acid transport and metabolism	Enolase-phosphatase E1 {ECO:0000255|HAMAP-Rule:MF_03118} GN=SORBIDRAFT_0019s002010 OS=Sorghum bicolor (Sorghum) PE=3 SV=1	--	--	PREDICTED: probable bifunctional methylthioribulose-1-phosphate dehydratase/enolase-phosphatase E1-like [Oryza brachyantha]
Aco019789.v3	--	--	Cellular Component: plasma membrane (GO:0005886);; Molecular Function: zinc ion binding (GO:0008270);;	K16675|0|pda:103710088|protein S-acyltransferase 8-like; K16675 palmitoyltransferase ZDHHC9/14/18 [EC:2.3.1.225] (A)	[R]	General function prediction only	Protein S-acyltransferase 8 GN=PAT08 OS=Arabidopsis thaliana (Mouse-ear cress) PE=1 SV=2	--	--	PREDICTED: protein S-acyltransferase 8-like [Phoenix dactylifera]
PB.9371.1	--	--	Cellular Component: plasma membrane (GO:0005886);; Biological Process: oligopeptide transport (GO:0006857);; Biological Process: transmembrane transport (GO:0055085);;	--	[T]	Signal transduction mechanisms	Oligopeptide transporter 7 GN=OPT7 OS=Arabidopsis thaliana (Mouse-ear cress) PE=2 SV=1	T	Signal transduction mechanisms	hypothetical protein OsI_21444 [Oryza sativa Indica Group]
Aco002119.v3	--	--	Molecular Function: nucleotide binding (GO:0000166);; Molecular Function: protein kinase activity (GO:0004672);; Cellular Component: plastid (GO:0009536);; Biological Process: phosphorylation (GO:0016310);;	--	--	--	Bark lectin (Precursor; Fragment) OS=Styphnolobium japonicum (Japanese pagoda tree) PE=2 SV=1	--	--	PREDICTED: L-type lectin-domain containing receptor kinase IX.1-like [Glycine max]
PB.9388.9	--	--	--	K10772|3.72302e-118|mus:103970608|DNA-(apurinic or apyrimidinic site) lyase 2 isoform X1; K10772 AP endonuclease 2 [EC:4.2.99.18] (A)	[L]	Replication, recombination and repair	--	L	Replication, recombination and repair	PREDICTED: DNA-(apurinic or apyrimidinic site) lyase 2 isoform X3 [Musa acuminata subsp. malaccensis]
Aco000024.v3	--	--	Cellular Component: integral component of membrane (GO:0016021);;	--	--	--	--	--	--	PREDICTED: uncharacterized protein LOC103715578 [Phoenix dactylifera]
Aco024097.v3	[S]	Function unknown	Biological Process: karyogamy (GO:0000741);; Biological Process: protein targeting to mitochondrion (GO:0006626);; Biological Process: embryo sac egg cell differentiation (GO:0009560);;	K09142|5.59761e-155|pda:103695746|uncharacterized protein C9orf114 homolog; K09142 hypothetical protein (A)	[S]	Function unknown	--	--	--	PREDICTED: uncharacterized protein C9orf114 homolog [Phoenix dactylifera]
Aco028006.v3	--	--	Molecular Function: DNA binding (GO:0003677);; Cellular Component: mitochondrion (GO:0005739);; Biological Process: DNA recombination (GO:0006310);; Molecular Function: zinc ion binding (GO:0008270);; Biological Process: DNA integration (GO:0015074);;	--	[R]	General function prediction only	Endonuclease OS=Nicotiana tabacum (Common tobacco) PE=2 SV=1	--	--	Retrovirus-related Pol polyprotein from transposon TNT 1-94 [Morus notabilis]
PB.53.1	--	--	Molecular Function: RNA binding (GO:0003723);;	K13162|4.27705e-134|pda:103696152|KH domain-containing protein At4g18375-like; K13162 poly(rC)-binding protein 2/3/4 (A)	[AR]	--	KH domain-containing protein At4g18375 GN=At4g18375 OS=Arabidopsis thaliana (Mouse-ear cress) PE=2 SV=1	A	RNA processing and modification	PREDICTED: KH domain-containing protein At4g18375-like isoform X2 [Phoenix dactylifera]
PB.346.4	--	--	Biological Process: phosphate-containing compound metabolic process (GO:0006796);; Biological Process: isoprenoid biosynthetic process (GO:0008299);; Biological Process: organophosphate metabolic process (GO:0019637);; Cellular Component: intracellular membrane-bounded organelle (GO:0043231);; Biological Process: cellular carbohydrate metabolic process (GO:0044262);; Biological Process: small mol…	--	--	--	Calcium sensing receptor, chloroplastic (Precursor) GN=MYJ24.5 OS=Arabidopsis thaliana (Mouse-ear cress) PE=1 SV=1	R	General function prediction only	PREDICTED: uncharacterized protein LOC105049839 isoform X1 [Elaeis guineensis]
PB.6680.2	--	--	--	--	[U]	Intracellular trafficking, secretion, and vesicular transport	Exocyst complex component SEC3A GN=SEC3A OS=Arabidopsis thaliana (Mouse-ear cress) PE=1 SV=1	U	Intracellular trafficking, secretion, and vesicular transport	PREDICTED: exocyst complex component SEC3A-like [Elaeis guineensis]
Aco010241.v3	--	--	Cellular Component: plasma membrane (GO:0005886);; Cellular Component: plant-type vacuole membrane (GO:0009705);; Biological Process: unidimensional cell growth (GO:0009826);; Biological Process: plant-type secondary cell wall biogenesis (GO:0009834);; Biological Process: positive regulation of auxin metabolic process (GO:0090355);; Biological Process: positive regulation of tryptophan metabolic …	--	--	--	Protein WALLS ARE THIN 1 GN=WAT1 OS=Arabidopsis thaliana (Mouse-ear cress) PE=1 SV=1	--	--	PREDICTED: protein WALLS ARE THIN 1-like [Elaeis guineensis]
Aco007183.v3	[RTKL]	--	Molecular Function: binding (GO:0005488);; Cellular Component: plastid (GO:0009536);; Cellular Component: cytoplasmic membrane-bounded vesicle (GO:0016023);; Molecular Function: kinase activity (GO:0016301);;	--	--	--	L-type lectin-domain containing receptor kinase IX.1 (Precursor) GN=LECRK91 OS=Arabidopsis thaliana (Mouse-ear cress) PE=2 SV=1	--	--	PREDICTED: L-type lectin-domain containing receptor kinase IX.1-like [Phoenix dactylifera]
PB.10131.8	[J]	Translation, ribosomal structure and biogenesis	--	K17943|0|pda:103714873|pumilio homolog 1-like; K17943 pumilio RNA-binding family (A)	[J]	Translation, ribosomal structure and biogenesis	Pumilio homolog 3 GN=APUM3 OS=Arabidopsis thaliana (Mouse-ear cress) PE=1 SV=1	J	Translation, ribosomal structure and biogenesis	PREDICTED: pumilio homolog 1-like [Elaeis guineensis]
Aco024616.v3	--	--	Molecular Function: nucleic acid binding (GO:0003676);; Biological Process: DNA metabolic process (GO:0006259);;	--	--	--	--	--	--	PREDICTED: uncharacterized protein LOC103699354, partial [Phoenix dactylifera]
Aco021320.v3	--	--	--	--	--	--	Probable WRKY transcription factor 11 GN=WRKY11 OS=Arabidopsis thaliana (Mouse-ear cress) PE=2 SV=2	--	--	PREDICTED: LOW QUALITY PROTEIN: probable WRKY transcription factor 17 [Phoenix dactylifera]
Aco023069.v3	--	--	--	--	--	--	--	--	--	PREDICTED: afadin- and alpha-actinin-binding protein isoform X2 [Elaeis guineensis]
PB.7394.3	--	--	--	--	--	--	--	R	General function prediction only	PREDICTED: uncharacterized protein LOC105043194 isoform X2 [Elaeis guineensis]
Aco016938.v3	[O]	Posttranslational modification, protein turnover, chaperones	Cellular Component: proteasome complex (GO:0000502);; Biological Process: cellular component organization (GO:0016043);; Biological Process: primary metabolic process (GO:0044238);; Biological Process: cellular macromolecule metabolic process (GO:0044260);; Biological Process: single-organism cellular process (GO:0044763);; Biological Process: regulation of cellular process (GO:0050794);; Biologi…	K06693|8.70223e-77|mus:103976918|26S proteasome non-ATPase regulatory subunit 9-like; K06693 26S proteasome non-ATPase regulatory subunit 9 (A)	[O]	Posttranslational modification, protein turnover, chaperones	--	--	--	PREDICTED: 26S proteasome non-ATPase regulatory subunit 9-like [Musa acuminata subsp. malaccensis]
PB.8531.2	[MI]	--	Molecular Function: catalytic activity (GO:0003824);;	K00967|1.31149e-124|pda:103701455|ethanolamine-phosphate cytidylyltransferase-like; K00967 ethanolamine-phosphate cytidylyltransferase [EC:2.7.7.14] (A)	[I]	Lipid transport and metabolism	Ethanolamine-phosphate cytidylyltransferase GN=PECT1 OS=Arabidopsis thaliana (Mouse-ear cress) PE=1 SV=1	I	Lipid transport and metabolism	PREDICTED: ethanolamine-phosphate cytidylyltransferase-like isoform X4 [Setaria italica]
Aco013841.v3	--	--	Molecular Function: DNA photolyase activity (GO:0003913);; Biological Process: DNA repair (GO:0006281);; Biological Process: response to light stimulus (GO:0009416);; Biological Process: biological regulation (GO:0065007);;	K01669|1.9104e-40|pda:103713404|deoxyribodipyrimidine photo-lyase; K01669 deoxyribodipyrimidine photo-lyase [EC:4.1.99.3] (A)	[LT]	--	Deoxyribodipyrimidine photo-lyase GN=F5O11.9 OS=Arabidopsis thaliana (Mouse-ear cress) PE=2 SV=1	--	--	PREDICTED: deoxyribodipyrimidine photo-lyase [Phoenix dactylifera]
Aco017199.v3	--	--	Cellular Component: cytoplasmic membrane-bounded vesicle (GO:0016023);;	--	[M]	Cell wall/membrane/envelope biogenesis	--	--	--	PREDICTED: protein notum homolog [Setaria italica]
Aco026393.v3	--	--	--	--	--	--	Non-specific lipid-transfer protein (Precursor) OS=Pinus taeda (Loblolly pine) PE=2 SV=1	--	--	PREDICTED: non-specific lipid-transfer protein-like [Vitis vinifera]
PB.2087.4	--	--	Cellular Component: amyloplast (GO:0009501);; Cellular Component: chloroplast (GO:0009507);; Cellular Component: chromoplast (GO:0009509);; Cellular Component: etioplast (GO:0009513);; Cellular Component: proplastid (GO:0009537);; Biological Process: chloroplast organization (GO:0009658);; Biological Process: leaf morphogenesis (GO:0009965);; Biological Process: chloroplast mRNA processing (GO:00…	--	--	--	Protein PALE CRESS, chloroplastic (Precursor) GN=F11L15.2 OS=Arabidopsis thaliana (Mouse-ear cress) PE=2 SV=1	S	Function unknown	hypothetical protein AMTR_s00025p00104510 [Amborella trichopoda]
PB.6777.1	--	--	--	--	--	--	--	O	Posttranslational modification, protein turnover, chaperones	PREDICTED: uncharacterized protein LOC103710661 [Phoenix dactylifera]
PB.9328.3	--	--	Molecular Function: nucleotide binding (GO:0000166);; Cellular Component: microtubule cytoskeleton (GO:0015630);; Cellular Component: protein complex (GO:0043234);; Cellular Component: cytoskeletal part (GO:0044430);; Biological Process: single-organism process (GO:0044699);;	--	[Z]	Cytoskeleton	Armadillo repeat-containing kinesin-like protein 2 OS=Oryza sativa subsp. japonica (Rice) PE=2 SV=1	Z	Cytoskeleton	hypothetical protein OsJ_20049 [Oryza sativa Japonica Group]
PB.5042.1	[R]	General function prediction only	Molecular Function: GTP binding (GO:0005525);; Cellular Component: mitochondrion (GO:0005739);;	--	[J]	Translation, ribosomal structure and biogenesis	Probable tRNA modification GTPase MnmE {ECO:0000255|HAMAP-Rule:MF_00379} OS=Cyanidium caldarium PE=3 SV=1	J	Translation, ribosomal structure and biogenesis	hypothetical protein SORBIDRAFT_03g001220 [Sorghum bicolor]
PB.9806.21	--	--	--	K17491|2.98191e-76|bdi:100842638|serine/threonine-protein phosphatase 4 regulatory subunit 3-like; K17491 protein phosphatase 4 regulatory subunit 3 (A)	[G]	Carbohydrate transport and metabolism	--	G	Carbohydrate transport and metabolism	hypothetical protein VITISV_024185 [Vitis vinifera]
Aco002918.v3	--	--	Molecular Function: mannosyl-oligosaccharide 1,2-alpha-mannosidase activity (GO:0004571);; Molecular Function: calcium ion binding (GO:0005509);; Biological Process: protein N-linked glycosylation (GO:0006487);; Biological Process: regulation of mitotic cell cycle (GO:0007346);; Cellular Component: membrane (GO:0016020);;	K10084|0|sita:101759781|probable alpha-mannosidase I MNS5-like; K10084 ER degradation enhancer, mannosidase alpha-like 1 (A)	[G]	Carbohydrate transport and metabolism	Probable alpha-mannosidase I MNS5 GN=MNS5 OS=Arabidopsis thaliana (Mouse-ear cress) PE=2 SV=1	--	--	PREDICTED: probable alpha-mannosidase I MNS5 isoform X2 [Musa acuminata subsp. malaccensis]
PB.3242.5	[J]	Translation, ribosomal structure and biogenesis	Molecular Function: tRNA binding (GO:0000049);; Molecular Function: alanine-tRNA ligase activity (GO:0004813);; Molecular Function: ATP binding (GO:0005524);; Cellular Component: mitochondrion (GO:0005739);; Biological Process: alanyl-tRNA aminoacylation (GO:0006419);; Molecular Function: zinc ion binding (GO:0008270);; Cellular Component: chloroplast stroma (GO:0009570);; Biological Process: emb…	K01872|0|pda:103713047|probable alanine--tRNA ligase, chloroplastic; K01872 alanyl-tRNA synthetase [EC:6.1.1.7] (A)	[J]	Translation, ribosomal structure and biogenesis	Probable alanine--tRNA ligase, chloroplastic {ECO:0000255|HAMAP-Rule:MF_03134} (Precursor) GN=Sb10g008780 OS=Sorghum bicolor (Sorghum) PE=3 SV=1	J	Translation, ribosomal structure and biogenesis	PREDICTED: probable alanine--tRNA ligase, chloroplastic isoform X4 [Elaeis guineensis]
Aco024037.v3	--	--	--	--	--	--	--	--	--	Chitobiosyldiphosphodolichol beta-mannosyltransferase [Aegilops tauschii]
Aco018618.v3	--	--	--	--	[R]	General function prediction only	Protection of telomeres protein 1b GN=MHF15 OS=Arabidopsis thaliana (Mouse-ear cress) PE=1 SV=1	--	--	PREDICTED: protection of telomeres protein 1a-like isoform X3 [Phoenix dactylifera]
Aco013516.v3	[O]	Posttranslational modification, protein turnover, chaperones	Molecular Function: peptide-methionine (S)-S-oxide reductase activity (GO:0008113);; Biological Process: oxidation-reduction process (GO:0055114);;	K07304|2.57401e-97|mus:103973143|peptide methionine sulfoxide reductase-like; K07304 peptide-methionine (S)-S-oxide reductase [EC:1.8.4.11] (A)	[O]	Posttranslational modification, protein turnover, chaperones	Peptide methionine sulfoxide reductase (Fragment) GN=E4 OS=Solanum lycopersicum (Tomato) PE=3 SV=1	--	--	unnamed protein product [Coffea canephora]
Aco003157.v3	[B]	Chromatin structure and dynamics	Cellular Component: nucleosome (GO:0000786);; Molecular Function: DNA binding (GO:0003677);; Cellular Component: nucleus (GO:0005634);; Biological Process: nucleosome assembly (GO:0006334);; Biological Process: cell proliferation (GO:0008283);; Cellular Component: plastid (GO:0009536);; Molecular Function: protein heterodimerization activity (GO:0046982);;	K11253|3.26679e-78|zma:103636448|histone H3.2; K11253 histone H3 (A)	[B]	Chromatin structure and dynamics	Histone H3.2 OS=Triticum aestivum (Wheat) PE=1 SV=2	--	--	histone H3, expressed [Triticum aestivum]
PB.9268.3	--	--	--	--	[R]	General function prediction only	Pentatricopeptide repeat-containing protein At5g27270 OS=Arabidopsis thaliana (Mouse-ear cress) PE=2 SV=2	R	General function prediction only	PREDICTED: pentatricopeptide repeat-containing protein At5g27270 isoform X3 [Phoenix dactylifera]
Aco025715.v3	--	--	Molecular Function: transcription cofactor activity (GO:0003712);; Biological Process: regulation of transcription, DNA-templated (GO:0006355);;	K14972|5.00286e-36|bdi:100840942|mediator of RNA polymerase II transcription subunit 15a; K14972 PAX-interacting protein 1 (A)	--	--	Mediator of RNA polymerase II transcription subunit 15a GN=F7H2.12 OS=Arabidopsis thaliana (Mouse-ear cress) PE=1 SV=1	--	--	hypothetical protein F775_08141 [Aegilops tauschii]
Aco022669.v3	[RTKL]	--	Molecular Function: protein serine/threonine kinase activity (GO:0004674);; Molecular Function: ATP binding (GO:0005524);; Biological Process: protein phosphorylation (GO:0006468);;	--	[T]	Signal transduction mechanisms	Probable receptor-like serine/threonine-protein kinase At5g57670 GN=At5g57670 OS=Arabidopsis thaliana (Mouse-ear cress) PE=2 SV=1	--	--	PREDICTED: probable receptor-like serine/threonine-protein kinase At5g57670 [Elaeis guineensis]
PB.462.5	--	--	Cellular Component: mitochondrion (GO:0005739);;	--	--	--	--	S	Function unknown	hypothetical protein [Arabidopsis thaliana]
PB.4189.1	[RTKL]	--	Biological Process: MAPK cascade (GO:0000165);; Molecular Function: MAP kinase activity (GO:0004707);; Molecular Function: protein tyrosine kinase activity (GO:0004713);; Molecular Function: protein binding (GO:0005515);; Molecular Function: ATP binding (GO:0005524);; Cellular Component: nucleus (GO:0005634);; Biological Process: protein phosphorylation (GO:0006468);;	K04371|2.82109e-160|atr:s00001p00258560|AMTR_s00001p00258560; hypothetical protein; K04371 mitogen-activated protein kinase 1/3 [EC:2.7.11.24] (A)	[T]	Signal transduction mechanisms	Mitogen-activated protein kinase 13 GN=MPK13 OS=Arabidopsis thaliana (Mouse-ear cress) PE=1 SV=1	T	Signal transduction mechanisms	hypothetical protein AMTR_s00001p00258560 [Amborella trichopoda]
Aco006146.v3	--	--	Biological Process: protein glycosylation (GO:0006486);; Biological Process: sister chromatid cohesion (GO:0007062);; Biological Process: synapsis (GO:0007129);; Biological Process: reciprocal meiotic recombination (GO:0007131);; Biological Process: organ morphogenesis (GO:0009887);; Biological Process: tissue development (GO:0009888);; Biological Process: response to gamma radiation (GO:0010332)…	--	[S]	Function unknown	--	--	--	PREDICTED: uncharacterized protein LOC105047065 isoform X1 [Elaeis guineensis]
PB.4888.4	[E]	Amino acid transport and metabolism	Molecular Function: L-aspartate:2-oxoglutarate aminotransferase activity (GO:0004069);; Cellular Component: cytosol (GO:0005829);; Biological Process: biosynthetic process (GO:0009058);; Molecular Function: pyridoxal phosphate binding (GO:0030170);; Molecular Function: L-phenylalanine:2-oxoglutarate aminotransferase activity (GO:0080130);;	--	[E]	Amino acid transport and metabolism	Bifunctional aspartate aminotransferase and glutamate/aspartate-prephenate aminotransferase (Precursor) OS=Petunia hybrida (Petunia) PE=1 SV=1	E	Amino acid transport and metabolism	PREDICTED: bifunctional aspartate aminotransferase and glutamate/aspartate-prephenate aminotransferase-like [Elaeis guineensis]
PB.764.1	[L]	Replication, recombination and repair	--	K10706|2.17095e-88|pda:103713146|uncharacterized LOC103713146; K10706 senataxin [EC:3.6.4.-] (A)	[A]	RNA processing and modification	Probable helicase MAGATAMA 3 GN=MAA3 OS=Arabidopsis thaliana (Mouse-ear cress) PE=2 SV=1	A	RNA processing and modification	PREDICTED: uncharacterized protein LOC105049290 [Elaeis guineensis]
Aco006519.v3	--	--	Cellular Component: core TFIIH complex (GO:0000439);; Biological Process: nucleotide-excision repair (GO:0006289);; Biological Process: transcription, DNA-templated (GO:0006351);;	K03141|0|pda:103707094|probable RNA polymerase II transcription factor B subunit 1-1; K03141 transcription initiation factor TFIIH subunit 1 (A)	[KL]	--	Probable RNA polymerase II transcription factor B subunit 1-1 GN=TFB1-1 OS=Arabidopsis thaliana (Mouse-ear cress) PE=2 SV=1	--	--	PREDICTED: probable RNA polymerase II transcription factor B subunit 1-1 isoform X1 [Elaeis guineensis]
PB.5956.1	[H]	Coenzyme transport and metabolism	Cellular Component: plastid (GO:0009536);; Molecular Function: sulfurtransferase activity (GO:0016783);; Biological Process: cellular metabolic process (GO:0044237);; Biological Process: primary metabolic process (GO:0044238);; Molecular Function: iron-sulfur cluster binding (GO:0051536);; Biological Process: organic substance metabolic process (GO:0071704);;	K03644|6.98803e-127|gmx:100802588|lipoyl synthase, chloroplastic-like; K03644 lipoic acid synthetase [EC:2.8.1.8] (A)	[H]	Coenzyme transport and metabolism	Lipoyl synthase, chloroplastic {ECO:0000255|HAMAP-Rule:MF_03129} (Precursor) OS=Ricinus communis (Castor bean) PE=3 SV=1	H	Coenzyme transport and metabolism	unnamed protein product [Coffea canephora]
Aco008205.v3	[E]	Amino acid transport and metabolism	Molecular Function: chorismate mutase activity (GO:0004106);; Biological Process: aromatic amino acid family biosynthetic process (GO:0009073);; Biological Process: chorismate metabolic process (GO:0046417);;	K01850|1.16887e-117|pda:103696276|chorismate mutase 2-like; K01850 chorismate mutase [EC:5.4.99.5] (A)	[E]	Amino acid transport and metabolism	Chorismate mutase 2 GN=CM2 OS=Arabidopsis thaliana (Mouse-ear cress) PE=1 SV=1	--	--	PREDICTED: chorismate mutase 2-like [Phoenix dactylifera]
Aco003588.v3	[O]	Posttranslational modification, protein turnover, chaperones	Molecular Function: ATP binding (GO:0005524);; Biological Process: ATP catabolic process (GO:0006200);; Biological Process: meiotic nuclear division (GO:0007126);; Molecular Function: microtubule-severing ATPase activity (GO:0008568);; Cellular Component: plastid (GO:0009536);;	--	[O]	Posttranslational modification, protein turnover, chaperones	Pachytene checkpoint protein 2 homolog OS=Oryza sativa subsp. japonica (Rice) PE=3 SV=3	--	--	PREDICTED: pachytene checkpoint protein 2 homolog [Phoenix dactylifera]
PB.1818.1	[RTKL]	--	Molecular Function: protein serine/threonine kinase activity (GO:0004674);; Molecular Function: ATP binding (GO:0005524);; Cellular Component: cytosol (GO:0005829);; Biological Process: protein phosphorylation (GO:0006468);; Biological Process: meristem structural organization (GO:0009933);;	K03083|0|zma:100282499|glycogen synthase kinase-3 MsK-3; K03083 glycogen synthase kinase 3 beta [EC:2.7.11.26] (A)	[G]	Carbohydrate transport and metabolism	Glycogen synthase kinase-3 homolog MsK-3 GN=MSK-3 OS=Medicago sativa (Alfalfa) PE=2 SV=2	T	Signal transduction mechanisms	PREDICTED: shaggy-related protein kinase alpha [Nelumbo nucifera]
Aco015718.v3	--	--	Cellular Component: chloroplast (GO:0009507);; Cellular Component: thylakoid (GO:0009579);; Biological Process: photosynthesis (GO:0015979);;	--	--	--	PGR5-like protein 1A, chloroplastic (Precursor) GN=PGRL1A OS=Arabidopsis thaliana (Mouse-ear cress) PE=1 SV=1	--	--	PREDICTED: PGR5-like protein 1B, chloroplastic [Musa acuminata subsp. malaccensis]
Aco027342.v3	--	--	--	--	--	--	--	--	--	PREDICTED: uncharacterized protein LOC103723273 [Phoenix dactylifera]
PB.750.1	--	--	Biological Process: double-strand break repair via homologous recombination (GO:0000724);; Cellular Component: chloroplast (GO:0009507);;	--	--	--	--	S	Function unknown	PREDICTED: uncharacterized protein LOC103999282 [Musa acuminata subsp. malaccensis]
Aco019932.v3	--	--	--	K13106|2.72501e-156|obr:102707232|BUD13 homolog; K13106 pre-mRNA-splicing factor CWC26 (A)	[S]	Function unknown	--	--	--	PREDICTED: BUD13 homolog [Oryza brachyantha]
Aco029542.v3	--	--	Molecular Function: oxidoreductase activity, acting on the CH-CH group of donors (GO:0016627);; Biological Process: single-organism metabolic process (GO:0044710);;	K00232|1.77356e-43|mus:103975485|acyl-coenzyme A oxidase 3, peroxisomal-like; K00232 acyl-CoA oxidase [EC:1.3.3.6] (A)	[IQ]	--	Putative acyl-coenzyme A oxidase 3.2, peroxisomal (Precursor) GN=ACX3.2 OS=Arabidopsis thaliana (Mouse-ear cress) PE=3 SV=1	--	--	PREDICTED: acyl-coenzyme A oxidase 3, peroxisomal-like [Musa acuminata subsp. malaccensis]
PB.6727.1	[H]	Coenzyme transport and metabolism	Molecular Function: phosphopantothenoylcysteine decarboxylase activity (GO:0004633);; Biological Process: coenzyme A biosynthetic process (GO:0015937);; Biological Process: hyperosmotic salinity response (GO:0042538);;	K01598|5.25957e-110|pda:103720286|phosphopantothenoylcysteine decarboxylase-like; K01598 phosphopantothenoylcysteine decarboxylase [EC:4.1.1.36] (A)	[PD]	--	Phosphopantothenoylcysteine decarboxylase OS=Oryza sativa subsp. japonica (Rice) PE=1 SV=1	H	Coenzyme transport and metabolism	PREDICTED: phosphopantothenoylcysteine decarboxylase-like isoform X2 [Elaeis guineensis]
Aco031144.v3	[S]	Function unknown	Cellular Component: cytoplasmic membrane-bounded vesicle (GO:0016023);;	--	--	--	Phytosulfokine receptor 1 (Precursor) GN=PSKR OS=Daucus carota (Wild carrot) PE=1 SV=1	--	--	PREDICTED: phytosulfokine receptor 1-like [Elaeis guineensis]
Aco002854.v3	--	--	--	--	[R]	General function prediction only	Pentatricopeptide repeat-containing protein At1g34160 GN=PCMP-H68 OS=Arabidopsis thaliana (Mouse-ear cress) PE=2 SV=2	--	--	PREDICTED: pentatricopeptide repeat-containing protein At1g34160-like [Brachypodium distachyon]
PB.9249.2	[S]	Function unknown	Cellular Component: chloroplast envelope (GO:0009941);; Cellular Component: membrane (GO:0016020);;	--	--	--	--	S	Function unknown	PREDICTED: uncharacterized protein LOC100266665 [Vitis vinifera]
Aco016566.v3	--	--	Biological Process: signal transduction (GO:0007165);; Cellular Component: plastid (GO:0009536);; Biological Process: primary metabolic process (GO:0044238);; Biological Process: cellular macromolecule metabolic process (GO:0044260);; Biological Process: cellular response to organic substance (GO:0071310);;	K12830|0|mus:103997605|uncharacterized protein LOC103997605 isoform X1; K12830 splicing factor 3B subunit 3 (A)	[A]	RNA processing and modification	DNA damage-binding protein 1b GN=DDB1B OS=Arabidopsis thaliana (Mouse-ear cress) PE=2 SV=2	--	--	PREDICTED: splicing factor 3B subunit 3 [Elaeis guineensis]
PB.9759.1	[O]	Posttranslational modification, protein turnover, chaperones	Molecular Function: serine-type endopeptidase activity (GO:0004252);; Biological Process: proteolysis (GO:0006508);; Molecular Function: 2-alkenal reductase [NAD(P)] activity (GO:0032440);; Biological Process: oxidation-reduction process (GO:0055114);;	--	[O]	Posttranslational modification, protein turnover, chaperones	Protease Do-like 2, chloroplastic (Precursor) GN=DEGP2 OS=Arabidopsis thaliana (Mouse-ear cress) PE=1 SV=2	O	Posttranslational modification, protein turnover, chaperones	PREDICTED: protease Do-like 2, chloroplastic [Elaeis guineensis]
PB.8656.3	--	--	--	--	--	--	UPF0481 protein At3g47200 GN=At3g47200 OS=Arabidopsis thaliana (Mouse-ear cress) PE=2 SV=1	S	Function unknown	hypothetical protein OsJ_28610 [Oryza sativa Japonica Group]
Aco028297.v3	[E]	Amino acid transport and metabolism	--	K01438|2.50655e-134|pda:103704689|acetylornithine deacetylase; K01438 acetylornithine deacetylase [EC:3.5.1.16] (A)	[E]	Amino acid transport and metabolism	Acetylornithine deacetylase GN=At4g17830 OS=Arabidopsis thaliana (Mouse-ear cress) PE=2 SV=1	--	--	PREDICTED: acetylornithine deacetylase isoform X2 [Elaeis guineensis]
PB.10413.1	--	--	--	--	--	--	--	S	Function unknown	RRNA intron-encoded homing endonuclease [Medicago truncatula]
Aco017938.v3	--	--	Molecular Function: oxidoreductase activity (GO:0016491);;	--	[QR]	--	1-aminocyclopropane-1-carboxylate oxidase GN=ACO OS=Actinidia deliciosa (Kiwi) PE=2 SV=1	--	--	hypothetical protein SORBIDRAFT_06g032090 [Sorghum bicolor]
Aco031241.v3	--	--	Cellular Component: plasma membrane (GO:0005886);;	--	--	--	--	--	--	PREDICTED: uncharacterized protein LOC101774472 isoform X1 [Setaria italica]
PB.9522.1	--	--	--	K14488|6.93925e-21|cit:102608016|auxin-induced protein X10A-like; K14488 SAUR family protein (A)	--	--	Auxin-induced protein 6B OS=Glycine max (Soybean) PE=2 SV=1	S	Function unknown	PREDICTED: auxin-induced protein 10A5-like [Nelumbo nucifera]
PB.6678.3	--	--	Molecular Function: binding (GO:0005488);;	--	[K]	Transcription	E3 SUMO-protein ligase SIZ1 GN=OSJNBb0079L11.3 OS=Oryza sativa subsp. japonica (Rice) PE=1 SV=1	K	Transcription	PREDICTED: LOW QUALITY PROTEIN: E3 SUMO-protein ligase SIZ1 [Phoenix dactylifera]
PB.6272.8	--	--	--	--	[U]	Intracellular trafficking, secretion, and vesicular transport	Conserved oligomeric Golgi complex subunit 4 GN=COG4 OS=Arabidopsis thaliana (Mouse-ear cress) PE=2 SV=1	U	Intracellular trafficking, secretion, and vesicular transport	PREDICTED: conserved oligomeric Golgi complex subunit 4 [Elaeis guineensis]
PB.1783.8	[RTKL]	--	--	K18670|0|pda:103713009|uncharacterized LOC103713009; K18670 dual specificity protein kinase YAK1 [EC:2.7.12.1] (A)	[R]	General function prediction only	Serine/threonine-protein kinase AFC3 GN=F4D11.140 OS=Arabidopsis thaliana (Mouse-ear cress) PE=2 SV=2	T	Signal transduction mechanisms	PREDICTED: uncharacterized protein LOC105053521 isoform X1 [Elaeis guineensis]
PB.953.1	[RTKL]	--	Biological Process: regulation of cell growth (GO:0001558);; Molecular Function: protein serine/threonine kinase activity (GO:0004674);; Molecular Function: ATP binding (GO:0005524);; Cellular Component: mitochondrion (GO:0005739);; Biological Process: protein phosphorylation (GO:0006468);; Biological Process: asymmetric cell division (GO:0008356);; Biological Process: plant-type cell wall organi…	--	--	--	LRR receptor-like serine/threonine-protein kinase ERECTA {ECO:0000303|PubMed:8624444} (Precursor) OS=Arabidopsis thaliana (Mouse-ear cress) PE=1 SV=1	T	Signal transduction mechanisms	PREDICTED: LRR receptor-like serine/threonine-protein kinase ERECTA [Musa acuminata subsp. malaccensis]
Aco007202.v3	--	--	Molecular Function: tRNA binding (GO:0000049);; Biological Process: cytokinesis (GO:0000910);; Molecular Function: protein kinase activity (GO:0004672);; Molecular Function: ATP binding (GO:0005524);; Biological Process: tRNA export from nucleus (GO:0006409);; Biological Process: protein phosphorylation (GO:0006468);; Biological Process: microtubule-based process (GO:0007017);;	K08876|0|osa:4327606|Os01g0819900; K08876 SCY1-like protein 1 (A)	[R]	General function prediction only	--	--	--	Os01g0819900 [Oryza sativa Japonica Group]
Aco029420.v3	--	--	Cellular Component: chloroplast stroma (GO:0009570);;	--	--	--	--	--	--	PREDICTED: uncharacterized protein LOC103717827 [Phoenix dactylifera]
PB.2524.4	--	--	Biological Process: proteolysis (GO:0006508);; Molecular Function: cysteine-type peptidase activity (GO:0008234);;	--	[O]	Posttranslational modification, protein turnover, chaperones	Ananain (Precursor) GN=AN1 OS=Ananas comosus (Pineapple) PE=1 SV=2	O	Posttranslational modification, protein turnover, chaperones	FBSB precursor [Ananas comosus]
Aco019515.v3	--	--	--	--	--	--	--	--	--	hypothetical protein M569_01559 [Genlisea aurea]
Aco002229.v3	[O]	Posttranslational modification, protein turnover, chaperones	--	--	--	--	Subtilisin-like protease SBT5.3 (Precursor) OS=Arabidopsis thaliana (Mouse-ear cress) PE=2 SV=1	--	--	PREDICTED: subtilisin-like protease [Elaeis guineensis]
PB.1279.2	[J]	Translation, ribosomal structure and biogenesis	Molecular Function: amidase activity (GO:0004040);; Cellular Component: vacuolar membrane (GO:0005774);; Cellular Component: endoplasmic reticulum (GO:0005783);; Cellular Component: Golgi apparatus (GO:0005794);; Cellular Component: plasma membrane (GO:0005886);; Molecular Function: carbon-nitrogen ligase activity, with glutamine as amido-N-donor (GO:0016884);; Biological Process: defense respons…	--	[J]	Translation, ribosomal structure and biogenesis	Fatty acid amide hydrolase GN=FAAH OS=Arabidopsis thaliana (Mouse-ear cress) PE=1 SV=1	J	Translation, ribosomal structure and biogenesis	PREDICTED: fatty acid amide hydrolase-like [Oryza brachyantha]
PB.6825.1	[R]	General function prediction only	Cellular Component: plasma membrane (GO:0005886);; Molecular Function: FMN binding (GO:0010181);; Molecular Function: oxidoreductase activity (GO:0016491);; Biological Process: negative regulation of transcription, DNA-templated (GO:0045892);; Biological Process: oxidation-reduction process (GO:0055114);;	--	[R]	General function prediction only	Probable NAD(P)H dehydrogenase (quinone) FQR1-like 2 {ECO:0000305} OS=Arabidopsis thaliana (Mouse-ear cress) PE=1 SV=1	R	General function prediction only	PREDICTED: probable NAD(P)H dehydrogenase (quinone) FQR1-like 2 [Elaeis guineensis]
Aco007646.v3	[R]	General function prediction only	Biological Process: cellular aromatic compound metabolic process (GO:0006725);; Molecular Function: hydrolase activity (GO:0016787);;	--	[I]	Lipid transport and metabolism	--	--	--	PREDICTED: bifunctional epoxide hydrolase 2-like isoform X2 [Phoenix dactylifera]
Aco004138.v3	--	--	--	--	--	--	Transcription factor ILI5 OS=Oryza sativa subsp. japonica (Rice) PE=1 SV=1	--	--	PREDICTED: transcription factor ILI3-like [Musa acuminata subsp. malaccensis]
PB.3698.1	--	--	--	--	[L]	Replication, recombination and repair	--	L	Replication, recombination and repair	Vacuolar cation/proton exchanger 3 [Triticum urartu]
Aco025089.v3	[L]	Replication, recombination and repair	Biological Process: DNA repair (GO:0006281);; Biological Process: chromosome segregation (GO:0007059);; Biological Process: meiosis I (GO:0007127);; Molecular Function: nucleotidyltransferase activity (GO:0016779);; Biological Process: chromosome organization (GO:0051276);;	K03512|0|mus:103977826|DNA polymerase lambda isoform X1; K03512 DNA polymerase lambda [EC:2.7.7.7 4.2.99.-] (A)	[L]	Replication, recombination and repair	--	--	--	PREDICTED: DNA polymerase lambda isoform X1 [Musa acuminata subsp. malaccensis]
Aco020251.v3	--	--	Cellular Component: membrane (GO:0016020);;	--	--	--	CASP-like protein 1D1 GN=MA4_106O17.52 OS=Musa acuminata (Banana) PE=3 SV=2	--	--	PREDICTED: CASP-like protein MA4_106O17.52 [Phoenix dactylifera]
Aco027305.v3	[C]	Energy production and conversion	Molecular Function: cytochrome-c oxidase activity (GO:0004129);; Molecular Function: copper ion binding (GO:0005507);; Cellular Component: mitochondrial inner membrane (GO:0005743);; Cellular Component: chloroplast (GO:0009507);; Cellular Component: integral component of membrane (GO:0016021);; Cellular Component: cytoplasmic membrane-bounded vesicle (GO:0016023);; Biological Process: electron tr…	K02261|1.0362e-68|pda:11542569|cox2, DP_cx2; cytochrome c oxidase subunit 2; K02261 cytochrome c oxidase subunit 2 (A)	[C]	Energy production and conversion	Cytochrome c oxidase subunit 2 GN=COX2 OS=Oryza sativa subsp. japonica (Rice) PE=3 SV=4	--	--	cytochrome oxidase subunit 2 (mitochondrion) [Butomus umbellatus]
PB.9945.1	--	--	Biological Process: mRNA splicing, via spliceosome (GO:0000398);; Cellular Component: nuclear lumen (GO:0031981);; Biological Process: regulation of circadian rhythm (GO:0042752);;	K13103|1.07571e-99|mdm:103442009|tuftelin-interacting protein 11-like; K13103 tuftelin-interacting protein 11 (A)	[A]	RNA processing and modification	Septin and tuftelin-interacting protein 1 homolog 1 GN=STIPL1 OS=Arabidopsis thaliana (Mouse-ear cress) PE=2 SV=1	A	RNA processing and modification	PREDICTED: tuftelin-interacting protein 11-like [Malus domestica]
Aco006014.v3	--	--	--	--	--	--	--	--	--	PREDICTED: putative protein TPRXL [Musa acuminata subsp. malaccensis]
Aco012487.v3	[U]	Intracellular trafficking, secretion, and vesicular transport	Biological Process: intracellular protein transport (GO:0006886);; Biological Process: nucleocytoplasmic transport (GO:0006913);; Molecular Function: Ran GTPase binding (GO:0008536);; Molecular Function: protein transporter activity (GO:0008565);;	K14293|0|mus:103994071|importin subunit beta-1-like; K14293 importin subunit beta-1 (A)	[YU]	--	Importin subunit beta-1 {ECO:0000305} OS=Arabidopsis thaliana (Mouse-ear cress) PE=1 SV=1	--	--	PREDICTED: importin subunit beta-1-like [Elaeis guineensis]
Aco007887.v3	[RTKL]	--	Molecular Function: protein serine/threonine kinase activity (GO:0004674);; Molecular Function: ATP binding (GO:0005524);; Cellular Component: nucleus (GO:0005634);; Cellular Component: cytoplasm (GO:0005737);; Biological Process: protein phosphorylation (GO:0006468);; Biological Process: response to salt stress (GO:0009651);; Biological Process: abscisic acid-activated signaling pathway (GO:0009…	K14498|0|osa:4335877|Os04g0432000; K14498 serine/threonine-protein kinase SRK2 [EC:2.7.11.1] (A)	[T]	Signal transduction mechanisms	Serine/threonine-protein kinase SAPK7 OS=Oryza sativa subsp. japonica (Rice) PE=2 SV=2	--	--	Os04g0432000 [Oryza sativa Japonica Group]
PB.8726.1	--	--	--	K11268|7.73954e-43|mus:103988113|protein CHROMOSOME TRANSMISSION FIDELITY 7; K11268 N-acetyltransferase [EC:2.3.1.-] (A)	[L]	Replication, recombination and repair	Protein CHROMOSOME TRANSMISSION FIDELITY 7 GN=F3L17.7 OS=Arabidopsis thaliana (Mouse-ear cress) PE=1 SV=1	L	Replication, recombination and repair	PREDICTED: protein CHROMOSOME TRANSMISSION FIDELITY 7-like, partial [Elaeis guineensis]
Aco026201.v3	--	--	--	K01184|3.437e-28|pda:103724334|polygalacturonase-like; K01184 polygalacturonase [EC:3.2.1.15] (A)	--	--	Polygalacturonase (Precursor) OS=Prunus persica (Peach) PE=2 SV=1	--	--	PREDICTED: polygalacturonase-like [Phoenix dactylifera]
PB.6516.7	--	--	Cellular Component: integral component of membrane (GO:0016021);;	K17086|0|mus:103981766|transmembrane 9 superfamily member 4-like; K17086 transmembrane 9 superfamily member 2/4 (A)	[U]	Intracellular trafficking, secretion, and vesicular transport	Transmembrane 9 superfamily member 9 {ECO:0000305} (Precursor) OS=Arabidopsis thaliana (Mouse-ear cress) PE=2 SV=1	U	Intracellular trafficking, secretion, and vesicular transport	PREDICTED: transmembrane 9 superfamily member 4-like [Musa acuminata subsp. malaccensis]
Aco003228.v3	--	--	--	K13140|0|mus:103997427|integrator complex subunit 3; K13140 integrator complex subunit 3 (A)	[S]	Function unknown	--	--	--	PREDICTED: integrator complex subunit 3 [Elaeis guineensis]
Aco003857.v3	[Q]	Secondary metabolites biosynthesis, transport and catabolism	Molecular Function: oxidoreductase activity (GO:0016491);; Molecular Function: metal ion binding (GO:0046872);;	K05280|0|mus:103979831|flavonoid 3'-monooxygenase; K05280 flavonoid 3'-monooxygenase [EC:1.14.13.21] (A)	[Q]	Secondary metabolites biosynthesis, transport and catabolism	Flavonoid 3&apos;-monooxygenase GN=F13G24.190 OS=Arabidopsis thaliana (Mouse-ear cress) PE=1 SV=1	--	--	PREDICTED: flavonoid 3&apos;-monooxygenase [Musa acuminata subsp. malaccensis]
Aco024839.v3	--	--	Molecular Function: ATP binding (GO:0005524);; Cellular Component: chloroplast stroma (GO:0009570);; Molecular Function: nucleoside-triphosphatase activity (GO:0017111);;	--	--	--	Protein Ycf2 {ECO:0000255|HAMAP-Rule:MF_01330} OS=Dioscorea elephantipes (Elephant&apos;s foot) PE=3 SV=1	--	--	hypothetical chloroplast RF21 [Heliconia collinsiana]
Aco003032.v3	--	--	--	--	[S]	Function unknown	U-box domain-containing protein 19 GN=PUB19 OS=Arabidopsis thaliana (Mouse-ear cress) PE=2 SV=1	--	--	PREDICTED: U-box domain-containing protein 19 [Elaeis guineensis]
PB.5988.1	[O]	Posttranslational modification, protein turnover, chaperones	--	K03695|3.12205e-134|pda:103712232|chaperone protein ClpB3, mitochondrial; K03695 ATP-dependent Clp protease ATP-binding subunit ClpB (A)	[O]	Posttranslational modification, protein turnover, chaperones	Chaperone protein ClpB3, mitochondrial (Precursor) OS=Oryza sativa subsp. japonica (Rice) PE=2 SV=3	O	Posttranslational modification, protein turnover, chaperones	PREDICTED: chaperone protein ClpB3, mitochondrial isoform X1 [Eucalyptus grandis]
PB.7380.8	[O]	Posttranslational modification, protein turnover, chaperones	Molecular Function: ATP binding (GO:0005524);; Cellular Component: mitochondrion (GO:0005739);; Cellular Component: plasma membrane (GO:0005886);; Molecular Function: nucleoside-triphosphatase activity (GO:0017111);;	--	[O]	Posttranslational modification, protein turnover, chaperones	--	O	Posttranslational modification, protein turnover, chaperones	PREDICTED: probable mitochondrial chaperone BCS1-B [Phoenix dactylifera]
Aco015235.v3	--	--	Biological Process: aging (GO:0007568);; Cellular Component: integral component of membrane (GO:0016021);;	--	--	--	Tetraspanin-2 GN=TET2 OS=Arabidopsis thaliana (Mouse-ear cress) PE=2 SV=1	--	--	PREDICTED: tetraspanin-2 [Phoenix dactylifera]
PB.2048.6	[P]	Inorganic ion transport and metabolism	Cellular Component: plant-type vacuole (GO:0000325);; Cellular Component: vacuolar membrane (GO:0005774);; Cellular Component: plasma membrane (GO:0005886);; Molecular Function: potassium ion transmembrane transporter activity (GO:0015079);; Biological Process: potassium ion transmembrane transport (GO:0071805);;	--	--	--	Probable potassium transporter 14 GN=P0409B11.4 OS=Oryza sativa subsp. japonica (Rice) PE=2 SV=1	P	Inorganic ion transport and metabolism	PREDICTED: potassium transporter 7-like isoform X1 [Elaeis guineensis]
Aco003053.v3	--	--	--	--	[O]	Posttranslational modification, protein turnover, chaperones	Aspartic proteinase nepenthesin-1 (Precursor) GN=nep1 OS=Nepenthes gracilis (Slender pitcher plant) PE=1 SV=1	--	--	PREDICTED: aspartic proteinase nepenthesin-1-like [Phoenix dactylifera]
Aco014444.v3	--	--	Molecular Function: DNA binding (GO:0003677);; Molecular Function: sequence-specific DNA binding transcription factor activity (GO:0003700);; Cellular Component: nucleus (GO:0005634);; Biological Process: regulation of transcription, DNA-templated (GO:0006355);; Cellular Component: cytoplasmic membrane-bounded vesicle (GO:0016023);; Molecular Function: protein dimerization activity (GO:0046983);;	--	--	--	--	--	--	PREDICTED: uncharacterized protein LOC105046948 [Elaeis guineensis]
PB.5549.1	[G]	Carbohydrate transport and metabolism	Molecular Function: beta-galactosidase activity (GO:0004565);; Biological Process: vegetative to reproductive phase transition of meristem (GO:0010228);; Biological Process: glucuronoxylan metabolic process (GO:0010413);; Cellular Component: cytoplasmic membrane-bounded vesicle (GO:0016023);; Biological Process: protein desumoylation (GO:0016926);; Molecular Function: cation binding (GO:0043169);…	K12309|0|pda:103721532|beta-galactosidase 8; K12309 beta-galactosidase [EC:3.2.1.23] (A)	[G]	Carbohydrate transport and metabolism	Beta-galactosidase 8 (Precursor) GN=OSJNBa0052K01.15 OS=Oryza sativa subsp. japonica (Rice) PE=2 SV=1	G	Carbohydrate transport and metabolism	PREDICTED: beta-galactosidase 8 isoform X1 [Elaeis guineensis]
Aco003905.v3	--	--	--	--	--	--	Zinc finger CCCH domain-containing protein 38 GN=At3g18640 OS=Arabidopsis thaliana (Mouse-ear cress) PE=2 SV=1	--	--	PREDICTED: uncharacterized protein LOC103722082 [Phoenix dactylifera]
Aco000148.v3	--	--	--	--	--	--	Uncharacterized protein At3g61260 GN=At3g61260 OS=Arabidopsis thaliana (Mouse-ear cress) PE=1 SV=1	--	--	PREDICTED: uncharacterized protein LOC103714829 [Phoenix dactylifera]
Aco002443.v3	--	--	--	--	--	--	Homeobox protein LUMINIDEPENDENS GN=LD OS=Arabidopsis thaliana (Mouse-ear cress) PE=1 SV=2	--	--	PREDICTED: homeobox protein LUMINIDEPENDENS-like [Elaeis guineensis]
Aco002400.v3	[UD]	--	Cellular Component: mitochondrion (GO:0005739);;	--	[UD]	--	--	--	--	PREDICTED: SAC3 family protein 1 isoform X2 [Phoenix dactylifera]
PB.3205.38	--	--	Cellular Component: nucleus (GO:0005634);; Biological Process: nucleosome assembly (GO:0006334);;	K11290|1.54874e-109|mus:103980431|NAP1-related protein 2-like; K11290 template-activating factor I (A)	[L]	Replication, recombination and repair	NAP1-related protein 2 GN=OsI_07785 OS=Oryza sativa subsp. indica (Rice) PE=2 SV=1	L	Replication, recombination and repair	PREDICTED: NAP1-related protein 2-like isoform X5 [Elaeis guineensis]
Aco005714.v3	--	--	--	--	--	--	Ethylene-responsive transcription factor WRI1 OS=Arabidopsis thaliana (Mouse-ear cress) PE=2 SV=1	--	--	PREDICTED: AP2-like ethylene-responsive transcription factor At1g16060 [Phoenix dactylifera]
PB.9410.4	--	--	Cellular Component: mitochondrion (GO:0005739);; Biological Process: phospholipid biosynthetic process (GO:0008654);; Cellular Component: membrane (GO:0016020);; Molecular Function: phosphotransferase activity, for other substituted phosphate groups (GO:0016780);;	K00993|0|pda:103701069|choline/ethanolaminephosphotransferase 1-like; K00993 ethanolaminephosphotransferase [EC:2.7.8.1] (A)	[I]	Lipid transport and metabolism	Choline/ethanolaminephosphotransferase 1 GN=AAPT1 OS=Arabidopsis thaliana (Mouse-ear cress) PE=1 SV=1	I	Lipid transport and metabolism	PREDICTED: choline/ethanolaminephosphotransferase 1-like isoform X2 [Elaeis guineensis]
Aco013685.v3	--	--	Cellular Component: cell wall (GO:0005618);; Molecular Function: pectinesterase activity (GO:0030599);; Biological Process: cell wall modification (GO:0042545);; Molecular Function: aspartyl esterase activity (GO:0045330);;	K01051|1.40508e-139|pda:103715774|probable pectinesterase 53; K01051 pectinesterase [EC:3.1.1.11] (A)	[R]	General function prediction only	Beta-glucosidase 12 (Precursor) OS=Oryza sativa subsp. japonica (Rice) PE=2 SV=2	--	--	PREDICTED: probable pectinesterase 53 [Elaeis guineensis]
Aco030047.v3	--	--	Molecular Function: serine-type peptidase activity (GO:0008236);; Cellular Component: intracellular membrane-bounded organelle (GO:0043231);; Cellular Component: cytoplasmic part (GO:0044444);; Cellular Component: intracellular organelle part (GO:0044446);;	K01358|5.05539e-22|pda:103718059|ATP-dependent Clp protease proteolytic subunit 2, mitochondrial; K01358 ATP-dependent Clp protease, protease subunit [EC:3.4.21.92] (A)	[O]	Posttranslational modification, protein turnover, chaperones	ATP-dependent Clp protease proteolytic subunit 2, mitochondrial (Precursor) GN=MYJ24.13 OS=Arabidopsis thaliana (Mouse-ear cress) PE=1 SV=1	--	--	PREDICTED: ATP-dependent Clp protease proteolytic subunit 2, mitochondrial-like [Elaeis guineensis]
PB.5956.5	[H]	Coenzyme transport and metabolism	Biological Process: lipoate biosynthetic process (GO:0009107);; Biological Process: protein lipoylation (GO:0009249);; Cellular Component: chloroplast (GO:0009507);; Molecular Function: lipoate synthase activity (GO:0016992);; Molecular Function: metal ion binding (GO:0046872);; Molecular Function: 4 iron, 4 sulfur cluster binding (GO:0051539);;	K03644|1.23804e-123|pda:103709819|lipoyl synthase 1, chloroplastic; K03644 lipoic acid synthetase [EC:2.8.1.8] (A)	[H]	Coenzyme transport and metabolism	Lipoyl synthase, chloroplastic {ECO:0000255|HAMAP-Rule:MF_03129} (Precursor) OS=Ricinus communis (Castor bean) PE=3 SV=1	H	Coenzyme transport and metabolism	PREDICTED: lipoyl synthase 1, chloroplastic isoform X1 [Phoenix dactylifera]
PB.9389.1	[L]	Replication, recombination and repair	--	K10772|1.72745e-172|pda:103706340|DNA-(apurinic or apyrimidinic site) lyase 2; K10772 AP endonuclease 2 [EC:4.2.99.18] (A)	[L]	Replication, recombination and repair	--	L	Replication, recombination and repair	PREDICTED: DNA-(apurinic or apyrimidinic site) lyase 2 [Elaeis guineensis]
PB.8134.3	[G]	Carbohydrate transport and metabolism	Cellular Component: vacuole (GO:0005773);; Molecular Function: xylan 1,4-beta-xylosidase activity (GO:0009044);; Cellular Component: plant-type cell wall (GO:0009505);; Cellular Component: cytoplasmic membrane-bounded vesicle (GO:0016023);; Biological Process: xylan catabolic process (GO:0045493);; Biological Process: L-arabinose metabolic process (GO:0046373);; Molecular Function: alpha-L-arabin…	K01209|0|mus:103986233|alpha-L-arabinofuranosidase 1-like; K01209 alpha-N-arabinofuranosidase [EC:3.2.1.55] (A)	--	--	Alpha-L-arabinofuranosidase 1 (Precursor) GN=T7M13.18 OS=Arabidopsis thaliana (Mouse-ear cress) PE=1 SV=1	S	Function unknown	PREDICTED: alpha-L-arabinofuranosidase 1-like [Musa acuminata subsp. malaccensis]
Aco000915.v3	--	--	Cellular Component: membrane (GO:0016020);; Cellular Component: cytoplasmic membrane-bounded vesicle (GO:0016023);; Molecular Function: 7-dehydrocholesterol reductase activity (GO:0047598);; Biological Process: oxidation-reduction process (GO:0055114);;	K13120|2.67754e-54|tcc:TCM_027792|hypothetical protein; K13120 protein FAM32A (A)	[S]	Function unknown	--	--	--	PREDICTED: protein FAM32A-like [Elaeis guineensis]
Aco010920.v3	[R]	General function prediction only	--	--	--	--	--	--	--	PREDICTED: uncharacterized protein LOC103696147 [Phoenix dactylifera]
PB.5379.1	--	--	--	--	--	--	Transcription factor VOZ1 GN=VOZ1 OS=Arabidopsis thaliana (Mouse-ear cress) PE=1 SV=1	S	Function unknown	PREDICTED: transcription factor VOZ1 isoform X3 [Elaeis guineensis]
Aco007317.v3	[R]	General function prediction only	--	K11801|0|sita:101779494|LEC14B protein-like; K11801 WD repeat-containing protein 23 (A)	[R]	General function prediction only	LEC14B homolog OS=Prunus armeniaca (Apricot) PE=2 SV=1	--	--	PREDICTED: LEC14B protein-like isoform X1 [Setaria italica]
Aco028033.v3	--	--	Biological Process: cellular process (GO:0009987);;	--	--	--	--	--	--	PREDICTED: myosin-4 [Elaeis guineensis]
Aco007381.v3	--	--	--	--	[S]	Function unknown	--	--	--	PREDICTED: craniofacial development protein 1 isoform X2 [Elaeis guineensis]
PB.79.10	[R]	General function prediction only	--	--	--	--	Pre-mRNA-processing factor 19 {ECO:0000305} OS=Oryza sativa subsp. japonica (Rice) PE=2 SV=1	R	General function prediction only	PREDICTED: uncharacterized WD repeat-containing protein C2A9.03-like isoform X2 [Elaeis guineensis]
Aco017288.v3	--	--	--	--	--	--	--	--	--	retrotransposon protein [Oryza sativa Indica Group]
PB.2869.8	[O]	Posttranslational modification, protein turnover, chaperones	Molecular Function: serine-type endopeptidase activity (GO:0004252);; Cellular Component: cytosol (GO:0005829);; Biological Process: protein glycosylation (GO:0006486);; Biological Process: proteolysis (GO:0006508);; Cellular Component: chloroplast (GO:0009507);; Biological Process: photoinhibition (GO:0010205);;	--	[R]	General function prediction only	Protease Do-like 7 GN=DEGP7 OS=Arabidopsis thaliana (Mouse-ear cress) PE=2 SV=1	R	General function prediction only	PREDICTED: protease Do-like 7 [Elaeis guineensis]
PB.10184.4	[RTKL]	--	Molecular Function: protein serine/threonine kinase activity (GO:0004674);; Molecular Function: ATP binding (GO:0005524);; Biological Process: protein phosphorylation (GO:0006468);; Biological Process: cell adhesion (GO:0007155);; Cellular Component: endosome membrane (GO:0010008);; Biological Process: meristem initiation (GO:0010014);; Biological Process: xylem development (GO:0010089);; Biologi…	--	[T]	Signal transduction mechanisms	Receptor-like serine/threonine-protein kinase NCRK (Precursor) GN=NCRK OS=Arabidopsis thaliana (Mouse-ear cress) PE=1 SV=1	T	Signal transduction mechanisms	PREDICTED: receptor-like serine/threonine-protein kinase NCRK isoform X2 [Elaeis guineensis]
Aco011409.v3	[O]	Posttranslational modification, protein turnover, chaperones	Molecular Function: glutathione peroxidase activity (GO:0004602);; Cellular Component: cytosol (GO:0005829);; Cellular Component: plasma membrane (GO:0005886);; Biological Process: toxin catabolic process (GO:0009407);; Biological Process: abscisic acid-activated signaling pathway (GO:0009738);; Biological Process: response to hydrogen peroxide (GO:0042542);; Biological Process: cellular response…	K00432|6.14231e-110|pda:103716236|probable glutathione peroxidase 2; K00432 glutathione peroxidase [EC:1.11.1.9] (A)	[O]	Posttranslational modification, protein turnover, chaperones	Probable glutathione peroxidase 2 GN=GPX2 OS=Arabidopsis thaliana (Mouse-ear cress) PE=1 SV=1	--	--	PREDICTED: probable glutathione peroxidase 2 [Elaeis guineensis]
PB.9818.1	[T]	Signal transduction mechanisms	Molecular Function: phosphoprotein phosphatase activity (GO:0004721);; Biological Process: dephosphorylation (GO:0016311);;	K14165|2.62073e-170|cic:CICLE_v10030650mg|hypothetical protein; K14165 atypical dual specificity phosphatase [EC:3.1.3.16 3.1.3.48] (A)	[V]	Defense mechanisms	Dual specificity protein phosphatase PHS1 GN=PHS1 OS=Arabidopsis thaliana (Mouse-ear cress) PE=1 SV=1	V	Defense mechanisms	PREDICTED: dual specificity protein phosphatase PHS1-like [Elaeis guineensis]
PB.8873.3	[O]	Posttranslational modification, protein turnover, chaperones	Molecular Function: metalloendopeptidase activity (GO:0004222);; Molecular Function: ATP binding (GO:0005524);; Biological Process: ATP catabolic process (GO:0006200);; Molecular Function: zinc ion binding (GO:0008270);; Cellular Component: chloroplast envelope (GO:0009941);; Cellular Component: integral component of membrane (GO:0016021);; Molecular Function: ATPase activity (GO:0016887);;	--	[O]	Posttranslational modification, protein turnover, chaperones	ATP-dependent zinc metalloprotease FtsH {ECO:0000255|HAMAP-Rule:MF_01458} OS=Cyanidioschyzon merolae (Red alga) PE=3 SV=1	O	Posttranslational modification, protein turnover, chaperones	PREDICTED: ATP-dependent zinc metalloprotease FtsH [Phoenix dactylifera]
Aco013445.v3	--	--	--	--	--	--	F-box protein At2g17036 GN=At2g17036 OS=Arabidopsis thaliana (Mouse-ear cress) PE=2 SV=1	--	--	PREDICTED: probable F-box protein At4g22165 [Phoenix dactylifera]
PB.1731.2	--	--	--	--	[S]	Function unknown	Uncharacterized protein At2g38710 GN=At2g38710 OS=Arabidopsis thaliana (Mouse-ear cress) PE=2 SV=1	S	Function unknown	PREDICTED: uncharacterized protein At2g38710-like [Elaeis guineensis]
Aco004827.v3	[T]	Signal transduction mechanisms	Molecular Function: phosphorelay sensor kinase activity (GO:0000155);; Biological Process: phosphorelay signal transduction system (GO:0000160);; Molecular Function: ATP binding (GO:0005524);; Biological Process: circadian rhythm (GO:0007623);; Molecular Function: G-protein coupled photoreceptor activity (GO:0008020);; Biological Process: detection of visible light (GO:0009584);; Biological Proce…	K12120|0|pda:103700889|phytochrome C; K12120 phytochrome A (A)	--	--	Phytochrome C OS=Oryza sativa subsp. japonica (Rice) PE=2 SV=1	--	--	PREDICTED: phytochrome C [Elaeis guineensis]
Aco003563.v3	[K]	Transcription	Molecular Function: binding (GO:0005488);; Biological Process: transcription, DNA-templated (GO:0006351);; Biological Process: chromatin modification (GO:0016568);;	K03125|0|pda:103718979|transcription initiation factor TFIID subunit 1-like; K03125 transcription initiation factor TFIID subunit 1 (A)	[K]	Transcription	Transcription initiation factor TFIID subunit 1 OS=Oryza sativa subsp. japonica (Rice) PE=2 SV=1	--	--	PREDICTED: transcription initiation factor TFIID subunit 1-like [Elaeis guineensis]
PB.666.1	--	--	Biological Process: proteolysis (GO:0006508);; Molecular Function: omega peptidase activity (GO:0008242);;	K09602|8.42762e-156|pda:103724069|ubiquitin thioesterase otubain-like; K09602 ubiquitin thioesterase protein OTUB1 [EC:3.4.19.12] (A)	[S]	Function unknown	Ubiquitin thioesterase otubain-like GN=At1g28120 OS=Arabidopsis thaliana (Mouse-ear cress) PE=2 SV=2	S	Function unknown	PREDICTED: ubiquitin thioesterase otubain-like [Elaeis guineensis]
PB.5030.5	--	--	Cellular Component: Golgi membrane (GO:0000139);; Biological Process: RNA splicing, via endonucleolytic cleavage and ligation (GO:0000394);; Molecular Function: sugar:proton symporter activity (GO:0005351);; Molecular Function: CMP-N-acetylneuraminate transmembrane transporter activity (GO:0005456);; Biological Process: carbohydrate transport (GO:0008643);; Biological Process: methionine biosynth…	K15272|1.17024e-102|tcc:TCM_005197|Nucleotide-sugar transporter family protein; K15272 solute carrier family 35 (UDP-sugar transporter), member A1/2/3 (A)	[G]	Carbohydrate transport and metabolism	CMP-sialic acid transporter 1 GN=At5g41760 OS=Arabidopsis thaliana (Mouse-ear cress) PE=2 SV=1	G	Carbohydrate transport and metabolism	PREDICTED: CMP-sialic acid transporter 1 [Nelumbo nucifera]
Aco013279.v3	--	--	Cellular Component: plastid (GO:0009536);;	--	[R]	General function prediction only	--	--	--	PREDICTED: HEAT repeat-containing protein 6 isoform X2 [Phoenix dactylifera]
PB.158.1	[M]	Cell wall/membrane/envelope biogenesis	Molecular Function: UDP-glucose 6-dehydrogenase activity (GO:0003979);; Cellular Component: cell wall (GO:0005618);; Cellular Component: nucleus (GO:0005634);; Cellular Component: cytosol (GO:0005829);; Molecular Function: NAD binding (GO:0051287);; Biological Process: oxidation-reduction process (GO:0055114);;	K00012|0|pda:103709251|UDP-glucose 6-dehydrogenase 5; K00012 UDPglucose 6-dehydrogenase [EC:1.1.1.22] (A)	[GT]	--	UDP-glucose 6-dehydrogenase 4 GN=OsJ_35985 OS=Oryza sativa subsp. japonica (Rice) PE=2 SV=1	G	Carbohydrate transport and metabolism	PREDICTED: UDP-glucose 6-dehydrogenase 5 [Phoenix dactylifera]
PB.1499.10	[L]	Replication, recombination and repair	Molecular Function: organic cyclic compound binding (GO:0097159);; Molecular Function: heterocyclic compound binding (GO:1901363);;	--	--	--	DNA mismatch repair protein MSH3 GN=MSH3 OS=Arabidopsis thaliana (Mouse-ear cress) PE=1 SV=2	L	Replication, recombination and repair	PREDICTED: uncharacterized protein LOC105043578 [Elaeis guineensis]
Aco008919.v3	--	--	--	--	--	--	--	--	--	PREDICTED: coiled-coil domain-containing protein 115 isoform X1 [Musa acuminata subsp. malaccensis]
PB.10023.1	--	--	Biological Process: response to bacterium (GO:0009617);; Cellular Component: cytoplasmic membrane-bounded vesicle (GO:0016023);;	--	--	--	Thaumatin-like protein (Precursor) GN=At1g18250 OS=Arabidopsis thaliana (Mouse-ear cress) PE=2 SV=2	R	General function prediction only	PREDICTED: thaumatin-like protein 1b [Musa acuminata subsp. malaccensis]
PB.7022.3	[R]	General function prediction only	--	K18663|0|sot:102605438|activating signal cointegrator 1 complex subunit 3-like; K18663 activating signal cointegrator complex subunit 3 [EC:3.6.4.12] (A)	[A]	RNA processing and modification	--	A	RNA processing and modification	PREDICTED: activating signal cointegrator 1 complex subunit 3 isoform X1 [Elaeis guineensis]
Aco023461.v3	--	--	Cellular Component: membrane (GO:0016020);; Biological Process: intracellular signal transduction (GO:0035556);;	--	[OUT]	--	Protein cornichon homolog 4 GN=At1g12390 OS=Arabidopsis thaliana (Mouse-ear cress) PE=1 SV=1	--	--	PREDICTED: protein cornichon homolog 4 [Musa acuminata subsp. malaccensis]
Aco005204.v3	[I]	Lipid transport and metabolism	Molecular Function: biotin carboxylase activity (GO:0004075);; Molecular Function: methylcrotonoyl-CoA carboxylase activity (GO:0004485);; Molecular Function: ATP binding (GO:0005524);; Cellular Component: mitochondrial matrix (GO:0005759);; Biological Process: leucine catabolic process (GO:0006552);; Biological Process: response to sucrose (GO:0009744);; Biological Process: response to fructose …	K01968|0|pda:103711349|methylcrotonoyl-CoA carboxylase subunit alpha, mitochondrial; K01968 3-methylcrotonyl-CoA carboxylase alpha subunit [EC:6.4.1.4] (A)	[IE]	--	Methylcrotonoyl-CoA carboxylase subunit alpha, mitochondrial (Precursor) GN=OsJ_36794 OS=Oryza sativa subsp. japonica (Rice) PE=2 SV=2	--	--	PREDICTED: methylcrotonoyl-CoA carboxylase subunit alpha, mitochondrial isoform X1 [Elaeis guineensis]
Aco013083.v3	--	--	--	--	[R]	General function prediction only	Pentatricopeptide repeat-containing protein ELI1, chloroplastic {ECO:0000305} (Precursor) GN=At4g37380 OS=Arabidopsis thaliana (Mouse-ear cress) PE=3 SV=1	--	--	PREDICTED: pentatricopeptide repeat-containing protein At5g66520-like [Elaeis guineensis]
Aco023945.v3	--	--	--	--	[R]	General function prediction only	Pentatricopeptide repeat-containing protein At4g21065 GN=PCMP-H28 OS=Arabidopsis thaliana (Mouse-ear cress) PE=2 SV=2	--	--	PREDICTED: pentatricopeptide repeat-containing protein At5g43790 [Phoenix dactylifera]
Aco018363.v3	--	--	--	--	[R]	General function prediction only	Pentatricopeptide repeat-containing protein At2g01860 GN=EMB975 OS=Arabidopsis thaliana (Mouse-ear cress) PE=2 SV=1	--	--	PREDICTED: pentatricopeptide repeat-containing protein At2g01860 [Phoenix dactylifera]
PB.3377.2	--	--	Molecular Function: transporter activity (GO:0005215);; Biological Process: transport (GO:0006810);; Cellular Component: membrane (GO:0016020);;	--	[E]	Amino acid transport and metabolism	Protein NRT1/ PTR FAMILY 7.3 GN=F5D14.23 OS=Arabidopsis thaliana (Mouse-ear cress) PE=1 SV=2	P	Inorganic ion transport and metabolism	PREDICTED: protein NRT1/ PTR FAMILY 7.1-like [Eucalyptus grandis]
Aco027065.v3	[L]	Replication, recombination and repair	Molecular Function: binding (GO:0005488);; Biological Process: macromolecule metabolic process (GO:0043170);; Biological Process: primary metabolic process (GO:0044238);;	--	[R]	General function prediction only	RNA-directed DNA polymerase homolog OS=Oenothera berteroana (Bertero&apos;s evening primrose) PE=4 SV=1	--	--	PREDICTED: LOW QUALITY PROTEIN: uncharacterized protein LOC103713573 [Phoenix dactylifera]
Aco004418.v3	[EH]	--	Biological Process: para-aminobenzoic acid biosynthetic process (GO:0008153);; Molecular Function: transaminase activity (GO:0008483);; Molecular Function: 4-amino-4-deoxychorismate lyase activity (GO:0008696);; Cellular Component: chloroplast stroma (GO:0009570);; Biological Process: tetrahydrofolate biosynthetic process (GO:0046654);;	K18482|1.07043e-179|mus:103991361|branched-chain-amino-acid aminotransferase-like protein 3, chloroplastic; K18482 4-amino-4-deoxychorismate lyase [EC:4.1.3.38] (A)	[E]	Amino acid transport and metabolism	D-amino-acid transaminase, chloroplastic {ECO:0000303|PubMed:18318836} (Precursor) OS=Arabidopsis thaliana (Mouse-ear cress) PE=1 SV=1	--	--	PREDICTED: branched-chain-amino-acid aminotransferase-like protein 3, chloroplastic [Musa acuminata subsp. malaccensis]
PB.4702.1	--	--	Cellular Component: chloroplast thylakoid membrane (GO:0009535);; Biological Process: photosynthetic electron transport in photosystem I (GO:0009773);;	--	--	--	PGR5-like protein 1A, chloroplastic (Precursor) GN=PGRL1A OS=Arabidopsis thaliana (Mouse-ear cress) PE=1 SV=1	S	Function unknown	PREDICTED: PGR5-like protein 1B, chloroplastic [Musa acuminata subsp. malaccensis]
Aco009195.v3	[RTKL]	--	--	--	[T]	Signal transduction mechanisms	Serine/threonine-protein kinase PBS1 GN=PBS1 OS=Arabidopsis thaliana (Mouse-ear cress) PE=1 SV=1	--	--	PREDICTED: serine/threonine-protein kinase PBS1-like [Musa acuminata subsp. malaccensis]
PB.3204.10	[G]	Carbohydrate transport and metabolism	Biological Process: metabolic process (GO:0008152);; Molecular Function: hydrolase activity, acting on glycosyl bonds (GO:0016798);;	--	--	--	Probable beta-D-xylosidase 7 (Precursor) GN=BXL7 OS=Arabidopsis thaliana (Mouse-ear cress) PE=2 SV=2	G	Carbohydrate transport and metabolism	hypothetical protein JCGZ_09859 [Jatropha curcas]
Aco004952.v3	--	--	--	--	--	--	--	--	--	PREDICTED: RING-H2 finger protein ATL65-like [Phoenix dactylifera]
Aco003787.v3	--	--	Molecular Function: protein serine/threonine kinase activity (GO:0004674);; Molecular Function: protein tyrosine kinase activity (GO:0004713);; Molecular Function: protein binding (GO:0005515);; Molecular Function: ATP binding (GO:0005524);; Biological Process: DNA repair (GO:0006281);; Biological Process: chromatin organization (GO:0006325);; Biological Process: protein phosphorylation (GO:00064…	K03097|3.31609e-14|ath:AT5G67380|CKA1; casein kinase II subunit alpha-1; K03097 casein kinase II subunit alpha [EC:2.7.11.1] (A)	[TDK]	--	Casein kinase II subunit alpha-1 (Precursor) GN=CKA1 OS=Arabidopsis thaliana (Mouse-ear cress) PE=1 SV=3	--	--	AT5G67380 [Arabidopsis thaliana]
PB.10115.1	[P]	Inorganic ion transport and metabolism	Molecular Function: superoxide dismutase activity (GO:0004784);; Molecular Function: copper ion binding (GO:0005507);; Molecular Function: zinc ion binding (GO:0008270);; Biological Process: toxin catabolic process (GO:0009407);; Biological Process: response to light stimulus (GO:0009416);; Cellular Component: chloroplast stroma (GO:0009570);; Cellular Component: thylakoid (GO:0009579);; Biologic…	K04565|2.59335e-67|obr:102700821|superoxide dismutase [Cu-Zn], chloroplastic-like; K04565 superoxide dismutase, Cu-Zn family [EC:1.15.1.1] (A)	[P]	Inorganic ion transport and metabolism	Superoxide dismutase [Cu-Zn], chloroplastic (Precursor) OS=Oryza sativa subsp. japonica (Rice) PE=1 SV=1	P	Inorganic ion transport and metabolism	PREDICTED: superoxide dismutase [Cu-Zn], chloroplastic-like [Oryza brachyantha]
PB.3730.1	--	--	Biological Process: single-organism process (GO:0044699);;	--	[U]	Intracellular trafficking, secretion, and vesicular transport	Exocyst complex component EXO84C GN=EXO84C OS=Arabidopsis thaliana (Mouse-ear cress) PE=2 SV=1	U	Intracellular trafficking, secretion, and vesicular transport	PREDICTED: exocyst complex component EXO84C [Elaeis guineensis]
PB.7521.4	[T]	Signal transduction mechanisms	Molecular Function: protein serine/threonine phosphatase activity (GO:0004722);; Cellular Component: nucleus (GO:0005634);; Biological Process: protein dephosphorylation (GO:0006470);; Biological Process: response to osmotic stress (GO:0006970);; Biological Process: response to heat (GO:0009408);; Biological Process: response to cold (GO:0009409);; Biological Process: response to water deprivatio…	K14497|0|dosa:Os01t0583100-01|Os01g0583100; Similar to Protein phosphatase 2C.; K14497 protein phosphatase 2C [EC:3.1.3.16] (A)	[T]	Signal transduction mechanisms	Probable protein phosphatase 2C 6 OS=Oryza sativa subsp. japonica (Rice) PE=2 SV=1	T	Signal transduction mechanisms	Putative protein phosphatase 2C 6 [Aegilops tauschii]
PB.10140.1	--	--	--	--	[O]	Posttranslational modification, protein turnover, chaperones	E3 ubiquitin-protein ligase SDIR1 GN=SDIR1 OS=Arabidopsis thaliana (Mouse-ear cress) PE=1 SV=1	O	Posttranslational modification, protein turnover, chaperones	PREDICTED: uncharacterized protein LOC105059137 [Elaeis guineensis]
PB.8204.1	--	--	--	--	[U]	Intracellular trafficking, secretion, and vesicular transport	Sorting nexin 2A GN=SNX2A OS=Arabidopsis thaliana (Mouse-ear cress) PE=1 SV=1	U	Intracellular trafficking, secretion, and vesicular transport	PREDICTED: sorting nexin 2A-like isoform X1 [Phoenix dactylifera]
PB.10199.2	--	--	Biological Process: drug transmembrane transport (GO:0006855);; Molecular Function: drug transmembrane transporter activity (GO:0015238);; Molecular Function: antiporter activity (GO:0015297);; Cellular Component: membrane (GO:0016020);;	K03327|8.48942e-22|pda:103722861|MATE efflux family protein 5-like; K03327 multidrug resistance protein, MATE family (A)	[R]	General function prediction only	MATE efflux family protein 5 GN=F3L12.12 OS=Arabidopsis thaliana (Mouse-ear cress) PE=3 SV=1	V	Defense mechanisms	hypothetical protein F775_05217 [Aegilops tauschii]
PB.9721.4	--	--	--	K11886|0|pda:103706318|proteasome-associated protein ECM29 homolog; K11886 proteasome component ECM29 (A)	[S]	Function unknown	--	S	Function unknown	PREDICTED: proteasome-associated protein ECM29 homolog isoform X5 [Elaeis guineensis]
PB.3404.3	[R]	General function prediction only	Biological Process: metabolic process (GO:0008152);; Cellular Component: plastid (GO:0009536);; Molecular Function: carboxy-lyase activity (GO:0016831);;	K06966|9.47295e-120|mus:103982125|uncharacterized protein LOC103982125; K06966 (A)	--	--	--	S	Function unknown	PREDICTED: uncharacterized protein LOC105042264 [Elaeis guineensis]
Aco025752.v3	--	--	Biological Process: lipid metabolic process (GO:0006629);; Molecular Function: hydrolase activity, acting on ester bonds (GO:0016788);;	--	--	--	GDSL esterase/lipase At3g48460 (Precursor) GN=At3g48460 OS=Arabidopsis thaliana (Mouse-ear cress) PE=2 SV=1	--	--	GDSL esterase/lipase [Morus notabilis]
Aco016656.v3	--	--	Biological Process: metal ion transport (GO:0030001);; Molecular Function: metal ion binding (GO:0046872);;	--	[P]	Inorganic ion transport and metabolism	Heavy metal-associated isoprenylated plant protein 26 (Precursor) GN=F20M13.140 OS=Arabidopsis thaliana (Mouse-ear cress) PE=1 SV=1	--	--	PREDICTED: heavy metal-associated isoprenylated plant protein 26-like [Elaeis guineensis]
Aco009923.v3	--	--	Cellular Component: cytoplasm (GO:0005737);; Molecular Function: electron carrier activity (GO:0009055);; Molecular Function: protein disulfide oxidoreductase activity (GO:0015035);; Biological Process: electron transport chain (GO:0022900);; Biological Process: cell redox homeostasis (GO:0045454);; Molecular Function: iron-sulfur cluster binding (GO:0051536);;	K03676|8.01557e-41|pda:103702022|glutaredoxin-C7-like; K03676 glutaredoxin 3 (A)	[O]	Posttranslational modification, protein turnover, chaperones	Glutaredoxin-C7 GN=OSJNBa0007C23.5 OS=Oryza sativa subsp. japonica (Rice) PE=3 SV=1	--	--	PREDICTED: glutaredoxin-C7-like [Elaeis guineensis]
Aco003476.v3	--	--	Biological Process: metabolic process (GO:0008152);;	K09285|0|pda:103717533|AP2-like ethylene-responsive transcription factor BBM; K09285 AP2-like factor, ANT lineage (A)	--	--	AP2-like ethylene-responsive transcription factor BBM1 GN=BBM1 OS=Brassica napus (Rape) PE=2 SV=1	--	--	PREDICTED: AP2-like ethylene-responsive transcription factor BBM [Phoenix dactylifera]
Aco031849.v3	--	--	--	--	--	--	--	--	--	hypothetical protein L484_003838 [Morus notabilis]
Aco015417.v3	--	--	--	--	[S]	Function unknown	--	--	--	PREDICTED: protein GUCD1 isoform X1 [Elaeis guineensis]
PB.5932.1	--	--	--	--	--	--	--	S	Function unknown	PREDICTED: uncharacterized protein LOC103722524 isoform X2 [Phoenix dactylifera]
Aco017501.v3	--	--	Molecular Function: catalytic activity (GO:0003824);; Biological Process: metabolic process (GO:0008152);;	--	--	--	Phosphoglycerate mutase-like protein AT74 {ECO:0000305} OS=Arabidopsis thaliana (Mouse-ear cress) PE=2 SV=1	--	--	PREDICTED: broad-range acid phosphatase DET1-like isoform X2 [Musa acuminata subsp. malaccensis]
Aco012408.v3	[BQ]	--	Cellular Component: intracellular part (GO:0044424);;	K11407|0|pda:103708253|histone deacetylase 5-like; K11407 histone deacetylase 6 [EC:3.5.1.98] (A)	[B]	Chromatin structure and dynamics	Histone deacetylase 5 GN=HDA5 OS=Arabidopsis thaliana (Mouse-ear cress) PE=1 SV=1	--	--	PREDICTED: histone deacetylase 5-like [Elaeis guineensis]
Aco020407.v3	--	--	Cellular Component: cytoplasmic membrane-bounded vesicle (GO:0016023);;	--	--	--	--	--	--	PREDICTED: uncharacterized protein LOC103994642 [Musa acuminata subsp. malaccensis]
Aco015076.v3	[O]	Posttranslational modification, protein turnover, chaperones	Molecular Function: ATP binding (GO:0005524);; Molecular Function: nucleoside-triphosphatase activity (GO:0017111);; Biological Process: protein metabolic process (GO:0019538);;	K03696|0|pda:103708061|ATP-dependent Clp protease ATP-binding subunit clpA homolog CD4B, chloroplastic; K03696 ATP-dependent Clp protease ATP-binding subunit ClpC (A)	[O]	Posttranslational modification, protein turnover, chaperones	Chaperone protein ClpC1, chloroplastic (Precursor) GN=OSJNBa0039C07.4 OS=Oryza sativa subsp. japonica (Rice) PE=2 SV=2	--	--	PREDICTED: ATP-dependent Clp protease ATP-binding subunit clpA homolog CD4B, chloroplastic [Elaeis guineensis]
Aco030404.v3	[R]	General function prediction only	Molecular Function: nucleic acid binding (GO:0003676);;	K13126|1.55305e-144|pda:103722303|polyadenylate-binding protein 4-like; K13126 polyadenylate-binding protein (A)	[AJ]	--	Polyadenylate-binding protein 7 GN=PAB7 OS=Arabidopsis thaliana (Mouse-ear cress) PE=2 SV=1	--	--	PREDICTED: polyadenylate-binding protein 7-like isoform X2 [Elaeis guineensis]
PB.1113.4	--	--	Biological Process: protein N-linked glycosylation (GO:0006487);; Biological Process: glucuronoxylan metabolic process (GO:0010413);; Biological Process: xylan biosynthetic process (GO:0045492);;	K15166|0|sita:101767094|mediator of RNA polymerase II transcription subunit 23-like; K15166 mediator of RNA polymerase II transcription subunit 23 (A)	[K]	Transcription	Mediator of RNA polymerase II transcription subunit 23 OS=Arabidopsis thaliana (Mouse-ear cress) PE=1 SV=1	K	Transcription	PREDICTED: LOW QUALITY PROTEIN: mediator of RNA polymerase II transcription subunit 23-like [Setaria italica]
PB.6504.3	[O]	Posttranslational modification, protein turnover, chaperones	Molecular Function: damaged DNA binding (GO:0003684);; Cellular Component: nucleus (GO:0005634);; Biological Process: nucleotide-excision repair (GO:0006289);; Biological Process: proteasome-mediated ubiquitin-dependent protein catabolic process (GO:0043161);;	K10839|3.14184e-169|mus:103990580|ubiquitin receptor RAD23b-like; K10839 UV excision repair protein RAD23 (A)	[L]	Replication, recombination and repair	Ubiquitin receptor RAD23b GN=F20B17.8 OS=Arabidopsis thaliana (Mouse-ear cress) PE=1 SV=3	L	Replication, recombination and repair	PREDICTED: ubiquitin receptor RAD23b-like [Musa acuminata subsp. malaccensis]
Aco021864.v3	--	--	Molecular Function: binding (GO:0005488);;	--	--	--	--	--	--	Receptor-like protein 12 [Morus notabilis]
PB.7060.1	--	--	--	--	--	--	BTB/POZ domain-containing protein NPY2 GN=NPY2 OS=Arabidopsis thaliana (Mouse-ear cress) PE=2 SV=1	R	General function prediction only	PREDICTED: BTB/POZ domain-containing protein NPY4 isoform X1 [Phoenix dactylifera]
Aco009017.v3	--	--	--	--	--	--	Protein FLX-like 1 GN=MIE1.26 OS=Arabidopsis thaliana (Mouse-ear cress) PE=1 SV=1	--	--	PREDICTED: protein FLX-like 1 isoform X2 [Elaeis guineensis]
Aco006151.v3	--	--	--	--	--	--	--	--	--	PREDICTED: uncharacterized protein LOC101769186 [Setaria italica]
PB.6035.10	[IQ]	--	--	K14760|3.05931e-75|pda:103698312|uncharacterized LOC103698312; K14760 acyl-activating enzyme 14 [EC:6.2.1.26] (A)	[I]	Lipid transport and metabolism	2-succinylbenzoate--CoA ligase, chloroplastic/peroxisomal (Precursor) OS=Arabidopsis thaliana (Mouse-ear cress) PE=1 SV=1	I	Lipid transport and metabolism	PREDICTED: 2-succinylbenzoate--CoA ligase, chloroplastic/peroxisomal [Elaeis guineensis]
PB.6398.1	--	--	Molecular Function: NADH dehydrogenase (ubiquinone) activity (GO:0008137);; Molecular Function: electron carrier activity (GO:0009055);; Cellular Component: membrane (GO:0016020);;	K18160|1.02189e-43|pda:103724162|uncharacterized LOC103724162; K18160 NADH dehydrogenase [ubiquinone] 1 alpha subcomplex assembly factor 2 (A)	--	--	--	R	General function prediction only	PREDICTED: uncharacterized protein LOC103724162 [Phoenix dactylifera]
Aco003874.v3	[I]	Lipid transport and metabolism	--	K02160|6.87922e-47|pop:POPTR_0004s11800g|POPTRDRAFT_556403; hypothetical protein; K02160 acetyl-CoA carboxylase biotin carboxyl carrier protein (A)	--	--	Biotin carboxyl carrier protein of acetyl-CoA carboxylase 1, chloroplastic (Precursor) GN=MQK4.12 OS=Arabidopsis thaliana (Mouse-ear cress) PE=1 SV=2	--	--	PREDICTED: biotin carboxyl carrier protein of acetyl-CoA carboxylase 2, chloroplastic-like [Populus euphratica]
PB.3313.1	--	--	--	--	--	--	Transcription factor BIM2 GN=T6L1.19 OS=Arabidopsis thaliana (Mouse-ear cress) PE=1 SV=1	K	Transcription	PREDICTED: transcription factor BIM2 isoform X6 [Elaeis guineensis]
PB.2223.2	--	--	--	--	--	--	--	R	General function prediction only	PREDICTED: uncharacterized protein LOC101779166 [Setaria italica]
Aco019356.v3	[J]	Translation, ribosomal structure and biogenesis	Molecular Function: sequence-specific DNA binding transcription factor activity (GO:0003700);; Biological Process: regulation of transcription, DNA-templated (GO:0006355);; Biological Process: ribosome biogenesis (GO:0042254);;	K14574|0|pda:103718238|ribosome maturation protein SBDS; K14574 ribosome maturation protein SDO1 (A)	[J]	Translation, ribosomal structure and biogenesis	--	--	--	PREDICTED: ribosome maturation protein SBDS [Elaeis guineensis]
Aco016936.v3	[J]	Translation, ribosomal structure and biogenesis	Molecular Function: translation initiation factor activity (GO:0003743);; Molecular Function: translation elongation factor activity (GO:0003746);; Biological Process: translational initiation (GO:0006413);; Biological Process: translational frameshifting (GO:0006452);; Biological Process: peptidyl-lysine modification to peptidyl-hypusine (GO:0008612);; Molecular Function: ribosome binding (GO:00…	K03263|1.08321e-67|pda:103700857|eukaryotic translation initiation factor 5A-2-like; K03263 translation initiation factor 5A (A)	[J]	Translation, ribosomal structure and biogenesis	Eukaryotic translation initiation factor 5A-4 OS=Solanum lycopersicum (Tomato) PE=2 SV=1	--	--	PREDICTED: eukaryotic translation initiation factor 5A-like [Elaeis guineensis]
Aco013908.v3	[I]	Lipid transport and metabolism	Molecular Function: hydroxymethylglutaryl-CoA synthase activity (GO:0004421);; Biological Process: isoprenoid biosynthetic process (GO:0008299);;	K01641|0|pda:103697677|hydroxymethylglutaryl-CoA synthase-like; K01641 hydroxymethylglutaryl-CoA synthase [EC:2.3.3.10] (A)	[I]	Lipid transport and metabolism	Hydroxymethylglutaryl-CoA synthase GN=T26M18.30 OS=Arabidopsis thaliana (Mouse-ear cress) PE=1 SV=2	--	--	PREDICTED: hydroxymethylglutaryl-CoA synthase-like isoform X1 [Elaeis guineensis]
Aco022598.v3	--	--	--	--	--	--	--	--	--	hypothetical protein MTR_0082s0080 [Medicago truncatula]
Aco002679.v3	--	--	Molecular Function: protein binding (GO:0005515);; Cellular Component: cell wall (GO:0005618);; Cellular Component: mitochondrial inner membrane (GO:0005743);; Cellular Component: plasma membrane (GO:0005886);; Biological Process: transport (GO:0006810);; Cellular Component: chloroplast (GO:0009507);; Cellular Component: integral component of membrane (GO:0016021);;	K15102|0|sita:101777990|mitochondrial phosphate carrier protein 3, mitochondrial-like; K15102 solute carrier family 25 (mitochondrial phosphate transporter), member 3 (A)	[C]	Energy production and conversion	Mitochondrial phosphate carrier protein 3, mitochondrial (Precursor) GN=MUA22_4 OS=Arabidopsis thaliana (Mouse-ear cress) PE=1 SV=1	--	--	PREDICTED: mitochondrial phosphate carrier protein 3, mitochondrial-like [Setaria italica]
PB.2087.2	--	--	Cellular Component: amyloplast (GO:0009501);; Cellular Component: chromoplast (GO:0009509);; Cellular Component: etioplast (GO:0009513);; Cellular Component: proplastid (GO:0009537);; Biological Process: chloroplast organization (GO:0009658);; Biological Process: leaf morphogenesis (GO:0009965);; Biological Process: chloroplast mRNA processing (GO:0010239);; Biological Process: carotenoid biosynt…	--	--	--	Protein PALE CRESS, chloroplastic (Precursor) GN=F11L15.2 OS=Arabidopsis thaliana (Mouse-ear cress) PE=2 SV=1	S	Function unknown	PREDICTED: protein PALE CRESS, chloroplastic isoform X1 [Musa acuminata subsp. malaccensis]
PB.7208.1	--	--	Molecular Function: DNA binding (GO:0003677);; Biological Process: DNA repair (GO:0006281);;	--	--	--	--	S	Function unknown	PREDICTED: uncharacterized protein LOC103704275 [Phoenix dactylifera]
Aco013448.v3	[G]	Carbohydrate transport and metabolism	Molecular Function: glycerone kinase activity (GO:0004371);; Molecular Function: ATP binding (GO:0005524);; Biological Process: glycerol metabolic process (GO:0006071);; Biological Process: phosphorylation (GO:0016310);;	K00863|0|mus:103987583|putative 3,4-dihydroxy-2-butanone kinase; K00863 dihydroxyacetone kinase [EC:2.7.1.29] (A)	[G]	Carbohydrate transport and metabolism	Putative 3,4-dihydroxy-2-butanone kinase GN=DHBK OS=Solanum lycopersicum (Tomato) PE=2 SV=1	--	--	PREDICTED: putative 3,4-dihydroxy-2-butanone kinase [Musa acuminata subsp. malaccensis]
PB.1590.6	--	--	Molecular Function: endoribonuclease activity (GO:0004521);; Cellular Component: nucleus (GO:0005634);; Cellular Component: cytosol (GO:0005829);; Biological Process: virus induced gene silencing (GO:0009616);; Biological Process: response to auxin (GO:0009733);; Biological Process: embryo development ending in seed dormancy (GO:0009793);; Biological Process: auxin metabolic process (GO:0009850);…	K11593|0|sita:101759689|protein argonaute 1B-like; K11593 eukaryotic translation initiation factor 2C (A)	[J]	Translation, ribosomal structure and biogenesis	Protein argonaute 1B GN=OSJNBa0005N02.3 OS=Oryza sativa subsp. japonica (Rice) PE=2 SV=3	J	Translation, ribosomal structure and biogenesis	PREDICTED: protein argonaute 1B-like [Setaria italica]
Aco007077.v3	--	--	--	K08059|4.23723e-103|pda:103697591|gamma-interferon-inducible lysosomal thiol reductase; K08059 interferon, gamma-inducible protein 30 (A)	[O]	Posttranslational modification, protein turnover, chaperones	--	--	--	PREDICTED: gamma-interferon-inducible lysosomal thiol reductase [Elaeis guineensis]
Aco007283.v3	[J]	Translation, ribosomal structure and biogenesis	Molecular Function: tryptophan-tRNA ligase activity (GO:0004830);; Molecular Function: ATP binding (GO:0005524);; Cellular Component: cytosol (GO:0005829);; Biological Process: tryptophanyl-tRNA aminoacylation (GO:0006436);; Biological Process: nucleotide biosynthetic process (GO:0009165);;	K01867|0|pda:103695975|tryptophan--tRNA ligase, cytoplasmic; K01867 tryptophanyl-tRNA synthetase [EC:6.1.1.2] (A)	[J]	Translation, ribosomal structure and biogenesis	--	--	--	PREDICTED: tryptophan--tRNA ligase, cytoplasmic [Phoenix dactylifera]
Aco001052.v3	--	--	Cellular Component: mitochondrion (GO:0005739);;	--	--	--	Uncharacterized protein At1g66480 GN=At1g66480 OS=Arabidopsis thaliana (Mouse-ear cress) PE=2 SV=1	--	--	PREDICTED: uncharacterized protein At1g66480-like [Elaeis guineensis]
PB.6606.1	[G]	Carbohydrate transport and metabolism	Molecular Function: hexokinase activity (GO:0004396);; Molecular Function: ATP binding (GO:0005524);; Cellular Component: mitochondrial outer membrane (GO:0005741);; Biological Process: glycolytic process (GO:0006096);; Cellular Component: integral component of membrane (GO:0016021);; Biological Process: phosphorylation (GO:0016310);;	K00844|6.7995e-148|pda:103695457|hexokinase-3-like; K00844 hexokinase [EC:2.7.1.1] (A)	[G]	Carbohydrate transport and metabolism	Hexokinase-3 GN=B1150F11.26-1 OS=Oryza sativa subsp. japonica (Rice) PE=2 SV=1	G	Carbohydrate transport and metabolism	PREDICTED: hexokinase-3-like isoform X2 [Phoenix dactylifera]
Aco010550.v3	--	--	Biological Process: endonucleolytic cleavage of tetracistronic rRNA transcript (SSU-rRNA, LSU-rRNA, 4.5S-rRNA, 5S-rRNA) (GO:0002103);; Cellular Component: mitochondrion (GO:0005739);; Cellular Component: chloroplast (GO:0009507);; Biological Process: plastid organization (GO:0009657);;	--	--	--	DAG protein, chloroplastic (Precursor) GN=DAG OS=Antirrhinum majus (Garden snapdragon) PE=2 SV=1	--	--	PREDICTED: DAG protein, chloroplastic-like [Phoenix dactylifera]
PB.3824.12	[R]	General function prediction only	--	K06927|5.96976e-79|pda:103721763|diphthine--ammonia ligase; K06927 diphthine-ammonia ligase [EC:6.3.1.14] (A)	[R]	General function prediction only	--	J	Translation, ribosomal structure and biogenesis	PREDICTED: diphthine--ammonia ligase isoform X1 [Elaeis guineensis]
Aco025678.v3	--	--	Molecular Function: DNA binding (GO:0003677);; Molecular Function: DNA-directed DNA polymerase activity (GO:0003887);; Cellular Component: intracellular (GO:0005622);; Biological Process: nucleotide-excision repair (GO:0006289);; Biological Process: double-strand break repair (GO:0006302);; Biological Process: sister chromatid cohesion (GO:0007062);; Biological Process: reciprocal meiotic recombi…	K03512|1.09885e-19|mus:103977826|DNA polymerase lambda isoform X1; K03512 DNA polymerase lambda [EC:2.7.7.7 4.2.99.-] (A)	[R]	General function prediction only	Pre-mRNA-processing factor 19 {ECO:0000305} OS=Oryza sativa subsp. japonica (Rice) PE=2 SV=1	--	--	PREDICTED: DNA polymerase lambda isoform X2 [Musa acuminata subsp. malaccensis]
Aco014165.v3	--	--	--	--	--	--	Thaumatin-like protein (Precursor) OS=Oryza sativa subsp. japonica (Rice) PE=2 SV=1	--	--	PREDICTED: thaumatin-like protein [Elaeis guineensis]
PB.2293.2	[KAD]	--	Molecular Function: DNA binding (GO:0003677);; Molecular Function: chromatin binding (GO:0003682);;	K09422|3.76149e-37|mus:103972335|transcription factor MYB59-like; K09422 myb proto-oncogene protein, plant (A)	[K]	Transcription	Myb-related protein MYBAS2 OS=Oryza sativa subsp. japonica (Rice) PE=2 SV=1	K	Transcription	MYB transcription factor MYB145 [Glycine max]
Aco015208.v3	--	--	Molecular Function: acetyl-CoA carboxylase activity (GO:0003989);; Molecular Function: ATP binding (GO:0005524);; Biological Process: fatty acid biosynthetic process (GO:0006633);; Molecular Function: zinc ion binding (GO:0008270);; Cellular Component: acetyl-CoA carboxylase complex (GO:0009317);; Cellular Component: chloroplast stroma (GO:0009570);; Molecular Function: transferase activity (GO:0…	K01963|9.39676e-18|pda:8890519|accD, PhdaC_p030; acetyl-CoA carboxylase carboxyl transferase beta; K01963 acetyl-CoA carboxylase carboxyl transferase subunit beta [EC:6.4.1.2] (A)	--	--	Acetyl-coenzyme A carboxylase carboxyl transferase subunit beta, chloroplastic {ECO:0000255|HAMAP-Rule:MF_01395} OS=Platanus occidentalis (Sycamore) PE=3 SV=1	--	--	acetyl-CoA carboxyltransferase beta subunit (chloroplast) [Ananas comosus]
Aco013711.v3	[L]	Replication, recombination and repair	Molecular Function: DNA binding (GO:0003677);; Molecular Function: DNA helicase activity (GO:0003678);; Molecular Function: ATP binding (GO:0005524);; Cellular Component: nucleus (GO:0005634);; Cellular Component: cytoplasm (GO:0005737);; Biological Process: DNA unwinding involved in DNA replication (GO:0006268);; Biological Process: DNA replication initiation (GO:0006270);; Biological Process: D…	K02210|0|pda:103720627|DNA replication licensing factor MCM7; K02210 DNA replication licensing factor MCM7 [EC:3.6.4.12] (A)	[L]	Replication, recombination and repair	DNA replication licensing factor MCM7 GN=MCM7 OS=Oryza sativa subsp. indica (Rice) PE=3 SV=1	--	--	PREDICTED: DNA replication licensing factor MCM7 [Phoenix dactylifera]
PB.5954.2	[R]	General function prediction only	Cellular Component: mitochondrion (GO:0005739);; Biological Process: single-organism cellular process (GO:0044763);;	--	--	--	--	S	Function unknown	PREDICTED: uncharacterized protein LOC103723559 [Phoenix dactylifera]
Aco026062.v3	--	--	--	--	--	--	--	--	--	Os02g0182700 [Oryza sativa Japonica Group]
PB.2021.13	--	--	Molecular Function: sequence-specific DNA binding transcription factor activity (GO:0003700);; Cellular Component: nucleus (GO:0005634);; Biological Process: regulation of transcription, DNA-templated (GO:0006355);; Molecular Function: sequence-specific DNA binding (GO:0043565);;	--	[K]	Transcription	BEL1-like homeodomain protein 3 GN=BLH3 OS=Arabidopsis thaliana (Mouse-ear cress) PE=1 SV=1	K	Transcription	PREDICTED: BEL1-like homeodomain protein 7 [Elaeis guineensis]
PB.8249.2	[T]	Signal transduction mechanisms	Biological Process: regulation of cellular process (GO:0050794);;	K12129|2.3931e-162|mus:103973639|two-component response regulator-like PRR73; K12129 pseudo-response regulator 7 (A)	[K]	Transcription	Two-component response regulator-like PRR73 GN=PRR73 OS=Oryza sativa subsp. indica (Rice) PE=2 SV=2	K	Transcription	PREDICTED: two-component response regulator-like PRR73 [Musa acuminata subsp. malaccensis]
Aco005386.v3	--	--	Molecular Function: inositol 3-alpha-galactosyltransferase activity (GO:0047216);;	K18819|0|pper:PRUPE_ppa008264mg|hypothetical protein; K18819 inositol 3-alpha-galactosyltransferase [EC:2.4.1.123] (A)	[G]	Carbohydrate transport and metabolism	Galactinol synthase 1 GN=GOLS1 OS=Ajuga reptans (Bugle) PE=1 SV=1	--	--	hypothetical protein PRUPE_ppa008264mg [Prunus persica]
PB.6891.2	[M]	Cell wall/membrane/envelope biogenesis	Cellular Component: Golgi membrane (GO:0000139);; Cellular Component: integral component of membrane (GO:0016021);; Molecular Function: transferase activity, transferring glycosyl groups (GO:0016757);;	K13680|0|pda:103718808|probable mannan synthase 4; K13680 beta-mannan synthase [EC:2.4.1.32] (A)	--	--	Probable mannan synthase 4 OS=Oryza sativa subsp. japonica (Rice) PE=2 SV=1	M	Cell wall/membrane/envelope biogenesis	PREDICTED: probable mannan synthase 4 [Phoenix dactylifera]
Aco006556.v3	[G]	Carbohydrate transport and metabolism	Molecular Function: galactokinase activity (GO:0004335);; Molecular Function: ATP binding (GO:0005524);; Cellular Component: cytosol (GO:0005829);; Biological Process: galactose metabolic process (GO:0006012);; Biological Process: D-galacturonate metabolic process (GO:0046396);; Biological Process: carbohydrate phosphorylation (GO:0046835);; Molecular Function: galacturonokinase activity (GO:0047…	K18677|0|bdi:100827240|galacturonokinase; K18677 galacturonokinase [EC:2.7.1.44] (A)	[G]	Carbohydrate transport and metabolism	Galacturonokinase GN=GALAK OS=Arabidopsis thaliana (Mouse-ear cress) PE=1 SV=1	--	--	PREDICTED: galacturonokinase-like isoform X2 [Setaria italica]
Aco015680.v3	[I]	Lipid transport and metabolism	Molecular Function: enoyl-[acyl-carrier-protein] reductase (NADH) activity (GO:0004318);; Molecular Function: copper ion binding (GO:0005507);; Biological Process: fatty acid biosynthetic process (GO:0006633);; Cellular Component: chloroplast stroma (GO:0009570);; Cellular Component: thylakoid (GO:0009579);; Cellular Component: chloroplast envelope (GO:0009941);; Molecular Function: enoyl-[acyl-c…	K00208|0|obr:102719321|enoyl-[acyl-carrier-protein] reductase [NADH] 2, chloroplastic-like; K00208 enoyl-[acyl-carrier protein] reductase I [EC:1.3.1.9 1.3.1.10] (A)	[R]	General function prediction only	Enoyl-[acyl-carrier-protein] reductase [NADH] 1, chloroplastic (Precursor) OS=Oryza sativa subsp. japonica (Rice) PE=2 SV=1	--	--	PREDICTED: enoyl-[acyl-carrier-protein] reductase [NADH] 2, chloroplastic-like [Oryza brachyantha]
Aco013124.v3	[G]	Carbohydrate transport and metabolism	--	K01803|2.64169e-169|mus:103998826|triosephosphate isomerase, chloroplastic-like; K01803 triosephosphate isomerase (TIM) [EC:5.3.1.1] (A)	[G]	Carbohydrate transport and metabolism	Triosephosphate isomerase, chloroplastic (Precursor) OS=Secale cereale (Rye) PE=1 SV=1	--	--	PREDICTED: triosephosphate isomerase, chloroplastic-like [Musa acuminata subsp. malaccensis]
PB.5806.3	[R]	General function prediction only	Molecular Function: transferase activity, transferring phosphorus-containing groups (GO:0016772);;	K08869|8.43415e-148|pda:103713036|uncharacterized aarF domain-containing protein kinase 1; K08869 aarF domain-containing kinase (A)	[R]	General function prediction only	Putative ABC1 protein At2g40090 (Precursor) GN=At2g40090 OS=Arabidopsis thaliana (Mouse-ear cress) PE=2 SV=2	R	General function prediction only	PREDICTED: uncharacterized aarF domain-containing protein kinase 1 [Elaeis guineensis]
PB.2613.2	--	--	--	--	--	--	--	S	Function unknown	PREDICTED: uncharacterized protein LOC103993587 [Musa acuminata subsp. malaccensis]
PB.6318.7	[O]	Posttranslational modification, protein turnover, chaperones	--	--	[O]	Posttranslational modification, protein turnover, chaperones	Katanin p60 ATPase-containing subunit A1 {ECO:0000255|HAMAP-Rule:MF_03023} GN=At1g80350 OS=Arabidopsis thaliana (Mouse-ear cress) PE=1 SV=1	O	Posttranslational modification, protein turnover, chaperones	PREDICTED: uncharacterized protein LOC103718614 isoform X1 [Phoenix dactylifera]
Aco013563.v3	[L]	Replication, recombination and repair	Molecular Function: DNA binding (GO:0003677);; Molecular Function: DNA topoisomerase type I activity (GO:0003917);; Molecular Function: DNA topoisomerase type II (ATP-hydrolyzing) activity (GO:0003918);; Cellular Component: nucleolus (GO:0005730);; Biological Process: DNA replication (GO:0006260);; Biological Process: DNA topological change (GO:0006265);; Biological Process: chromatin remodeling …	K03163|0|pda:103702323|DNA topoisomerase 1-like; K03163 DNA topoisomerase I [EC:5.99.1.2] (A)	[L]	Replication, recombination and repair	DNA topoisomerase 1 GN=TOP1 OS=Arabidopsis thaliana (Mouse-ear cress) PE=1 SV=1	--	--	PREDICTED: LOW QUALITY PROTEIN: DNA topoisomerase 1-like [Phoenix dactylifera]
Aco028874.v3	[R]	General function prediction only	Molecular Function: NAD(P)H dehydrogenase (quinone) activity (GO:0003955);; Cellular Component: plasma membrane (GO:0005886);; Cellular Component: chloroplast stroma (GO:0009570);; Biological Process: response to salt stress (GO:0009651);; Biological Process: defense response to bacterium (GO:0042742);; Biological Process: oxidation-reduction process (GO:0055114);;	--	[R]	General function prediction only	Probable NADPH:quinone oxidoreductase 1 GN=P0431G06.26-1 OS=Oryza sativa subsp. japonica (Rice) PE=2 SV=1	--	--	PREDICTED: NAD(P)H:quinone oxidoreductase-like [Musa acuminata subsp. malaccensis]
PB.8350.2	--	--	--	--	[S]	Function unknown	--	S	Function unknown	PREDICTED: uncharacterized protein C4orf29 homolog [Phoenix dactylifera]
PB.8311.7	[T]	Signal transduction mechanisms	Molecular Function: protein serine/threonine phosphatase activity (GO:0004722);; Biological Process: carbohydrate metabolic process (GO:0005975);; Biological Process: termination of RNA polymerase II transcription (GO:0006369);; Biological Process: protein dephosphorylation (GO:0006470);; Biological Process: cellular response to DNA damage stimulus (GO:0006974);; Biological Process: organelle org…	K06269|8.65077e-130|rcu:RCOM_1482570|serine/threonine protein phosphatase, putative; K06269 serine/threonine-protein phosphatase PP1 catalytic subunit [EC:3.1.3.16] (A)	[TR]	--	Serine/threonine-protein phosphatase PP1 OS=Oryza sativa subsp. japonica (Rice) PE=2 SV=2	T	Signal transduction mechanisms	PREDICTED: serine/threonine-protein phosphatase PP1 isoform X3 [Phoenix dactylifera]
PB.9128.1	[O]	Posttranslational modification, protein turnover, chaperones	Molecular Function: glutathione transferase activity (GO:0004364);; Cellular Component: mitochondrion (GO:0005739);; Biological Process: aromatic amino acid family metabolic process (GO:0009072);; Molecular Function: maleylacetoacetate isomerase activity (GO:0016034);;	K01800|6.29242e-54|obr:102704289|glutathione S-transferase zeta class-like; K01800 maleylacetoacetate isomerase [EC:5.2.1.2] (A)	[O]	Posttranslational modification, protein turnover, chaperones	Glutathione S-transferase zeta class OS=Euphorbia esula (Leafy spurge) PE=2 SV=1	O	Posttranslational modification, protein turnover, chaperones	PREDICTED: glutathione S-transferase zeta class-like [Oryza brachyantha]
PB.7369.3	[O]	Posttranslational modification, protein turnover, chaperones	Molecular Function: prenyltransferase activity (GO:0004659);; Biological Process: response to abscisic acid (GO:0009737);; Biological Process: protein prenylation (GO:0018342);; Biological Process: single-organism cellular process (GO:0044763);; Biological Process: regulation of cellular process (GO:0050794);;	K05954|7.16093e-96|pda:103715282|protein farnesyltransferase subunit beta; K05954 protein farnesyltransferase subunit beta [EC:2.5.1.58] (A)	[O]	Posttranslational modification, protein turnover, chaperones	Protein farnesyltransferase subunit beta GN=FTB OS=Pisum sativum (Garden pea) PE=1 SV=1	O	Posttranslational modification, protein turnover, chaperones	PREDICTED: protein farnesyltransferase subunit beta [Phoenix dactylifera]
PB.9895.1	--	--	Molecular Function: binding (GO:0005488);;	--	[O]	Posttranslational modification, protein turnover, chaperones	--	O	Posttranslational modification, protein turnover, chaperones	PREDICTED: dnaJ homolog subfamily C member 2, partial [Phoenix dactylifera]
PB.5575.2	--	--	Molecular Function: ubiquitin thiolesterase activity (GO:0004221);; Molecular Function: calmodulin binding (GO:0005516);; Biological Process: ubiquitin-dependent protein catabolic process (GO:0006511);; Molecular Function: cysteine-type peptidase activity (GO:0008234);;	K11843|0|pda:103712935|ubiquitin carboxyl-terminal hydrolase 6; K11843 ubiquitin carboxyl-terminal hydrolase 14 [EC:3.4.19.12] (A)	[O]	Posttranslational modification, protein turnover, chaperones	Ubiquitin carboxyl-terminal hydrolase 7 GN=UBP7 OS=Arabidopsis thaliana (Mouse-ear cress) PE=1 SV=1	O	Posttranslational modification, protein turnover, chaperones	PREDICTED: ubiquitin carboxyl-terminal hydrolase 6-like isoform X2 [Elaeis guineensis]
Aco006420.v3	[J]	Translation, ribosomal structure and biogenesis	Molecular Function: aminoacyl-tRNA ligase activity (GO:0004812);; Molecular Function: ATP binding (GO:0005524);; Biological Process: tRNA aminoacylation (GO:0043039);;	K01872|0|pda:103697849|alanine--tRNA ligase-like; K01872 alanyl-tRNA synthetase [EC:6.1.1.7] (A)	[J]	Translation, ribosomal structure and biogenesis	Alanine--tRNA ligase {ECO:0000255|HAMAP-Rule:MF_03133} (Precursor) GN=F14I3.17 OS=Arabidopsis thaliana (Mouse-ear cress) PE=1 SV=3	--	--	PREDICTED: alanine--tRNA ligase-like [Elaeis guineensis]
PB.4215.3	--	--	Cellular Component: 1,3-beta-D-glucan synthase complex (GO:0000148);; Molecular Function: 1,3-beta-D-glucan synthase activity (GO:0003843);; Biological Process: (1->3)-beta-D-glucan biosynthetic process (GO:0006075);;	K11000|0|mus:103994457|callose synthase 3-like isoform X1; K11000 callose synthase [EC:2.4.1.-] (A)	[M]	Cell wall/membrane/envelope biogenesis	Callose synthase 3 GN=T24H18.170 OS=Arabidopsis thaliana (Mouse-ear cress) PE=2 SV=3	M	Cell wall/membrane/envelope biogenesis	PREDICTED: callose synthase 3-like isoform X1 [Musa acuminata subsp. malaccensis]
Aco010188.v3	--	--	--	K01728|2.06465e-08|gmx:100809277|probable pectate lyase 20-like; K01728 pectate lyase [EC:4.2.2.2] (A)	--	--	Probable pectate lyase 8 (Precursor) GN=At3g07010 OS=Arabidopsis thaliana (Mouse-ear cress) PE=2 SV=1	--	--	BnaC05g44980D [Brassica napus]
PB.4661.1	[O]	Posttranslational modification, protein turnover, chaperones	Molecular Function: glutathione transferase activity (GO:0004364);; Cellular Component: mitochondrion (GO:0005739);; Cellular Component: peroxisome (GO:0005777);;	K00799|5.29783e-116|mus:103973270|glutathione S-transferase T1-like; K00799 glutathione S-transferase [EC:2.5.1.18] (A)	[O]	Posttranslational modification, protein turnover, chaperones	Glutathione S-transferase T1 GN=MEE6.28 OS=Arabidopsis thaliana (Mouse-ear cress) PE=2 SV=1	O	Posttranslational modification, protein turnover, chaperones	PREDICTED: glutathione S-transferase T1 isoform X2 [Elaeis guineensis]
Aco013007.v3	[O]	Posttranslational modification, protein turnover, chaperones	--	--	[O]	Posttranslational modification, protein turnover, chaperones	RING-H2 finger protein ATL80 GN=ATL80 OS=Arabidopsis thaliana (Mouse-ear cress) PE=2 SV=1	--	--	PREDICTED: RING-H2 finger protein ATL8 [Phoenix dactylifera]
PB.9729.1	--	--	Molecular Function: zinc ion binding (GO:0008270);;	K11982|1.78357e-52|vvi:100265395|E3 ubiquitin-protein ligase RING1-like; K11982 E3 ubiquitin-protein ligase RNF115/126 [EC:6.3.2.19] (A)	[O]	Posttranslational modification, protein turnover, chaperones	E3 ubiquitin-protein ligase RING1 GN=RING1 OS=Gossypium hirsutum (Upland cotton) PE=1 SV=1	O	Posttranslational modification, protein turnover, chaperones	hypothetical protein PRUPE_ppa008742mg [Prunus persica]
Aco028292.v3	[C]	Energy production and conversion	--	K03935|2.48721e-71|rcu:RCOM_2058820|NADH-ubiquinone oxidoreductase fe-s protein, putative (EC:1.6.99.3); K03935 NADH dehydrogenase (ubiquinone) Fe-S protein 2 [EC:1.6.5.3 1.6.99.3] (A)	[C]	Energy production and conversion	NADH dehydrogenase [ubiquinone] iron-sulfur protein 2 GN=NAD7 OS=Nicotiana sylvestris (Wood tobacco) PE=2 SV=1	--	--	orf155b gene product (mitochondrion) [Beta vulgaris subsp. vulgaris]
PB.6747.6	--	--	Cellular Component: plastid (GO:0009536);; Molecular Function: ADP-ribose diphosphatase activity (GO:0047631);; Molecular Function: NAD binding (GO:0051287);;	--	[T]	Signal transduction mechanisms	Nudix hydrolase 2 GN=MNJ7.24 OS=Arabidopsis thaliana (Mouse-ear cress) PE=1 SV=1	T	Signal transduction mechanisms	PREDICTED: nudix hydrolase 2 isoform X1 [Musa acuminata subsp. malaccensis]
PB.6342.2	[C]	Energy production and conversion	Molecular Function: ATP citrate synthase activity (GO:0003878);; Molecular Function: succinate-CoA ligase (ADP-forming) activity (GO:0004775);; Molecular Function: ATP binding (GO:0005524);; Cellular Component: cytosol (GO:0005829);; Biological Process: acetyl-CoA biosynthetic process (GO:0006085);; Biological Process: protein targeting to vacuole (GO:0006623);; Biological Process: lipid metaboli…	K01648|0|pda:103698046|ATP-citrate synthase alpha chain protein 2; K01648 ATP citrate (pro-S)-lyase [EC:2.3.3.8] (A)	[C]	Energy production and conversion	ATP-citrate synthase alpha chain protein 3 GN=ACLA-3 OS=Oryza sativa subsp. japonica (Rice) PE=2 SV=1	C	Energy production and conversion	PREDICTED: ATP-citrate synthase alpha chain protein 2 isoform X1 [Phoenix dactylifera]
Aco000902.v3	[E]	Amino acid transport and metabolism	Cellular Component: mitochondrion (GO:0005739);; Molecular Function: serine-type peptidase activity (GO:0008236);;	--	[O]	Posttranslational modification, protein turnover, chaperones	--	--	--	PREDICTED: prolyl endopeptidase-like isoform X1 [Elaeis guineensis]
PB.8692.2	[GER]	--	Cellular Component: mitochondrion (GO:0005739);; Biological Process: transport (GO:0006810);; Cellular Component: integral component of membrane (GO:0016021);;	K15287|0|pda:103708553|solute carrier family 35 member F1-like; K15287 solute carrier family 35, member F1/2 (A)	[S]	Function unknown	--	S	Function unknown	PREDICTED: solute carrier family 35 member F1-like isoform X1 [Elaeis guineensis]
PB.7175.1	--	--	Biological Process: cell fate specification (GO:0001708);; Molecular Function: zinc ion binding (GO:0008270);; Biological Process: embryonic pattern specification (GO:0009880);; Biological Process: embryonic meristem initiation (GO:0090421);;	--	--	--	Protein OBERON 3 GN=OBE3 OS=Arabidopsis thaliana (Mouse-ear cress) PE=1 SV=1	R	General function prediction only	PREDICTED: protein OBERON 3-like [Musa acuminata subsp. malaccensis]
PB.3261.3	--	--	--	K07766|7.82548e-37|pda:103723355|nudix hydrolase 17, mitochondrial-like; K07766 diphosphoinositol-polyphosphate diphosphatase [EC:3.6.1.52] (A)	[T]	Signal transduction mechanisms	Nudix hydrolase 17, mitochondrial (Precursor) GN=T8O11.16 OS=Arabidopsis thaliana (Mouse-ear cress) PE=2 SV=1	L	Replication, recombination and repair	PREDICTED: nudix hydrolase 17, mitochondrial [Elaeis guineensis]
Aco002167.v3	--	--	--	--	--	--	--	--	--	PREDICTED: uncharacterized protein LOC105034006 [Elaeis guineensis]
PB.2552.1	[KAD]	--	--	--	[K]	Transcription	Myb-related protein 3R-1 GN=MYB3R-1 OS=Arabidopsis thaliana (Mouse-ear cress) PE=2 SV=1	K	Transcription	PREDICTED: myb-related protein 3R-1 isoform X1 [Elaeis guineensis]
PB.10103.1	--	--	--	--	--	--	C2 and GRAM domain-containing protein At1g03370 GN=At1g03370 OS=Arabidopsis thaliana (Mouse-ear cress) PE=2 SV=4	R	General function prediction only	PREDICTED: multiple C2 and transmembrane domain-containing protein 1-like [Musa acuminata subsp. malaccensis]
Aco014932.v3	--	--	Biological Process: transition metal ion transport (GO:0000041);; Biological Process: phosphorelay signal transduction system (GO:0000160);; Cellular Component: nucleus (GO:0005634);; Cellular Component: cytoplasm (GO:0005737);; Biological Process: embryo sac development (GO:0009553);; Molecular Function: histidine phosphotransfer kinase activity (GO:0009927);; Biological Process: regulation of s…	K14490|7.7795e-81|mus:103972383|histidine-containing phosphotransfer protein 1; K14490 histidine-containing phosphotransfer peotein (A)	[T]	Signal transduction mechanisms	Histidine-containing phosphotransfer protein 1 GN=MIL23.8 OS=Arabidopsis thaliana (Mouse-ear cress) PE=1 SV=1	--	--	PREDICTED: histidine-containing phosphotransfer protein 1 [Musa acuminata subsp. malaccensis]
PB.3054.1	--	--	--	K15202|1.52873e-102|mus:103969057|general transcription factor 3C polypeptide 5-like isoform X1; K15202 general transcription factor 3C polypeptide 5 (transcription factor C subunit 1) (A)	[K]	Transcription	--	K	Transcription	PREDICTED: hypothetical protein isoform X5 [Zea mays]
Aco012788.v3	--	--	Cellular Component: nucleus (GO:0005634);; Cellular Component: mitochondrion (GO:0005739);; Cellular Component: cytosol (GO:0005829);;	K17413|0|pda:103720963|proline-, glutamic acid- and leucine-rich protein 1-like; K17413 small subunit ribosomal protein S35 (A)	[J]	Translation, ribosomal structure and biogenesis	--	--	--	PREDICTED: uncharacterized protein LOC105049066 [Elaeis guineensis]
Aco030610.v3	[C]	Energy production and conversion	Molecular Function: (S)-2-hydroxy-acid oxidase activity (GO:0003973);; Cellular Component: chloroplast (GO:0009507);; Molecular Function: FMN binding (GO:0010181);; Biological Process: oxidation-reduction process (GO:0055114);;	K11517|9.08792e-25|mus:103990342|peroxisomal (S)-2-hydroxy-acid oxidase GLO5; K11517 (S)-2-hydroxy-acid oxidase [EC:1.1.3.15] (A)	[C]	Energy production and conversion	Peroxisomal (S)-2-hydroxy-acid oxidase GLO1 OS=Oryza sativa subsp. japonica (Rice) PE=1 SV=1	--	--	PREDICTED: peroxisomal (S)-2-hydroxy-acid oxidase GLO5 [Musa acuminata subsp. malaccensis]
Aco029408.v3	--	--	Molecular Function: zinc ion binding (GO:0008270);; Cellular Component: membrane (GO:0016020);;	--	[O]	Posttranslational modification, protein turnover, chaperones	E3 ubiquitin-protein ligase At1g12760 GN=At1g12760 OS=Arabidopsis thaliana (Mouse-ear cress) PE=1 SV=1	--	--	PREDICTED: E3 ubiquitin-protein ligase At1g12760-like [Phoenix dactylifera]
PB.9745.5	[V]	Defense mechanisms	Molecular Function: nucleotide binding (GO:0000166);; Biological Process: metabolic process (GO:0008152);; Cellular Component: membrane (GO:0016020);; Molecular Function: ATPase activity (GO:0016887);;	--	[Q]	Secondary metabolites biosynthesis, transport and catabolism	ABC transporter G family member 15 GN=MSA6.13 OS=Arabidopsis thaliana (Mouse-ear cress) PE=2 SV=2	Q	Secondary metabolites biosynthesis, transport and catabolism	PREDICTED: ABC transporter G family member 15-like [Phoenix dactylifera]
PB.80.8	[R]	General function prediction only	--	--	--	--	Transcription initiation factor TFIID subunit 5 GN=TAF5 OS=Arabidopsis thaliana (Mouse-ear cress) PE=1 SV=1	R	General function prediction only	PREDICTED: uncharacterized WD repeat-containing protein C2A9.03-like isoform X2 [Elaeis guineensis]
Aco027068.v3	--	--	--	K12864|5.71765e-16|pda:103723755|beta-catenin-like protein 1; K12864 beta-catenin-like protein 1 (A)	[S]	Function unknown	--	--	--	PREDICTED: beta-catenin-like protein 1 [Tarenaya hassleriana]
Aco014285.v3	--	--	Molecular Function: sequence-specific DNA binding transcription factor activity (GO:0003700);; Cellular Component: nucleus (GO:0005634);; Cellular Component: mitochondrion (GO:0005739);; Biological Process: regulation of transcription, DNA-templated (GO:0006355);; Biological Process: response to water deprivation (GO:0009414);; Cellular Component: plastid (GO:0009536);; Biological Process: jasmon…	--	--	--	--	--	--	PREDICTED: uncharacterized protein LOC105040183 [Elaeis guineensis]
Aco013593.v3	--	--	Molecular Function: ubiquitin-protein transferase activity (GO:0004842);; Molecular Function: zinc ion binding (GO:0008270);; Cellular Component: plastid (GO:0009536);; Biological Process: response to wounding (GO:0009611);; Biological Process: cytokinin metabolic process (GO:0009690);; Biological Process: jasmonic acid mediated signaling pathway (GO:0009867);; Biological Process: protein ubiquit…	K16280|0|zma:100501644|hypothetical protein; K16280 E3 ubiquitin-protein ligase RGLG [EC:6.3.2.19] (A)	[T]	Signal transduction mechanisms	E3 ubiquitin-protein ligase RGLG1 GN=RGLG1 OS=Arabidopsis thaliana (Mouse-ear cress) PE=1 SV=1	--	--	hypothetical protein [Zea mays]
Aco001872.v3	--	--	Biological Process: DNA damage checkpoint (GO:0000077);; Biological Process: DNA repair (GO:0006281);; Cellular Component: checkpoint clamp complex (GO:0030896);;	K10994|9.25395e-15|pda:103707275|cell cycle checkpoint control protein RAD9A; K10994 cell cycle checkpoint control protein RAD9A [EC:3.1.11.2] (A)	[DL]	--	--	--	--	hypothetical protein JCGZ_23314 [Jatropha curcas]
Aco008909.v3	[O]	Posttranslational modification, protein turnover, chaperones	Molecular Function: ATP binding (GO:0005524);; Cellular Component: cytoplasm (GO:0005737);; Biological Process: protein refolding (GO:0042026);;	K04077|0|pda:103722141|chaperonin CPN60-2, mitochondrial; K04077 chaperonin GroEL (A)	[O]	Posttranslational modification, protein turnover, chaperones	Chaperonin CPN60-2, mitochondrial (Precursor) GN=CPN60-2 OS=Cucurbita maxima (Pumpkin) PE=1 SV=1	--	--	PREDICTED: chaperonin CPN60-2, mitochondrial [Elaeis guineensis]
PB.4043.1	[I]	Lipid transport and metabolism	Molecular Function: iron ion binding (GO:0005506);; Cellular Component: endoplasmic reticulum (GO:0005783);; Biological Process: fatty acid biosynthetic process (GO:0006633);; Biological Process: wax biosynthetic process (GO:0010025);; Biological Process: cutin biosynthetic process (GO:0010143);; Cellular Component: integral component of membrane (GO:0016021);; Molecular Function: oxidoreductase …	K15404|0|mus:103971700|protein ECERIFERUM 1-like; K15404 aldehyde decarbonylase [EC:4.1.99.5] (A)	--	--	Protein ECERIFERUM 1 GN=CER1 OS=Arabidopsis thaliana (Mouse-ear cress) PE=1 SV=1	I	Lipid transport and metabolism	PREDICTED: protein ECERIFERUM 1-like [Elaeis guineensis]
PB.8546.6	--	--	Molecular Function: DNA binding (GO:0003677);; Molecular Function: sequence-specific DNA binding transcription factor activity (GO:0003700);; Cellular Component: nucleus (GO:0005634);; Biological Process: regulation of transcription, DNA-templated (GO:0006355);; Molecular Function: zinc ion binding (GO:0008270);; Biological Process: negative regulation of flower development (GO:0009910);; Molecul…	--	[R]	General function prediction only	Protein SUPPRESSOR OF FRI 4 GN=SUF4 OS=Arabidopsis thaliana (Mouse-ear cress) PE=1 SV=1	R	General function prediction only	PREDICTED: protein SUPPRESSOR OF FRI 4-like isoform X2 [Musa acuminata subsp. malaccensis]
Aco001689.v3	--	--	--	K10768|3.95554e-53|mus:103998188|alpha-ketoglutarate-dependent dioxygenase alkB homolog 6; K10768 alkylated DNA repair protein alkB homolog 6 [EC:1.14.11.-] (A)	[S]	Function unknown	--	--	--	PREDICTED: alpha-ketoglutarate-dependent dioxygenase alkB homolog 6 [Musa acuminata subsp. malaccensis]
PB.7715.2	--	--	Biological Process: metabolic process (GO:0008152);; Molecular Function: oxidoreductase activity (GO:0016491);;	--	[CR]	--	--	C	Energy production and conversion	PREDICTED: zeaxanthin epoxidase, chloroplastic-like isoform X3 [Elaeis guineensis]
Aco001750.v3	[U]	Intracellular trafficking, secretion, and vesicular transport	Biological Process: anion transport (GO:0006820);; Biological Process: intracellular protein transport (GO:0006886);; Cellular Component: intracellular part (GO:0044424);; Biological Process: regulation of biological process (GO:0050789);; Biological Process: nitrogen compound transport (GO:0071705);;	--	[U]	Intracellular trafficking, secretion, and vesicular transport	Importin subunit alpha-4 {ECO:0000305} OS=Arabidopsis thaliana (Mouse-ear cress) PE=1 SV=1	--	--	PREDICTED: importin subunit alpha-1a-like [Musa acuminata subsp. malaccensis]
Aco004490.v3	--	--	Cellular Component: nucleus (GO:0005634);;	--	--	--	Transcription factor bHLH144 OS=Arabidopsis thaliana (Mouse-ear cress) PE=1 SV=1	--	--	PREDICTED: transcription factor bHLH144-like [Phoenix dactylifera]
Aco022038.v3	--	--	Biological Process: maltose metabolic process (GO:0000023);; Molecular Function: methyltransferase activity (GO:0008168);; Biological Process: mRNA modification (GO:0016556);; Biological Process: starch biosynthetic process (GO:0019252);; Biological Process: methylation (GO:0032259);;	--	[IR]	--	--	--	--	PREDICTED: uncharacterized protein LOC105031939 [Elaeis guineensis]
Aco008336.v3	[R]	General function prediction only	Molecular Function: RNA binding (GO:0003723);; Cellular Component: plasma membrane (GO:0005886);; Molecular Function: methyltransferase activity (GO:0008168);; Biological Process: methylation (GO:0032259);;	--	--	--	--	--	--	PREDICTED: uncharacterized protein LOC103721448 isoform X1 [Phoenix dactylifera]
PB.5024.2	--	--	Biological Process: sulfur amino acid metabolic process (GO:0000096);; Biological Process: fatty acid biosynthetic process (GO:0006633);; Biological Process: coenzyme metabolic process (GO:0006732);; Biological Process: phosphate-containing compound metabolic process (GO:0006796);; Biological Process: signal transduction (GO:0007165);; Biological Process: cellular amino acid biosynthetic process …	--	--	--	Rhodanese-like domain-containing protein 4, chloroplastic (Precursor) GN=F2N1.31 OS=Arabidopsis thaliana (Mouse-ear cress) PE=1 SV=2	S	Function unknown	PREDICTED: rhodanese-like domain-containing protein 4, chloroplastic [Elaeis guineensis]
PB.6986.4	--	--	Molecular Function: GTPase activity (GO:0003924);; Molecular Function: signal transducer activity (GO:0004871);; Molecular Function: GTP binding (GO:0005525);; Biological Process: GTP catabolic process (GO:0006184);; Biological Process: G-protein coupled receptor signaling pathway (GO:0007186);; Molecular Function: G-protein beta/gamma-subunit complex binding (GO:0031683);; Molecular Function: me…	K04640|0|pda:103701967|guanine nucleotide-binding protein alpha-1 subunit; K04640 guanine nucleotide-binding protein subunit alpha, other (A)	[DT]	--	Guanine nucleotide-binding protein alpha-2 subunit GN=GPA2 OS=Pisum sativum (Garden pea) PE=2 SV=1	1394	G protein, alpha subunit	PREDICTED: guanine nucleotide-binding protein alpha-2 subunit-like isoform X2 [Phoenix dactylifera]
Aco024911.v3	--	--	--	--	[O]	Posttranslational modification, protein turnover, chaperones	--	--	--	PREDICTED: prolyl endopeptidase-like isoform X1 [Nelumbo nucifera]
PB.4737.3	--	--	Cellular Component: integral component of membrane (GO:0016021);; Cellular Component: cytoplasmic membrane-bounded vesicle (GO:0016023);; Biological Process: transmembrane transport (GO:0055085);;	--	[P]	Inorganic ion transport and metabolism	--	P	Inorganic ion transport and metabolism	PREDICTED: putative transporter arsB isoform X2 [Phoenix dactylifera]
PB.6715.1	--	--	Cellular Component: mitochondrion (GO:0005739);;	--	--	--	--	S	Function unknown	PREDICTED: uncharacterized protein LOC105050184 isoform X1 [Elaeis guineensis]
Aco024738.v3	[R]	General function prediction only	Molecular Function: metalloendopeptidase activity (GO:0004222);; Cellular Component: mitochondrion (GO:0005739);; Biological Process: proteolysis (GO:0006508);; Molecular Function: zinc ion binding (GO:0008270);; Cellular Component: chloroplast (GO:0009507);;	--	[O]	Posttranslational modification, protein turnover, chaperones	Ubiquinol-cytochrome-c reductase complex core protein I, mitochondrial (Precursor) OS=Euglena gracilis PE=2 SV=1	--	--	PREDICTED: uncharacterized protein LOC105037879 isoform X1 [Elaeis guineensis]
PB.8402.3	[RTKL]	--	Molecular Function: protein serine/threonine kinase activity (GO:0004674);; Molecular Function: ATP binding (GO:0005524);; Biological Process: protein phosphorylation (GO:0006468);; Cellular Component: integral component of membrane (GO:0016021);;	--	--	--	Protein NSP-INTERACTING KINASE 1 (Precursor) GN=NIK1 OS=Arabidopsis thaliana (Mouse-ear cress) PE=1 SV=1	T	Signal transduction mechanisms	PREDICTED: protein NSP-INTERACTING KINASE 1-like [Elaeis guineensis]
Aco007288.v3	[O]	Posttranslational modification, protein turnover, chaperones	--	K03094|4.17261e-38|mus:103985461|SKP1-like protein 1B; K03094 S-phase kinase-associated protein 1 (A)	[O]	Posttranslational modification, protein turnover, chaperones	SKP1-like protein 1B GN=MJC20.30 OS=Arabidopsis thaliana (Mouse-ear cress) PE=1 SV=1	--	--	PREDICTED: SKP1-like protein 1B [Musa acuminata subsp. malaccensis]
Aco012003.v3	--	--	Biological Process: transcription, DNA-templated (GO:0006351);;	K09287|7.85912e-106|pda:103701915|AP2/ERF and B3 domain-containing transcription repressor RAV2-like; K09287 RAV-like factor (A)	--	--	AP2/ERF and B3 domain-containing transcription repressor RAV2 OS=Arabidopsis thaliana (Mouse-ear cress) PE=2 SV=1	--	--	PREDICTED: AP2/ERF and B3 domain-containing transcription factor RAV1 [Nicotiana tomentosiformis]
PB.6966.1	[S]	Function unknown	Cellular Component: chromoplast (GO:0009509);; Cellular Component: chloroplast thylakoid (GO:0009534);; Cellular Component: chloroplast envelope (GO:0009941);; Biological Process: regulation of proton transport (GO:0010155);; Cellular Component: membrane (GO:0016020);; Biological Process: carotenoid biosynthetic process (GO:0016117);; Biological Process: carotene biosynthetic process (GO:0016120)…	K02293|0|sita:101771481|phytoene dehydrogenase, chloroplastic/chromoplastic-like; K02293 15-cis-phytoene desaturase [EC:1.3.5.5] (A)	[Q]	Secondary metabolites biosynthesis, transport and catabolism	Phytoene dehydrogenase, chloroplastic/chromoplastic (Precursor) GN=PDS1 OS=Narcissus pseudonarcissus (Daffodil) PE=1 SV=1	H	Coenzyme transport and metabolism	PREDICTED: phytoene dehydrogenase, chloroplastic/chromoplastic isoform X1 [Elaeis guineensis]
PB.3919.6	--	--	Cellular Component: plasma membrane (GO:0005886);; Biological Process: protein transport (GO:0015031);; Cellular Component: integral component of membrane (GO:0016021);; Cellular Component: transport vesicle membrane (GO:0030658);;	--	[U]	Intracellular trafficking, secretion, and vesicular transport	Secretory carrier-associated membrane protein 2 OS=Oryza sativa subsp. japonica (Rice) PE=2 SV=1	U	Intracellular trafficking, secretion, and vesicular transport	PREDICTED: secretory carrier-associated membrane protein 1-like [Phoenix dactylifera]
Aco026842.v3	--	--	Molecular Function: nucleic acid binding (GO:0003676);; Biological Process: nucleobase-containing compound metabolic process (GO:0006139);; Molecular Function: nucleotidyltransferase activity (GO:0016779);;	--	--	--	DNA polymerase OS=Zea mays (Maize) PE=3 SV=1	--	--	hypothetical protein M569_01793, partial [Genlisea aurea]
PB.7690.3	[RTKL]	--	Molecular Function: kinase activity (GO:0016301);;	--	--	--	Leucine-rich repeat receptor-like serine/threonine-protein kinase BAM1 (Precursor) GN=BAM1 OS=Arabidopsis thaliana (Mouse-ear cress) PE=1 SV=1	T	Signal transduction mechanisms	PREDICTED: receptor-like protein kinase HSL1 [Elaeis guineensis]
Aco010908.v3	--	--	Molecular Function: DNA binding (GO:0003677);; Molecular Function: sequence-specific DNA binding transcription factor activity (GO:0003700);; Cellular Component: nucleus (GO:0005634);; Biological Process: regulation of transcription, DNA-templated (GO:0006355);;	--	--	--	Ethylene-responsive transcription factor RAP2-2 GN=MLN21.1 OS=Arabidopsis thaliana (Mouse-ear cress) PE=1 SV=2	--	--	PREDICTED: pathogenesis-related genes transcriptional activator PTI6-like [Elaeis guineensis]
Aco004024.v3	--	--	--	--	--	--	--	--	--	PREDICTED: LOW QUALITY PROTEIN: uncharacterized protein LOC103710984 [Phoenix dactylifera]
Aco024427.v3	--	--	--	--	--	--	U-box domain-containing protein 62 GN=PUB62 OS=Arabidopsis thaliana (Mouse-ear cress) PE=2 SV=1	--	--	PREDICTED: uncharacterized protein LOC105055393 isoform X1 [Elaeis guineensis]
PB.9882.2	--	--	Molecular Function: metal ion binding (GO:0046872);;	K10666|1.56688e-41|pda:103705035|E3 ubiquitin-protein ligase RNF8-B-like; K10666 E3 ubiquitin-protein ligase RNF5 [EC:6.3.2.19] (A)	[O]	Posttranslational modification, protein turnover, chaperones	E3 ubiquitin-protein ligase RMA1H1 GN=RMA1H1 OS=Capsicum annuum (Bell pepper) PE=1 SV=1	O	Posttranslational modification, protein turnover, chaperones	PREDICTED: E3 ubiquitin-protein ligase RNF8-B-like [Phoenix dactylifera]
PB.5806.1	--	--	Molecular Function: transferase activity, transferring phosphorus-containing groups (GO:0016772);;	K08869|4.29471e-27|dosa:Os11t0549686-00|Os11g0549686; Similar to ABC1 family protein.; K08869 aarF domain-containing kinase (A)	[R]	General function prediction only	--	R	General function prediction only	ABC1 family protein [Oryza sativa Japonica Group]
PB.1336.2	[RTKL]	--	Molecular Function: protein serine/threonine kinase activity (GO:0004674);; Molecular Function: protein tyrosine kinase activity (GO:0004713);; Molecular Function: calcium ion binding (GO:0005509);; Molecular Function: ATP binding (GO:0005524);; Biological Process: protein phosphorylation (GO:0006468);; Cellular Component: membrane (GO:0016020);; Cellular Component: cytoplasmic membrane-bounded v…	--	--	--	Wall-associated receptor kinase 3 (Precursor) GN=WAK3 OS=Arabidopsis thaliana (Mouse-ear cress) PE=2 SV=2	T	Signal transduction mechanisms	PREDICTED: putative wall-associated receptor kinase-like 16 [Phoenix dactylifera]
Aco028395.v3	--	--	--	--	[KB]	--	Methyl-CpG-binding domain-containing protein 4 GN=MBD4 OS=Arabidopsis thaliana (Mouse-ear cress) PE=2 SV=1	--	--	PREDICTED: uncharacterized protein LOC103710935 [Phoenix dactylifera]
PB.9191.1	[R]	General function prediction only	Cellular Component: plastid (GO:0009536);; Molecular Function: adenyl nucleotide binding (GO:0030554);;	--	--	--	CBS domain-containing protein CBSCBSPB3 GN=CBSCBSPB3 OS=Arabidopsis thaliana (Mouse-ear cress) PE=1 SV=1	S	Function unknown	PREDICTED: CBS domain-containing protein CBSCBSPB3 [Phoenix dactylifera]
PB.3695.1	--	--	Cellular Component: cell wall (GO:0005618);; Biological Process: intracellular protein transport (GO:0006886);; Molecular Function: Ran GTPase binding (GO:0008536);;	--	[YU]	--	--	3235	HEAT repeat	PREDICTED: importin-5 isoform X1 [Elaeis guineensis]
PB.8934.7	--	--	--	K18464|6.04186e-70|pda:103712390|WASH complex subunit strumpellin homolog; K18464 WASH complex subunit strumpellin (A)	[S]	Function unknown	--	S	Function unknown	PREDICTED: LOW QUALITY PROTEIN: WASH complex subunit strumpellin homolog [Phoenix dactylifera]
PB.5860.7	[R]	General function prediction only	--	K13201|9.77985e-92|pda:103702254|oligouridylate-binding protein 1B-like; K13201 nucleolysin TIA-1/TIAR (A)	[R]	General function prediction only	Oligouridylate-binding protein 1B GN=UBP1B OS=Arabidopsis thaliana (Mouse-ear cress) PE=1 SV=1	R	General function prediction only	PREDICTED: oligouridylate-binding protein 1B-like isoform X1 [Elaeis guineensis]
PB.5893.1	[R]	General function prediction only	Molecular Function: nucleotide binding (GO:0000166);; Cellular Component: nucleus (GO:0005634);; Cellular Component: mitochondrion (GO:0005739);; Molecular Function: poly(A) binding (GO:0008143);; Biological Process: vernalization response (GO:0010048);;	--	[R]	General function prediction only	Polyadenylate-binding protein RBP47B&apos; GN=RBP47B&apos; OS=Arabidopsis thaliana (Mouse-ear cress) PE=2 SV=1	A	RNA processing and modification	PREDICTED: polyadenylate-binding protein RBP47B&apos; [Musa acuminata subsp. malaccensis]
Aco028774.v3	--	--	--	--	[O]	Posttranslational modification, protein turnover, chaperones	Aspartic proteinase nepenthesin-1 (Precursor) GN=nep1 OS=Nepenthes gracilis (Slender pitcher plant) PE=1 SV=1	--	--	PREDICTED: aspartic proteinase nepenthesin-1-like [Nelumbo nucifera]
PB.7618.1	[OC]	--	Biological Process: glycerol ether metabolic process (GO:0006662);; Molecular Function: enzyme activator activity (GO:0008047);; Molecular Function: electron carrier activity (GO:0009055);; Cellular Component: chloroplast thylakoid (GO:0009534);; Cellular Component: chloroplast stroma (GO:0009570);; Molecular Function: protein disulfide oxidoreductase activity (GO:0015035);; Molecular Function: o…	--	[O]	Posttranslational modification, protein turnover, chaperones	Thioredoxin Y, chloroplastic (Precursor) OS=Oryza sativa subsp. japonica (Rice) PE=3 SV=2	O	Posttranslational modification, protein turnover, chaperones	PREDICTED: thioredoxin Y, chloroplastic-like [Elaeis guineensis]
PB.3715.2	--	--	Molecular Function: metalloendopeptidase activity (GO:0004222);; Biological Process: proteolysis (GO:0006508);; Cellular Component: plastid (GO:0009536);; Molecular Function: metal ion binding (GO:0046872);;	K01408|0|pda:103717655|zinc-metallopeptidase, peroxisomal-like; K01408 insulysin [EC:3.4.24.56] (A)	[O]	Posttranslational modification, protein turnover, chaperones	Zinc-metallopeptidase, peroxisomal GN=PXM16 OS=Arabidopsis thaliana (Mouse-ear cress) PE=2 SV=1	O	Posttranslational modification, protein turnover, chaperones	PREDICTED: zinc-metallopeptidase, peroxisomal [Elaeis guineensis]
PB.2611.6	[RTKL]	--	--	K08287|4.13288e-120|mus:103972503|serine/threonine-protein kinase AFC2-like isoform X1; K08287 dual-specificity kinase [EC:2.7.12.1] (A)	[T]	Signal transduction mechanisms	Serine/threonine-protein kinase AFC2 GN=AFC2 OS=Arabidopsis thaliana (Mouse-ear cress) PE=1 SV=1	T	Signal transduction mechanisms	PREDICTED: serine/threonine-protein kinase AFC2-like isoform X2 [Musa acuminata subsp. malaccensis]
Aco002203.v3	--	--	Cellular Component: mitochondrial matrix (GO:0005759);;	--	[C]	Energy production and conversion	--	--	--	PREDICTED: uncharacterized protein At2g39795, mitochondrial-like [Musa acuminata subsp. malaccensis]
Aco018885.v3	--	--	--	--	--	--	Xyloglucan endotransglucosylase/hydrolase protein 22 (Precursor) GN=MUA2.13 OS=Arabidopsis thaliana (Mouse-ear cress) PE=1 SV=1	--	--	PREDICTED: xyloglucan endotransglucosylase/hydrolase protein 22-like [Elaeis guineensis]
Aco013155.v3	[V]	Defense mechanisms	--	--	[Q]	Secondary metabolites biosynthesis, transport and catabolism	ABC transporter G family member 14 OS=Arabidopsis thaliana (Mouse-ear cress) PE=2 SV=1	--	--	PREDICTED: ABC transporter G family member 14-like isoform X2 [Elaeis guineensis]
PB.1320.1	--	--	Molecular Function: phosphorelay response regulator activity (GO:0000156);; Biological Process: phosphorelay signal transduction system (GO:0000160);; Cellular Component: mitochondrion (GO:0005739);; Biological Process: regulation of transcription, DNA-templated (GO:0006355);; Cellular Component: chloroplast inner membrane (GO:0009706);; Biological Process: intracellular signal transduction (GO:0…	--	--	--	--	S	Function unknown	PREDICTED: uncharacterized protein LOC105053711 isoform X1 [Elaeis guineensis]
PB.3127.3	--	--	Biological Process: cellular process (GO:0009987);;	--	--	--	--	R	General function prediction only	PREDICTED: protein NRDE2 homolog [Nelumbo nucifera]
PB.4224.1	--	--	--	--	--	--	Protein NLP1 OS=Oryza sativa subsp. japonica (Rice) PE=2 SV=1	K	Transcription	PREDICTED: protein NLP1-like isoform X2 [Elaeis guineensis]
PB.10152.3	--	--	Biological Process: intracellular protein transport (GO:0006886);; Biological Process: vesicle-mediated transport (GO:0016192);; Cellular Component: membrane coat (GO:0030117);;	--	[J]	Translation, ribosomal structure and biogenesis	--	J	Translation, ribosomal structure and biogenesis	PREDICTED: translational activator GCN1 [Elaeis guineensis]
PB.9438.2	--	--	--	--	[R]	General function prediction only	Uncharacterized protein At2g02148 GN=At2g02148 OS=Arabidopsis thaliana (Mouse-ear cress) PE=2 SV=1	R	General function prediction only	PREDICTED: uncharacterized protein At2g02148 isoform X1 [Nelumbo nucifera]
Aco015840.v3	--	--	Molecular Function: zinc ion binding (GO:0008270);;	K11968|0|mus:103988850|probable E3 ubiquitin-protein ligase ARI2; K11968 ariadne-1 (A)	[O]	Posttranslational modification, protein turnover, chaperones	Probable E3 ubiquitin-protein ligase ARI2 GN=ARI2 OS=Arabidopsis thaliana (Mouse-ear cress) PE=2 SV=1	--	--	PREDICTED: LOW QUALITY PROTEIN: probable E3 ubiquitin-protein ligase ARI2 [Elaeis guineensis]
PB.9138.3	[H]	Coenzyme transport and metabolism	Biological Process: maltose metabolic process (GO:0000023);; Molecular Function: ferrochelatase activity (GO:0004325);; Biological Process: pentose-phosphate shunt (GO:0006098);; Biological Process: heme biosynthetic process (GO:0006783);; Cellular Component: chloroplast (GO:0009507);; Biological Process: carotenoid biosynthetic process (GO:0016117);; Biological Process: methylglyoxal catabolic p…	K01772|0|pda:103704785|ferrochelatase-2, chloroplastic; K01772 ferrochelatase [EC:4.99.1.1] (A)	[H]	Coenzyme transport and metabolism	Ferrochelatase-2, chloroplastic (Precursor) GN=HEMH OS=Oryza sativa subsp. indica (Rice) PE=2 SV=2	H	Coenzyme transport and metabolism	PREDICTED: ferrochelatase-2, chloroplastic [Elaeis guineensis]
PB.7358.6	--	--	--	--	--	--	--	S	Function unknown	PREDICTED: uncharacterized protein LOC105047180 [Elaeis guineensis]
PB.2938.4	--	--	--	K12896|6.58949e-08|obr:102702013|serine/arginine-rich splicing factor RSZ21A-like; K12896 splicing factor, arginine/serine-rich 7 (A)	[A]	RNA processing and modification	Serine/arginine-rich splicing factor RSZ21A OS=Oryza sativa subsp. japonica (Rice) PE=2 SV=1	A	RNA processing and modification	PREDICTED: serine/arginine-rich splicing factor RSZ21A-like [Oryza brachyantha]
Aco004124.v3	[R]	General function prediction only	Molecular Function: oxidoreductase activity (GO:0016491);; Biological Process: oxidation-reduction process (GO:0055114);;	--	[GQ]	--	Uncharacterized oxidoreductase At4g09670 GN=At4g09670 OS=Arabidopsis thaliana (Mouse-ear cress) PE=1 SV=1	--	--	PREDICTED: uncharacterized oxidoreductase At4g09670 [Musa acuminata subsp. malaccensis]
Aco021663.v3	--	--	Molecular Function: DNA binding (GO:0003677);; Cellular Component: nucleus (GO:0005634);; Biological Process: regulation of transcription, DNA-templated (GO:0006355);; Biological Process: multicellular organismal development (GO:0007275);;	--	--	--	Transcription factor PCF2 OS=Oryza sativa subsp. japonica (Rice) PE=1 SV=1	--	--	PREDICTED: transcription factor PCF2-like [Phoenix dactylifera]
Aco009986.v3	--	--	Molecular Function: DNA binding (GO:0003677);; Molecular Function: sequence-specific DNA binding transcription factor activity (GO:0003700);; Cellular Component: nucleus (GO:0005634);; Biological Process: regulation of transcription, DNA-templated (GO:0006355);;	K09286|1.46291e-20|pop:POPTR_0003s04920g|POPTRDRAFT_645979; hypothetical protein; K09286 EREBP-like factor (A)	--	--	Dehydration-responsive element-binding protein 3 GN=F15N18.180 OS=Arabidopsis thaliana (Mouse-ear cress) PE=2 SV=1	--	--	PREDICTED: ethylene-responsive transcription factor TINY-like [Populus euphratica]
PB.3810.3	[R]	General function prediction only	Molecular Function: dioxygenase activity (GO:0051213);;	--	[QR]	--	Gibberellin 3-beta-dioxygenase 4 GN=GA3OX4 OS=Arabidopsis thaliana (Mouse-ear cress) PE=1 SV=1	Q	Secondary metabolites biosynthesis, transport and catabolism	PREDICTED: gibberellin 3-beta-dioxygenase 4-like [Phoenix dactylifera]
Aco017617.v3	--	--	Molecular Function: DNA binding (GO:0003677);; Cellular Component: mitochondrion (GO:0005739);; Biological Process: regulation of transcription, DNA-templated (GO:0006355);;	K04498|2.06471e-164|pda:103701953|histone acetyltransferase HAC1-like; K04498 E1A/CREB-binding protein [EC:2.3.1.48] (A)	[K]	Transcription	Probable histone acetyltransferase HAC-like 3 OS=Oryza sativa subsp. japonica (Rice) PE=2 SV=2	--	--	PREDICTED: histone acetyltransferase HAC1-like isoform X1 [Phoenix dactylifera]
Aco017554.v3	--	--	--	--	--	--	--	--	--	PREDICTED: uncharacterized protein LOC105034000 [Elaeis guineensis]
PB.2383.1	--	--	--	--	[P]	Inorganic ion transport and metabolism	Protein tesmin/TSO1-like CXC 2 OS=Arabidopsis thaliana (Mouse-ear cress) PE=1 SV=1	P	Inorganic ion transport and metabolism	PREDICTED: CRC domain-containing protein TSO1-like [Elaeis guineensis]
PB.6081.1	--	--	Molecular Function: protein kinase activity (GO:0004672);; Molecular Function: ATP binding (GO:0005524);; Biological Process: protein phosphorylation (GO:0006468);;	--	--	--	Probable serine/threonine-protein kinase At5g41260 GN=At5g41260 OS=Arabidopsis thaliana (Mouse-ear cress) PE=1 SV=1	T	Signal transduction mechanisms	PREDICTED: probable serine/threonine-protein kinase At5g41260 isoform X3 [Musa acuminata subsp. malaccensis]
Aco016322.v3	[R]	General function prediction only	--	K07052|4.88195e-108|pda:103719198|uncharacterized LOC103719198; K07052 (A)	--	--	--	--	--	PREDICTED: uncharacterized protein LOC103719198 [Phoenix dactylifera]
Aco009063.v3	--	--	Molecular Function: inorganic phosphate transmembrane transporter activity (GO:0005315);; Biological Process: glucose catabolic process (GO:0006007);; Biological Process: purine nucleobase transport (GO:0006863);; Biological Process: vacuole organization (GO:0007033);; Cellular Component: plastid (GO:0009536);; Biological Process: embryo sac development (GO:0009553);; Biological Process: embryo d…	K15283|1.91969e-170|tcc:TCM_030978|Glucose 6-phosphate/phosphate translocator 1 isoform 1; K15283 solute carrier family 35, member E1 (A)	[GE]	--	Glucose-6-phosphate/phosphate translocator 2, chloroplastic (Precursor) GN=GPT2 OS=Arabidopsis thaliana (Mouse-ear cress) PE=2 SV=2	--	--	PREDICTED: glucose-6-phosphate/phosphate translocator 2, chloroplastic-like [Nelumbo nucifera]
Aco021624.v3	--	--	--	--	--	--	--	--	--	PREDICTED: uncharacterized protein LOC105046482 [Elaeis guineensis]
PB.9387.3	--	--	--	K12173|2.45777e-57|mus:103979394|BRCA1-A complex subunit BRE; K12173 BRCA1-A complex subunit BRE (A)	--	--	--	S	Function unknown	PREDICTED: BRCA1-A complex subunit BRE [Musa acuminata subsp. malaccensis]
PB.1817.2	[RTKL]	--	Molecular Function: protein serine/threonine kinase activity (GO:0004674);; Molecular Function: ATP binding (GO:0005524);; Biological Process: protein phosphorylation (GO:0006468);; Molecular Function: tau-protein kinase activity (GO:0050321);;	K03083|0|pda:103701033|shaggy-related protein kinase alpha-like; K03083 glycogen synthase kinase 3 beta [EC:2.7.11.26] (A)	[G]	Carbohydrate transport and metabolism	Glycogen synthase kinase-3 homolog MsK-3 GN=MSK-3 OS=Medicago sativa (Alfalfa) PE=2 SV=2	T	Signal transduction mechanisms	PREDICTED: shaggy-related protein kinase alpha [Elaeis guineensis]
Aco007989.v3	[G]	Carbohydrate transport and metabolism	Biological Process: carbohydrate metabolic process (GO:0005975);; Molecular Function: mannan endo-1,4-beta-mannosidase activity (GO:0016985);;	--	--	--	Mannan endo-1,4-beta-mannosidase 5 (Precursor) GN=MAN5 OS=Solanum lycopersicum (Tomato) PE=2 SV=1	--	--	PREDICTED: mannan endo-1,4-beta-mannosidase 5-like [Musa acuminata subsp. malaccensis]
PB.4991.7	--	--	--	--	--	--	SCAR-like protein 2 GN=OSJNBa0016I09.25 OS=Oryza sativa subsp. japonica (Rice) PE=2 SV=1	S	Function unknown	PREDICTED: SCAR-like protein 2 isoform X2 [Elaeis guineensis]
Aco030953.v3	[P]	Inorganic ion transport and metabolism	Molecular Function: calcium:sodium antiporter activity (GO:0005432);; Cellular Component: plasma membrane (GO:0005886);; Biological Process: high-affinity potassium ion import (GO:0010163);; Molecular Function: potassium ion transmembrane transporter activity (GO:0015079);; Cellular Component: integral component of membrane (GO:0016021);; Cellular Component: nuclear periphery (GO:0034399);; Biolo…	K13754|0|pda:103709919|cation/calcium exchanger 5; K13754 solute carrier family 24 (sodium/potassium/calcium exchanger), member 6 (A)	[P]	Inorganic ion transport and metabolism	Cation/calcium exchanger 5 GN=F7G19.17 OS=Arabidopsis thaliana (Mouse-ear cress) PE=2 SV=1	--	--	PREDICTED: cation/calcium exchanger 5 [Elaeis guineensis]
PB.1795.3	[Q]	Secondary metabolites biosynthesis, transport and catabolism	--	--	[R]	General function prediction only	--	S	Function unknown	PREDICTED: uncharacterized protein LOC105035780 isoform X1 [Elaeis guineensis]
PB.3402.5	[G]	Carbohydrate transport and metabolism	Molecular Function: magnesium ion binding (GO:0000287);; Cellular Component: cytosol (GO:0005829);; Cellular Component: plasma membrane (GO:0005886);; Biological Process: inositol biosynthetic process (GO:0006021);; Molecular Function: 3'(2'),5'-bisphosphate nucleotidase activity (GO:0008441);; Molecular Function: inositol monophosphate 1-phosphatase activity (GO:0008934);; Biological Process: re…	K10047|3.49104e-58|mus:103986548|inositol monophosphatase 3; K10047 inositol-phosphate phosphatase / L-galactose 1-phosphate phosphatase [EC:3.1.3.25 3.1.3.93] (A)	[G]	Carbohydrate transport and metabolism	Inositol monophosphatase 3 GN=IMP3 OS=Solanum lycopersicum (Tomato) PE=1 SV=1	G	Carbohydrate transport and metabolism	PREDICTED: inositol monophosphatase 3 [Musa acuminata subsp. malaccensis]
PB.6330.28	--	--	--	K01164|2.85519e-163|mus:103975553|ribonucleases P/MRP protein subunit POP1-like; K01164 ribonuclease P/MRP protein subunit POP1 [EC:3.1.26.5] (A)	[A]	RNA processing and modification	--	A	RNA processing and modification	PREDICTED: ribonucleases P/MRP protein subunit POP1-like [Musa acuminata subsp. malaccensis]
Aco014995.v3	--	--	Biological Process: metabolic process (GO:0008152);;	--	[R]	General function prediction only	Somatic embryogenesis receptor kinase 1 (Precursor) OS=Arabidopsis thaliana (Mouse-ear cress) PE=1 SV=2	--	--	PREDICTED: somatic embryogenesis receptor kinase 1-like [Musa acuminata subsp. malaccensis]
PB.6350.10	--	--	--	K12126|2.54319e-25|pmum:103344515|transcription factor PIF3; K12126 phytochrome-interacting factor 3 (A)	--	--	Transcription factor PIF3 GN=F14J9.19 OS=Arabidopsis thaliana (Mouse-ear cress) PE=1 SV=1	K	Transcription	PREDICTED: transcription factor PIF3-like isoform X2 [Elaeis guineensis]
Aco019562.v3	[J]	Translation, ribosomal structure and biogenesis	Molecular Function: hydrolase activity (GO:0016787);;	K07560|5.37043e-47|pda:103703379|D-tyrosyl-tRNA(Tyr) deacylase; K07560 D-tyrosyl-tRNA(Tyr) deacylase [EC:3.1.-.-] (A)	[J]	Translation, ribosomal structure and biogenesis	--	--	--	PREDICTED: D-tyrosyl-tRNA(Tyr) deacylase [Phoenix dactylifera]
Aco008812.v3	--	--	--	--	[P]	Inorganic ion transport and metabolism	Protein tesmin/TSO1-like CXC 2 OS=Arabidopsis thaliana (Mouse-ear cress) PE=1 SV=1	--	--	PREDICTED: protein tesmin/TSO1-like CXC 3 [Elaeis guineensis]
Aco009300.v3	[P]	Inorganic ion transport and metabolism	Molecular Function: ATP binding (GO:0005524);; Biological Process: mismatch repair (GO:0006298);; Biological Process: potassium ion transport (GO:0006813);; Cellular Component: chloroplast envelope (GO:0009941);; Molecular Function: solute:proton antiporter activity (GO:0015299);; Cellular Component: integral component of membrane (GO:0016021);; Molecular Function: mismatched DNA binding (GO:0030…	--	[P]	Inorganic ion transport and metabolism	K(+) efflux antiporter 2, chloroplastic GN=F6N23.14/F6N23.15 OS=Arabidopsis thaliana (Mouse-ear cress) PE=1 SV=2	--	--	PREDICTED: K(+) efflux antiporter 2, chloroplastic [Phoenix dactylifera]
PB.8451.10	--	--	--	--	--	--	--	R	General function prediction only	PREDICTED: uncharacterized protein LOC105050133 isoform X1 [Elaeis guineensis]
PB.2281.31	--	--	Molecular Function: transferase activity (GO:0016740);;	--	[S]	Function unknown	--	R	General function prediction only	PREDICTED: ribulose-1,5 bisphosphate carboxylase/oxygenase large subunit N-methyltransferase, chloroplastic [Elaeis guineensis]
PB.6150.1	--	--	Molecular Function: structural molecule activity (GO:0005198);; Cellular Component: vacuole (GO:0005773);; Biological Process: intracellular protein transport (GO:0006886);; Cellular Component: chloroplast (GO:0009507);; Biological Process: vesicle-mediated transport (GO:0016192);; Cellular Component: clathrin coat of trans-Golgi network vesicle (GO:0030130);; Cellular Component: clathrin coat of…	K04646|0|pda:103718217|clathrin heavy chain 1; K04646 clathrin heavy chain (A)	[U]	Intracellular trafficking, secretion, and vesicular transport	Clathrin heavy chain 2 OS=Oryza sativa subsp. japonica (Rice) PE=3 SV=1	U	Intracellular trafficking, secretion, and vesicular transport	PREDICTED: clathrin heavy chain 1 [Elaeis guineensis]
PB.7979.3	--	--	Molecular Function: ATP binding (GO:0005524);; Cellular Component: mitochondrion (GO:0005739);; Biological Process: ATP catabolic process (GO:0006200);; Biological Process: fatty acid beta-oxidation (GO:0006635);; Biological Process: positive regulation of seed germination (GO:0010030);; Biological Process: fatty-acyl-CoA transport (GO:0015916);; Cellular Component: integral component of membrane…	--	[IR]	--	ABC transporter D family member 1 GN=At4g39850 OS=Arabidopsis thaliana (Mouse-ear cress) PE=1 SV=1	Q	Secondary metabolites biosynthesis, transport and catabolism	PREDICTED: ABC transporter D family member 1-like [Phoenix dactylifera]
PB.2651.1	--	--	Molecular Function: DNA binding (GO:0003677);; Cellular Component: nucleus (GO:0005634);;	--	--	--	Squamosa promoter-binding-like protein 18 GN=SPL18 OS=Oryza sativa subsp. japonica (Rice) PE=2 SV=1	K	Transcription	PREDICTED: squamosa promoter-binding-like protein 16 isoform X2 [Musa acuminata subsp. malaccensis]
PB.3532.1	--	--	--	--	[A]	RNA processing and modification	--	A	RNA processing and modification	PREDICTED: protein RRNAD1 isoform X1 [Elaeis guineensis]
Aco003980.v3	[G]	Carbohydrate transport and metabolism	Biological Process: biosynthetic process (GO:0009058);; Molecular Function: strictosidine synthase activity (GO:0016844);;	--	[R]	General function prediction only	Protein STRICTOSIDINE SYNTHASE-LIKE 6 {ECO:0000303|PubMed:10777701} (Precursor) OS=Arabidopsis thaliana (Mouse-ear cress) PE=2 SV=1	--	--	PREDICTED: adipocyte plasma membrane-associated protein-like [Phoenix dactylifera]
PB.2338.2	--	--	Molecular Function: uracil phosphoribosyltransferase activity (GO:0004845);; Biological Process: uracil salvage (GO:0006223);;	K00761|3.62622e-15|mus:103999637|uracil phosphoribosyltransferase-like; K00761 uracil phosphoribosyltransferase [EC:2.4.2.9] (A)	[TZ]	--	Uracil phosphoribosyltransferase GN=UPP OS=Nicotiana tabacum (Common tobacco) PE=1 SV=1	F	Nucleotide transport and metabolism	PREDICTED: uracil phosphoribosyltransferase-like [Musa acuminata subsp. malaccensis]
Aco015531.v3	--	--	--	K14016|5.97739e-133|pda:103716905|ubiquitin fusion degradation protein 1 homolog; K14016 ubiquitin fusion degradation protein 1 (A)	[O]	Posttranslational modification, protein turnover, chaperones	--	--	--	PREDICTED: ubiquitin fusion degradation protein 1 homolog isoform X1 [Elaeis guineensis]
PB.1773.1	--	--	Molecular Function: peroxidase activity (GO:0004601);; Cellular Component: nucleus (GO:0005634);; Biological Process: pentose-phosphate shunt (GO:0006098);; Biological Process: rRNA processing (GO:0006364);; Biological Process: response to oxidative stress (GO:0006979);; Cellular Component: chloroplast thylakoid membrane (GO:0009535);; Cellular Component: chloroplast thylakoid lumen (GO:0009543);…	K00434|6.68812e-129|pda:103716649|thylakoid lumenal 29 kDa protein, chloroplastic; K00434 L-ascorbate peroxidase [EC:1.11.1.11] (A)	--	--	Thylakoid lumenal 29 kDa protein, chloroplastic (Precursor) GN=CLEB3J9 OS=Solanum lycopersicum (Tomato) PE=3 SV=1	R	General function prediction only	PREDICTED: thylakoid lumenal 29 kDa protein, chloroplastic [Elaeis guineensis]
Aco025102.v3	--	--	--	--	--	--	--	--	--	PREDICTED: uncharacterized protein LOC104103883 isoform X7 [Nicotiana tomentosiformis]
PB.3475.1	--	--	--	K14307|1.03324e-161|mus:103982182|uncharacterized protein LOC103982182; K14307 nucleoporin p58/p45 (A)	--	--	Nuclear pore complex protein NUP58 {ECO:0000303|PubMed:21189294} OS=Arabidopsis thaliana (Mouse-ear cress) PE=1 SV=1	S	Function unknown	PREDICTED: uncharacterized protein LOC103982182 [Musa acuminata subsp. malaccensis]
Aco020212.v3	[C]	Energy production and conversion	Cellular Component: mitochondrial respiratory chain complex I (GO:0005747);; Biological Process: mitochondrial electron transport, NADH to ubiquinone (GO:0006120);; Molecular Function: NADH dehydrogenase (ubiquinone) activity (GO:0008137);; Molecular Function: quinone binding (GO:0048038);; Molecular Function: NAD binding (GO:0051287);;	K03935|2.48721e-71|rcu:RCOM_2058820|NADH-ubiquinone oxidoreductase fe-s protein, putative (EC:1.6.99.3); K03935 NADH dehydrogenase (ubiquinone) Fe-S protein 2 [EC:1.6.5.3 1.6.99.3] (A)	[C]	Energy production and conversion	NADH dehydrogenase [ubiquinone] iron-sulfur protein 2 GN=NAD7 OS=Nicotiana sylvestris (Wood tobacco) PE=2 SV=1	--	--	orf155b gene product (mitochondrion) [Beta vulgaris subsp. vulgaris]
Aco006275.v3	--	--	Cellular Component: endoplasmic reticulum (GO:0005783);; Cellular Component: integral component of membrane (GO:0016021);;	K05289|0|pda:103721849|glycosylphosphatidylinositol anchor attachment 1 protein; K05289 glycosylphosphatidylinositol transamidase (A)	[O]	Posttranslational modification, protein turnover, chaperones	--	--	--	PREDICTED: glycosylphosphatidylinositol anchor attachment 1 protein [Elaeis guineensis]
PB.6049.1	--	--	Biological Process: ribosome biogenesis (GO:0042254);; Biological Process: single-organism cellular process (GO:0044763);;	K14856|9.25575e-57|sbi:SORBI_06g029510|SORBIDRAFT_06g029510, Sb06g029510; hypothetical protein; K14856 protein SDA1 (A)	[DZ]	--	--	537	Protein SDA1 homolog	PREDICTED: protein SDA1 homolog isoform X1 [Elaeis guineensis]
PB.9566.1	--	--	Cellular Component: plasma membrane (GO:0005886);;	K12471|7.12942e-101|osa:9268417|Os02g0806600; K12471 epsin (A)	[F]	Nucleotide transport and metabolism	Clathrin interactor EPSIN 2 OS=Arabidopsis thaliana (Mouse-ear cress) PE=1 SV=1	F	Nucleotide transport and metabolism	PREDICTED: clathrin interactor EPSIN 2-like [Elaeis guineensis]
Aco019595.v3	--	--	--	--	--	--	--	--	--	PREDICTED: uncharacterized protein LOC103980474 [Musa acuminata subsp. malaccensis]
PB.2098.1	--	--	Molecular Function: oxidoreductase activity, acting on paired donors, with incorporation or reduction of molecular oxygen, 2-oxoglutarate as one donor, and incorporation of one atom each of oxygen into both donors (GO:0016706);; Biological Process: oxidation-reduction process (GO:0055114);;	--	[S]	Function unknown	--	S	Function unknown	PREDICTED: uncharacterized protein LOC105032859 [Elaeis guineensis]
PB.7261.3	--	--	Biological Process: biosynthetic process (GO:0009058);; Cellular Component: chloroplast envelope (GO:0009941);; Molecular Function: transferase activity (GO:0016740);;	--	--	--	--	R	General function prediction only	PREDICTED: uncharacterized protein LOC105045729 [Elaeis guineensis]
Aco021063.v3	--	--	--	K09286|1.62563e-106|pda:103703325|ethylene-responsive transcription factor 1-like; K09286 EREBP-like factor (A)	--	--	Ethylene-responsive transcription factor 1 GN=OJ1311_D08.9 OS=Oryza sativa subsp. japonica (Rice) PE=1 SV=1	--	--	PREDICTED: ethylene-responsive transcription factor 1-like [Phoenix dactylifera]
Aco031215.v3	--	--	Molecular Function: protein serine/threonine kinase activity (GO:0004674);; Molecular Function: ATP binding (GO:0005524);; Biological Process: protein phosphorylation (GO:0006468);; Cellular Component: cytoplasmic membrane-bounded vesicle (GO:0016023);;	--	--	--	Probable LRR receptor-like serine/threonine-protein kinase At1g51820 (Precursor) GN=At1g51820 OS=Arabidopsis thaliana (Mouse-ear cress) PE=2 SV=1	--	--	PREDICTED: putative leucine-rich repeat receptor-like protein kinase At2g19210-like [Setaria italica]
Aco007457.v3	--	--	Biological Process: protein O-linked fucosylation (GO:0036066);; Molecular Function: peptide-O-fucosyltransferase activity (GO:0046922);;	--	--	--	--	--	--	PREDICTED: uncharacterized protein LOC105059851 isoform X1 [Elaeis guineensis]
Aco000734.v3	--	--	--	--	[S]	Function unknown	--	--	--	PREDICTED: uncharacterized transporter YBR287W-like [Elaeis guineensis]
Aco010293.v3	--	--	Cellular Component: integral component of membrane (GO:0016021);;	--	--	--	Tetraspanin-19 GN=TOM2AH3 OS=Arabidopsis thaliana (Mouse-ear cress) PE=2 SV=1	--	--	PREDICTED: tetraspanin-19-like [Elaeis guineensis]
PB.6701.1	--	--	--	--	[I]	Lipid transport and metabolism	Oxysterol-binding protein-related protein 3C GN=ORP3C OS=Arabidopsis thaliana (Mouse-ear cress) PE=2 SV=1	I	Lipid transport and metabolism	PREDICTED: oxysterol-binding protein-related protein 3C [Phoenix dactylifera]
Aco001359.v3	--	--	--	K05933|1.038e-06|obr:102702913|1-aminocyclopropane-1-carboxylate oxidase-like; K05933 aminocyclopropanecarboxylate oxidase [EC:1.14.17.4] (A)	--	--	1-aminocyclopropane-1-carboxylate oxidase GN=ACO OS=Dendrobium crumenatum (Tropical pigeon orchid) PE=2 SV=1	--	--	ACC oxidase [Guzmania wittmackii x Guzmania lingulata]
Aco029869.v3	--	--	--	--	[T]	Signal transduction mechanisms	Putative disease resistance RPP13-like protein 1 GN=RPPL1 OS=Arabidopsis thaliana (Mouse-ear cress) PE=3 SV=1	--	--	Rp1-like protein [Brachypodium distachyon]
PB.8628.2	[L]	Replication, recombination and repair	Cellular Component: euchromatin (GO:0000791);; Cellular Component: synaptonemal complex (GO:0000795);; Molecular Function: nuclease activity (GO:0004518);; Biological Process: DNA metabolic process (GO:0006259);; Biological Process: cellular response to DNA damage stimulus (GO:0006974);;	K10865|7.48025e-108|vvi:100252167|Mre11 DNA repair/recombination protein; K10865 double-strand break repair protein MRE11 (A)	[L]	Replication, recombination and repair	Double-strand break repair protein MRE11 {ECO:0000305} OS=Oryza sativa subsp. japonica (Rice) PE=1 SV=2	L	Replication, recombination and repair	Double-strand break repair MRE11 -like protein [Gossypium arboreum]
PB.5344.2	[O]	Posttranslational modification, protein turnover, chaperones	Molecular Function: acid-amino acid ligase activity (GO:0016881);;	K10581|7.45021e-145|mus:103996557|putative ubiquitin-conjugating enzyme E2 38 isoform X1; K10581 ubiquitin-conjugating enzyme E2 O [EC:6.3.2.19] (A)	[O]	Posttranslational modification, protein turnover, chaperones	Probable ubiquitin-conjugating enzyme E2 26 GN=UBC26 OS=Arabidopsis thaliana (Mouse-ear cress) PE=2 SV=2	O	Posttranslational modification, protein turnover, chaperones	PREDICTED: putative ubiquitin-conjugating enzyme E2 38 isoform X2 [Musa acuminata subsp. malaccensis]
Aco010206.v3	[G]	Carbohydrate transport and metabolism	--	--	--	--	--	--	--	PREDICTED: uncharacterized protein LOC103714872 [Phoenix dactylifera]
PB.3040.3	--	--	Biological Process: transport (GO:0006810);; Biological Process: single-organism cellular process (GO:0044763);;	--	--	--	Protein At-4/1 GN=At4g26020 OS=Arabidopsis thaliana (Mouse-ear cress) PE=1 SV=1	S	Function unknown	hypothetical protein SORBIDRAFT_04g003530 [Sorghum bicolor]
Aco013156.v3	--	--	--	--	[B]	Chromatin structure and dynamics	Probable chromo domain-containing protein LHP1 OS=Oryza sativa subsp. japonica (Rice) PE=3 SV=1	--	--	PREDICTED: probable chromo domain-containing protein LHP1 [Phoenix dactylifera]
PB.6141.2	--	--	--	--	--	--	Protein IQ-DOMAIN 1 GN=IQD1 OS=Arabidopsis thaliana (Mouse-ear cress) PE=1 SV=1	S	Function unknown	unnamed protein product [Vitis vinifera]
PB.2875.1	--	--	Biological Process: regulation of cell growth (GO:0001558);; Molecular Function: calcium-dependent cysteine-type endopeptidase activity (GO:0004198);; Cellular Component: endoplasmic reticulum membrane (GO:0005789);; Cellular Component: integral component of plasma membrane (GO:0005887);; Biological Process: sister chromatid cohesion (GO:0007062);; Biological Process: cell adhesion (GO:0007155);;…	--	[OT]	--	Calpain-type cysteine protease ADL1 (Precursor) OS=Oryza sativa subsp. japonica (Rice) PE=1 SV=1	2448	CysPc	PREDICTED: calpain-type cysteine protease ADL1-like [Elaeis guineensis]
PB.10217.1	[R]	General function prediction only	--	K14521|0|pda:103712943|UPF0202 protein At1g10490-like; K14521 N-acetyltransferase 10 [EC:2.3.1.-] (A)	[R]	General function prediction only	UPF0202 protein At1g10490 GN=At1g10490 OS=Arabidopsis thaliana (Mouse-ear cress) PE=2 SV=2	R	General function prediction only	PREDICTED: UPF0202 protein At1g10490-like isoform X2 [Elaeis guineensis]
Aco030946.v3	--	--	Cellular Component: vacuolar proton-transporting V-type ATPase, V1 domain (GO:0000221);; Cellular Component: plant-type vacuole (GO:0000325);; Biological Process: cell morphogenesis (GO:0000902);; Cellular Component: Golgi apparatus (GO:0005794);; Cellular Component: plasma membrane (GO:0005886);; Biological Process: protein glycosylation (GO:0006486);; Biological Process: protein targeting to va…	K02144|2.93267e-53|cic:CICLE_v10031531mg|hypothetical protein; K02144 V-type H+-transporting ATPase subunit H (A)	[C]	Energy production and conversion	V-type proton ATPase subunit H GN=VHA-H OS=Arabidopsis thaliana (Mouse-ear cress) PE=1 SV=1	--	--	unnamed protein product [Coffea canephora]
PB.7636.7	--	--	Molecular Function: nucleotide binding (GO:0000166);; Molecular Function: mRNA binding (GO:0003729);; Biological Process: RNA 3'-end processing (GO:0031123);; Biological Process: negative regulation of transcription, DNA-templated (GO:0045892);; Biological Process: developmental growth (GO:0048589);;	K14407|1.20556e-48|pda:103703217|cleavage stimulation factor subunit 2-like; K14407 cleavage stimulation factor subunit 2 (A)	[A]	RNA processing and modification	Cleavage stimulating factor 64 {ECO:0000303|PubMed:12379796} OS=Arabidopsis thaliana (Mouse-ear cress) PE=1 SV=1	A	RNA processing and modification	PREDICTED: cleavage stimulation factor subunit 2-like isoform X3 [Phoenix dactylifera]
Aco011122.v3	--	--	--	--	--	--	--	--	--	PREDICTED: uncharacterized protein LOC103702099 [Phoenix dactylifera]
PB.5970.2	--	--	--	--	[R]	General function prediction only	Zinc finger CCCH domain-containing protein 57 GN=ZFN3 OS=Arabidopsis thaliana (Mouse-ear cress) PE=2 SV=2	R	General function prediction only	PREDICTED: zinc finger CCCH domain-containing protein 58-like isoform X4 [Phoenix dactylifera]
PB.4921.2	[RTKL]	--	Molecular Function: kinase activity (GO:0016301);;	--	--	--	Probable LRR receptor-like serine/threonine-protein kinase At3g47570 (Precursor) GN=At3g47570 OS=Arabidopsis thaliana (Mouse-ear cress) PE=2 SV=1	S	Function unknown	PREDICTED: probable LRR receptor-like serine/threonine-protein kinase At3g47570 [Elaeis guineensis]
PB.8613.7	--	--	Cellular Component: mitochondrion (GO:0005739);;	--	--	--	Zinc finger CCCH domain-containing protein 13 OS=Oryza sativa subsp. japonica (Rice) PE=2 SV=1	R	General function prediction only	PREDICTED: zinc finger CCCH domain-containing protein 13-like isoform X2 [Elaeis guineensis]
Aco031224.v3	--	--	Molecular Function: acid phosphatase activity (GO:0003993);; Cellular Component: plant-type cell wall (GO:0009505);; Cellular Component: cytoplasmic membrane-bounded vesicle (GO:0016023);; Biological Process: cellular response to phosphate starvation (GO:0016036);; Molecular Function: metal ion binding (GO:0046872);;	--	[G]	Carbohydrate transport and metabolism	Purple acid phosphatase 2 (Precursor) GN=PAP2 OS=Ipomoea batatas (Sweet potato) PE=1 SV=1	--	--	Os01g0776600 [Oryza sativa Japonica Group]
Aco027379.v3	--	--	--	K03935|1.04393e-15|sita:101769224|NADH dehydrogenase [ubiquinone] iron-sulfur protein 2-like; K03935 NADH dehydrogenase (ubiquinone) Fe-S protein 2 [EC:1.6.5.3 1.6.99.3] (A)	[C]	Energy production and conversion	NADH dehydrogenase [ubiquinone] iron-sulfur protein 2 GN=NAD7 OS=Nicotiana sylvestris (Wood tobacco) PE=2 SV=1	--	--	PREDICTED: NADH dehydrogenase [ubiquinone] iron-sulfur protein 2-like isoform X1 [Setaria italica]
PB.1708.3	[S]	Function unknown	Molecular Function: cysteine-type endopeptidase activity (GO:0004197);; Biological Process: proteolysis (GO:0006508);; Cellular Component: plastid (GO:0009536);; Molecular Function: kinase activity (GO:0016301);; Biological Process: phosphorylation (GO:0016310);;	--	[R]	General function prediction only	Phosphatidylinositol 4-phosphate 5-kinase 1 GN=F2E2.1 OS=Arabidopsis thaliana (Mouse-ear cress) PE=1 SV=1	R	General function prediction only	hypothetical protein SORBIDRAFT_01g028730 [Sorghum bicolor]
Aco024680.v3	[Q]	Secondary metabolites biosynthesis, transport and catabolism	Cellular Component: plastid (GO:0009536);;	K09840|0|cic:CICLE_v10006710mg|hypothetical protein; K09840 9-cis-epoxycarotenoid dioxygenase [EC:1.13.11.51] (A)	[Q]	Secondary metabolites biosynthesis, transport and catabolism	9-cis-epoxycarotenoid dioxygenase NCED9, chloroplastic (Precursor) GN=NCED9 OS=Arabidopsis thaliana (Mouse-ear cress) PE=2 SV=1	--	--	PREDICTED: 9-cis-epoxycarotenoid dioxygenase NCED6, chloroplastic-like [Elaeis guineensis]
PB.4943.1	--	--	Cellular Component: nucleus (GO:0005634);; Cellular Component: mitochondrion (GO:0005739);; Cellular Component: Golgi apparatus (GO:0005794);; Cellular Component: plasma membrane (GO:0005886);; Biological Process: cellular copper ion homeostasis (GO:0006878);; Biological Process: cellular zinc ion homeostasis (GO:0006882);; Cellular Component: integral component of membrane (GO:0016021);;	K17086|0|mus:103986616|transmembrane 9 superfamily member 4-like; K17086 transmembrane 9 superfamily member 2/4 (A)	[U]	Intracellular trafficking, secretion, and vesicular transport	Transmembrane 9 superfamily member 7 {ECO:0000305} (Precursor) OS=Arabidopsis thaliana (Mouse-ear cress) PE=2 SV=1	U	Intracellular trafficking, secretion, and vesicular transport	PREDICTED: transmembrane 9 superfamily member 4-like [Musa acuminata subsp. malaccensis]
Aco021380.v3	--	--	Molecular Function: GTPase activity (GO:0003924);; Molecular Function: GTP binding (GO:0005525);; Biological Process: GTP catabolic process (GO:0006184);; Cellular Component: intracellular membrane-bounded organelle (GO:0043231);;	--	[R]	General function prediction only	--	--	--	PREDICTED: interferon-induced guanylate-binding protein 1-like [Setaria italica]
PB.5763.4	[R]	General function prediction only	Molecular Function: aminopeptidase activity (GO:0004177);; Cellular Component: vacuole (GO:0005773);; Cellular Component: cytosol (GO:0005829);; Biological Process: proteolysis (GO:0006508);; Cellular Component: plastid (GO:0009536);; Biological Process: cysteine biosynthetic process (GO:0019344);;	--	--	--	--	R	General function prediction only	PREDICTED: uncharacterized protein LOC103712325 isoform X1 [Phoenix dactylifera]
PB.3029.1	--	--	Molecular Function: serine-type endopeptidase activity (GO:0004252);; Cellular Component: extracellular region (GO:0005576);; Cellular Component: cell wall (GO:0005618);; Biological Process: proteolysis (GO:0006508);; Cellular Component: membrane (GO:0016020);; Cellular Component: cytoplasmic membrane-bounded vesicle (GO:0016023);; Molecular Function: identical protein binding (GO:0042802);; Biol…	--	--	--	Subtilisin-like protease SBT3.3 {ECO:0000303|PubMed:16193095} (Precursor) OS=Arabidopsis thaliana (Mouse-ear cress) PE=2 SV=1	O	Posttranslational modification, protein turnover, chaperones	PREDICTED: subtilisin-like protease [Musa acuminata subsp. malaccensis]
PB.8697.1	--	--	--	--	[R]	General function prediction only	Pentatricopeptide repeat-containing protein At5g16860 GN=PCMP-H92 OS=Arabidopsis thaliana (Mouse-ear cress) PE=2 SV=1	R	General function prediction only	PREDICTED: pentatricopeptide repeat-containing protein At5g16860 [Elaeis guineensis]
Aco006201.v3	--	--	--	--	--	--	WRKY transcription factor 6 GN=WRKY6 OS=Arabidopsis thaliana (Mouse-ear cress) PE=1 SV=1	--	--	PREDICTED: probable WRKY transcription factor 31 [Phoenix dactylifera]
Aco009475.v3	--	--	--	K13346|0|pda:103712719|peroxisome biogenesis factor 10; K13346 peroxin-10 (A)	[O]	Posttranslational modification, protein turnover, chaperones	Peroxisome biogenesis factor 10 GN=PEX10 OS=Arabidopsis thaliana (Mouse-ear cress) PE=1 SV=1	--	--	PREDICTED: peroxisome biogenesis factor 10 isoform X2 [Phoenix dactylifera]
Aco011972.v3	--	--	Biological Process: protein targeting to vacuole (GO:0006623);; Biological Process: membrane fusion (GO:0006944);; Biological Process: positive regulation of cell proliferation (GO:0008284);; Biological Process: response to symbiotic fungus (GO:0009610);; Biological Process: vesicle-mediated transport (GO:0016192);; Biological Process: endosomal transport (GO:0016197);; Biological Process: protea…	--	[S]	Function unknown	--	--	--	PREDICTED: LOW QUALITY PROTEIN: coiled-coil domain-containing protein 124-like [Elaeis guineensis]
PB.686.42	--	--	--	K13199|1.10185e-08|atr:s00013p00244720|AMTR_s00013p00244720; hypothetical protein; K13199 plasminogen activator inhibitor 1 RNA-binding protein (A)	--	--	--	R	General function prediction only	PREDICTED: aspartate, glycine, lysine and serine-rich protein-like [Nelumbo nucifera]
Aco018082.v3	[OJ]	--	Molecular Function: nucleic acid binding (GO:0003676);; Biological Process: cellular process (GO:0009987);; Cellular Component: intracellular part (GO:0044424);;	K15191|1.66582e-118|pda:103707370|la-related protein 6A; K15191 La-related protein 7 (A)	[R]	General function prediction only	La-related protein 6A GN=LARP6A OS=Arabidopsis thaliana (Mouse-ear cress) PE=2 SV=1	--	--	PREDICTED: la-related protein 6A [Phoenix dactylifera]
PB.3597.10	--	--	Molecular Function: protein serine/threonine kinase activity (GO:0004674);; Molecular Function: ATP binding (GO:0005524);; Biological Process: protein phosphorylation (GO:0006468);; Biological Process: transmembrane receptor protein tyrosine kinase signaling pathway (GO:0007169);; Biological Process: anthocyanin-containing compound biosynthetic process (GO:0009718);; Biological Process: response …	--	--	--	Probable inactive leucine-rich repeat receptor-like protein kinase At3g03770 (Precursor) GN=At3g03770 OS=Arabidopsis thaliana (Mouse-ear cress) PE=2 SV=1	T	Signal transduction mechanisms	PREDICTED: probable inactive leucine-rich repeat receptor-like protein kinase At3g03770 [Phoenix dactylifera]
PB.7659.2	[U]	Intracellular trafficking, secretion, and vesicular transport	Molecular Function: ATP binding (GO:0005524);; Biological Process: protein targeting (GO:0006605);; Cellular Component: plastid (GO:0009536);; Cellular Component: membrane (GO:0016020);; Biological Process: protein import (GO:0017038);;	K03070|8.28846e-129|pda:103701417|protein translocase subunit SECA2, chloroplastic; K03070 preprotein translocase subunit SecA (A)	--	--	Protein translocase subunit SECA2, chloroplastic (Precursor) GN=SECA2 OS=Arabidopsis thaliana (Mouse-ear cress) PE=2 SV=1	U	Intracellular trafficking, secretion, and vesicular transport	PREDICTED: protein translocase subunit SECA2, chloroplastic [Elaeis guineensis]
Aco007741.v3	--	--	--	--	[R]	General function prediction only	Pentatricopeptide repeat-containing protein At1g19720 OS=Arabidopsis thaliana (Mouse-ear cress) PE=2 SV=1	--	--	PREDICTED: pentatricopeptide repeat-containing protein At1g20230-like [Phoenix dactylifera]
PB.418.1	[G]	Carbohydrate transport and metabolism	Molecular Function: beta-galactosidase activity (GO:0004565);; Biological Process: carbohydrate metabolic process (GO:0005975);; Cellular Component: plant-type cell wall (GO:0009505);; Cellular Component: cytoplasmic membrane-bounded vesicle (GO:0016023);; Molecular Function: carbohydrate binding (GO:0030246);; Molecular Function: cation binding (GO:0043169);; Cellular Component: apoplast (GO:004…	--	[G]	Carbohydrate transport and metabolism	Beta-galactosidase 3 (Precursor) OS=Oryza sativa subsp. japonica (Rice) PE=3 SV=1	G	Carbohydrate transport and metabolism	PREDICTED: LOW QUALITY PROTEIN: beta-galactosidase 3 [Phoenix dactylifera]
Aco013710.v3	[O]	Posttranslational modification, protein turnover, chaperones	Molecular Function: acid-amino acid ligase activity (GO:0016881);; Biological Process: cellular response to stress (GO:0033554);; Biological Process: cellular catabolic process (GO:0044248);; Biological Process: cellular protein metabolic process (GO:0044267);; Biological Process: single-organism metabolic process (GO:0044710);; Biological Process: organic substance catabolic process (GO:1901575)…	K10578|8.61948e-125|pda:103723397|ubiquitin-conjugating enzyme E2 32; K10578 ubiquitin-conjugating enzyme E2 J1 [EC:6.3.2.19] (A)	[O]	Posttranslational modification, protein turnover, chaperones	Ubiquitin-conjugating enzyme E2 32 GN=UBC32 OS=Arabidopsis thaliana (Mouse-ear cress) PE=2 SV=1	--	--	PREDICTED: ubiquitin-conjugating enzyme E2 32 [Elaeis guineensis]
Aco018690.v3	--	--	--	K08775|0|pda:103696436|uncharacterized LOC103696436; K08775 breast cancer 2 susceptibility protein (A)	[L]	Replication, recombination and repair	Protein BREAST CANCER SUSCEPTIBILITY 2 homolog B GN=BRCA2B OS=Arabidopsis thaliana (Mouse-ear cress) PE=1 SV=1	--	--	PREDICTED: protein BREAST CANCER SUSCEPTIBILITY 2 homolog B-like [Elaeis guineensis]
Aco000026.v3	--	--	--	K18183|2.70027e-44|pda:103715575|cytochrome c oxidase assembly protein COX19-like; K18183 cytochrome c oxidase assembly protein subunit 19 (A)	[C]	Energy production and conversion	--	--	--	PREDICTED: cytochrome c oxidase assembly protein COX19-like [Elaeis guineensis]
Aco000084.v3	--	--	--	--	--	--	F-box protein At3g12350 GN=At3g12350 OS=Arabidopsis thaliana (Mouse-ear cress) PE=2 SV=1	--	--	PREDICTED: F-box protein At3g12350-like isoform X2 [Elaeis guineensis]
PB.9896.5	[R]	General function prediction only	Molecular Function: GTP binding (GO:0005525);; Molecular Function: ferrous iron transmembrane transporter activity (GO:0015093);; Biological Process: ferrous iron transport (GO:0015684);; Cellular Component: integral component of membrane (GO:0016021);;	K06943|7.46301e-121|pda:103706398|nucleolar GTP-binding protein 1; K06943 nucleolar GTP-binding protein (A)	[R]	General function prediction only	Nucleolar GTP-binding protein 1 GN=At1g50920 OS=Arabidopsis thaliana (Mouse-ear cress) PE=2 SV=1	R	General function prediction only	PREDICTED: nucleolar GTP-binding protein 1 isoform X4 [Phoenix dactylifera]
PB.4889.4	[P]	Inorganic ion transport and metabolism	Molecular Function: superoxide dismutase activity (GO:0004784);; Cellular Component: thylakoid (GO:0009579);; Biological Process: removal of superoxide radicals (GO:0019430);; Cellular Component: chloroplast nucleoid (GO:0042644);; Molecular Function: metal ion binding (GO:0046872);; Biological Process: oxidation-reduction process (GO:0055114);;	--	[P]	Inorganic ion transport and metabolism	Superoxide dismutase [Fe] 2, chloroplastic (Precursor) OS=Oryza sativa subsp. japonica (Rice) PE=2 SV=1	P	Inorganic ion transport and metabolism	PREDICTED: superoxide dismutase [Fe] 2, chloroplastic [Phoenix dactylifera]
Aco010867.v3	[R]	General function prediction only	Cellular Component: peroxisomal membrane (GO:0005778);; Molecular Function: electron carrier activity (GO:0009055);; Cellular Component: chloroplast envelope (GO:0009941);; Molecular Function: monodehydroascorbate reductase (NADH) activity (GO:0016656);; Biological Process: glucosinolate biosynthetic process (GO:0019761);; Biological Process: hydrogen peroxide catabolic process (GO:0042744);; Bio…	K08232|0|pda:103711527|probable monodehydroascorbate reductase, cytoplasmic isoform 2; K08232 monodehydroascorbate reductase (NADH) [EC:1.6.5.4] (A)	[R]	General function prediction only	Probable monodehydroascorbate reductase, cytoplasmic isoform 2 GN=At3g27820 OS=Arabidopsis thaliana (Mouse-ear cress) PE=2 SV=1	--	--	PREDICTED: probable monodehydroascorbate reductase, cytoplasmic isoform 2 [Phoenix dactylifera]
Aco025590.v3	[T]	Signal transduction mechanisms	--	K12130|1.83962e-39|osa:4347674|Os09g0532400; K12130 pseudo-response regulator 5 (A)	[K]	Transcription	Two-component response regulator-like PRR95 OS=Oryza sativa subsp. japonica (Rice) PE=2 SV=1	--	--	hypothetical protein OsI_32150 [Oryza sativa Indica Group]
Aco011726.v3	[R]	General function prediction only	Molecular Function: beta-ureidopropionase activity (GO:0003837);; Cellular Component: cytosol (GO:0005829);; Biological Process: uracil catabolic process (GO:0006212);; Biological Process: cellular response to nitrogen levels (GO:0043562);;	K01431|0|pda:103712168|beta-ureidopropionase; K01431 beta-ureidopropionase [EC:3.5.1.6] (A)	[E]	Amino acid transport and metabolism	N-carbamoylputrescine amidase GN=F10A12.13 OS=Arabidopsis thaliana (Mouse-ear cress) PE=1 SV=1	--	--	PREDICTED: beta-ureidopropionase isoform X1 [Elaeis guineensis]
Aco003395.v3	--	--	Molecular Function: structural constituent of ribosome (GO:0003735);; Cellular Component: ribosome (GO:0005840);; Biological Process: translation (GO:0006412);;	--	--	--	--	--	--	PREDICTED: chorion class B protein M3A5 [Elaeis guineensis]
PB.300.6	[U]	Intracellular trafficking, secretion, and vesicular transport	Molecular Function: structural molecule activity (GO:0005198);; Biological Process: intracellular protein transport (GO:0006886);; Cellular Component: chloroplast (GO:0009507);; Biological Process: vesicle-mediated transport (GO:0016192);; Cellular Component: COPI vesicle coat (GO:0030126);;	K17267|0|pda:103702706|coatomer subunit gamma-2; K17267 coatomer protein complex, subunit gamma (A)	[U]	Intracellular trafficking, secretion, and vesicular transport	Coatomer subunit gamma-2 OS=Oryza sativa subsp. japonica (Rice) PE=2 SV=1	U	Intracellular trafficking, secretion, and vesicular transport	PREDICTED: coatomer subunit gamma-2 [Phoenix dactylifera]
PB.5601.7	--	--	--	--	--	--	Squamosa promoter-binding-like protein 1 GN=F14M4.9/F14M4.10 OS=Arabidopsis thaliana (Mouse-ear cress) PE=1 SV=2	R	General function prediction only	PREDICTED: squamosa promoter-binding-like protein 6 [Elaeis guineensis]
Aco010941.v3	--	--	Cellular Component: mitochondrion (GO:0005739);; Cellular Component: plastid (GO:0009536);;	--	[M]	Cell wall/membrane/envelope biogenesis	--	--	--	PREDICTED: protein notum homolog [Setaria italica]
PB.6325.2	--	--	Cellular Component: spindle pole (GO:0000922);; Cellular Component: microtubule organizing center (GO:0005815);; Biological Process: microtubule nucleation (GO:0007020);; Cellular Component: plasmodesma (GO:0009506);; Biological Process: regulation of flower development (GO:0009909);; Molecular Function: tubulin binding (GO:0015631);; Biological Process: histone modification (GO:0016570);; Biolog…	K16571|0|pda:103723206|gamma-tubulin complex component 4; K16571 gamma-tubulin complex component 4 (A)	[Z]	Cytoskeleton	Gamma-tubulin complex component 4 GN=GCP4 OS=Arabidopsis thaliana (Mouse-ear cress) PE=2 SV=2	Z	Cytoskeleton	PREDICTED: gamma-tubulin complex component 4 isoform X1 [Elaeis guineensis]
Aco001591.v3	--	--	Molecular Function: hydrolase activity, hydrolyzing O-glycosyl compounds (GO:0004553);; Biological Process: carbohydrate metabolic process (GO:0005975);; Biological Process: asymmetric cell division (GO:0008356);; Biological Process: cytokinin-activated signaling pathway (GO:0009736);; Molecular Function: cation binding (GO:0043169);; Cellular Component: anchored component of plasma membrane (GO:…	--	--	--	Glucan endo-1,3-beta-glucosidase 9 (Precursor) GN=At5g58480 OS=Arabidopsis thaliana (Mouse-ear cress) PE=1 SV=1	--	--	PREDICTED: glucan endo-1,3-beta-glucosidase 9 [Elaeis guineensis]
PB.7149.5	--	--	Cellular Component: vacuole (GO:0005773);; Molecular Function: zinc ion binding (GO:0008270);; Cellular Component: membrane (GO:0016020);; Cellular Component: cytoplasmic membrane-bounded vesicle (GO:0016023);;	--	--	--	Probable BOI-related E3 ubiquitin-protein ligase 3 GN=BRG3 OS=Arabidopsis thaliana (Mouse-ear cress) PE=1 SV=1	O	Posttranslational modification, protein turnover, chaperones	PREDICTED: protein binding protein isoform X1 [Zea mays]
Aco022718.v3	--	--	--	--	--	--	BAG family molecular chaperone regulator 4 GN=BAG4 OS=Arabidopsis thaliana (Mouse-ear cress) PE=1 SV=1	--	--	PREDICTED: BAG family molecular chaperone regulator 3-like [Elaeis guineensis]
Aco001126.v3	[R]	General function prediction only	Biological Process: metabolic process (GO:0008152);; Molecular Function: phosphoglycolate phosphatase activity (GO:0008967);;	--	[R]	General function prediction only	--	--	--	PREDICTED: haloacid dehalogenase-like hydrolase domain-containing protein 3 [Phoenix dactylifera]
Aco012200.v3	[A]	RNA processing and modification	Molecular Function: zinc ion binding (GO:0008270);;	--	[A]	RNA processing and modification	--	--	--	PREDICTED: E3 ubiquitin-protein ligase MARCH8-like isoform X2 [Elaeis guineensis]
Aco004000.v3	[RTKL]	--	Molecular Function: protein kinase activity (GO:0004672);; Molecular Function: ATP binding (GO:0005524);; Cellular Component: nucleus (GO:0005634);; Cellular Component: cytosol (GO:0005829);; Cellular Component: plasma membrane (GO:0005886);; Biological Process: protein phosphorylation (GO:0006468);; Cellular Component: integral component of membrane (GO:0016021);;	--	--	--	Protein STRUBBELIG-RECEPTOR FAMILY 6 (Precursor) GN=SRF6 OS=Arabidopsis thaliana (Mouse-ear cress) PE=1 SV=1	--	--	hypothetical protein AMTR_s00131p00083660 [Amborella trichopoda]
PB.1854.1	[TDBLU]	--	Biological Process: cytokinesis by cell plate formation (GO:0000911);; Molecular Function: regulatory region DNA binding (GO:0000975);; Molecular Function: protein serine/threonine kinase activity (GO:0004674);; Molecular Function: ATP binding (GO:0005524);; Cellular Component: nucleus (GO:0005634);; Cellular Component: cytoplasm (GO:0005737);; Biological Process: sister chromatid cohesion (GO:00…	K07203|0|mus:103980358|serine/threonine-protein kinase TOR; K07203 FKBP12-rapamycin complex-associated protein (A)	[L]	Replication, recombination and repair	Serine/threonine-protein kinase TOR GN=OSJNBa0093E24.9 OS=Oryza sativa subsp. japonica (Rice) PE=2 SV=3	L	Replication, recombination and repair	PREDICTED: serine/threonine-protein kinase TOR [Elaeis guineensis]
Aco015107.v3	--	--	--	--	--	--	Squamosa promoter-binding-like protein 16 GN=P0702E04.9 OS=Oryza sativa subsp. japonica (Rice) PE=2 SV=1	--	--	PREDICTED: squamosa promoter-binding-like protein 16 [Elaeis guineensis]
Aco019476.v3	[RTKL]	--	--	--	--	--	Receptor-like cytosolic serine/threonine-protein kinase RBK2 GN=RBK2 OS=Arabidopsis thaliana (Mouse-ear cress) PE=1 SV=1	--	--	PREDICTED: proline-rich receptor-like protein kinase PERK9 [Elaeis guineensis]
PB.8498.3	[K]	Transcription	Cellular Component: intracellular membrane-bounded organelle (GO:0043231);; Cellular Component: cytoplasmic part (GO:0044444);;	K10908|2.0117e-30|cmo:103493541|DNA-directed RNA polymerase 3, chloroplastic; K10908 DNA-directed RNA polymerase, mitochondrial [EC:2.7.7.6] (A)	[KL]	--	DNA-directed RNA polymerase 3B, chloroplastic (Precursor) GN=RPOT3-TOM OS=Nicotiana tabacum (Common tobacco) PE=2 SV=2	K	Transcription	PREDICTED: DNA-directed RNA polymerase 3, chloroplastic [Cucumis melo]
PB.7288.2	[C]	Energy production and conversion	Cellular Component: mitochondrial proton-transporting ATP synthase complex, catalytic core F(1) (GO:0000275);; Molecular Function: ATP binding (GO:0005524);; Biological Process: ATP catabolic process (GO:0006200);; Biological Process: ATP synthesis coupled proton transport (GO:0015986);; Biological Process: ATP hydrolysis coupled proton transport (GO:0015991);; Molecular Function: proton-transpor…	K02133|0|sita:101763014|uncharacterized LOC101763014; K02133 F-type H+-transporting ATPase subunit beta [EC:3.6.3.14] (A)	[C]	Energy production and conversion	ATP synthase subunit beta, mitochondrial (Precursor) GN=ATPB OS=Zea mays (Maize) PE=1 SV=1	C	Energy production and conversion	PREDICTED: uncharacterized protein LOC101763014 [Setaria italica]
Aco013633.v3	[G]	Carbohydrate transport and metabolism	Biological Process: glycogen biosynthetic process (GO:0005978);; Molecular Function: glucose-1-phosphate adenylyltransferase activity (GO:0008878);; Cellular Component: chloroplast (GO:0009507);; Biological Process: starch biosynthetic process (GO:0019252);;	K00975|0|pda:103714474|glucose-1-phosphate adenylyltransferase large subunit 1-like; K00975 glucose-1-phosphate adenylyltransferase [EC:2.7.7.27] (A)	[M]	Cell wall/membrane/envelope biogenesis	Glucose-1-phosphate adenylyltransferase large subunit, chloroplastic/amyloplastic (Precursor) GN=AGPS1 OS=Beta vulgaris (Sugar beet) PE=2 SV=1	--	--	PREDICTED: glucose-1-phosphate adenylyltransferase large subunit 1-like [Phoenix dactylifera]
Aco029127.v3	[H]	Coenzyme transport and metabolism	Molecular Function: DNA binding (GO:0003677);; Molecular Function: sequence-specific DNA binding transcription factor activity (GO:0003700);; Cellular Component: nucleus (GO:0005634);; Biological Process: regulation of transcription, DNA-templated (GO:0006355);; Molecular Function: protein dimerization activity (GO:0046983);;	--	[K]	Transcription	MADS-box transcription factor 21 OS=Oryza sativa subsp. japonica (Rice) PE=2 SV=1	--	--	class D MADS-domain transcription factor, partial [Hypoxis villosa]
Aco022168.v3	[U]	Intracellular trafficking, secretion, and vesicular transport	Biological Process: proteolysis (GO:0006508);; Molecular Function: serine-type peptidase activity (GO:0008236);; Cellular Component: integral component of membrane (GO:0016021);; Biological Process: posttranscriptional gene silencing by RNA (GO:0035194);; Biological Process: production of small RNA involved in gene silencing by RNA (GO:0070918);;	K09648|4.46157e-70|sita:101762576|mitochondrial inner membrane protease subunit 2-like; K09648 mitochondrial inner membrane protease subunit 2 [EC:3.4.21.-] (A)	[OU]	--	Thylakoidal processing peptidase 1, chloroplastic (Precursor) GN=TPP1 OS=Arabidopsis thaliana (Mouse-ear cress) PE=2 SV=2	--	--	PREDICTED: mitochondrial inner membrane protease subunit 2 isoform X1 [Elaeis guineensis]
Aco002240.v3	[RTKL]	--	--	K04730|0|mus:103991159|proline-rich receptor-like protein kinase PERK4; K04730 interleukin-1 receptor-associated kinase 1 [EC:2.7.11.1] (A)	[T]	Signal transduction mechanisms	Proline-rich receptor-like protein kinase PERK4 GN=PERK4 OS=Arabidopsis thaliana (Mouse-ear cress) PE=1 SV=1	--	--	PREDICTED: proline-rich receptor-like protein kinase PERK4 [Musa acuminata subsp. malaccensis]
PB.686.16	[L]	Replication, recombination and repair	--	--	[L]	Replication, recombination and repair	Protein STICHEL-like 2 GN=At4g24790 OS=Arabidopsis thaliana (Mouse-ear cress) PE=2 SV=1	L	Replication, recombination and repair	PREDICTED: protein STICHEL-like 2 [Phoenix dactylifera]
PB.8143.3	--	--	Cellular Component: mitochondrion (GO:0005739);; Biological Process: aromatic amino acid family biosynthetic process (GO:0009073);; Biological Process: iron-sulfur cluster assembly (GO:0016226);;	--	--	--	--	S	Function unknown	PREDICTED: uncharacterized protein LOC105033088 isoform X1 [Elaeis guineensis]
Aco015696.v3	[MG]	--	Molecular Function: catalytic activity (GO:0003824);; Biological Process: cellular metabolic process (GO:0044237);; Molecular Function: coenzyme binding (GO:0050662);;	--	[V]	Defense mechanisms	Tetraketide alpha-pyrone reductase 1 GN=F23E12.20 OS=Arabidopsis thaliana (Mouse-ear cress) PE=2 SV=1	--	--	PREDICTED: cinnamoyl-CoA reductase 1-like [Phoenix dactylifera]
Aco025833.v3	--	--	--	--	--	--	--	--	--	retrotransposon protein, putative, Ty3-gypsy sub-class [Oryza sativa Japonica Group]
PB.5430.1	[R]	General function prediction only	Molecular Function: voltage-gated potassium channel activity (GO:0005249);; Cellular Component: mitochondrion (GO:0005739);; Biological Process: response to salt stress (GO:0009651);; Biological Process: pollen tube growth (GO:0009860);; Cellular Component: integral component of membrane (GO:0016021);; Biological Process: regulation of ion transmembrane transport (GO:0034765);; Biological Process…	--	[PT]	--	Potassium channel AKT1 GN=AKT1 OS=Oryza sativa subsp. japonica (Rice) PE=2 SV=1	P	Inorganic ion transport and metabolism	PREDICTED: potassium channel AKT1-like isoform X2 [Phoenix dactylifera]
PB.722.1	[T]	Signal transduction mechanisms	--	--	[A]	RNA processing and modification	--	A	RNA processing and modification	PREDICTED: uncharacterized protein LOC103717032 [Phoenix dactylifera]
Aco029046.v3	[C]	Energy production and conversion	Cellular Component: mitochondrial respiratory chain complex I (GO:0005747);; Molecular Function: electron carrier activity (GO:0009055);; Molecular Function: oxidoreductase activity, acting on NAD(P)H (GO:0016651);; Molecular Function: 4 iron, 4 sulfur cluster binding (GO:0051539);; Biological Process: oxidation-reduction process (GO:0055114);;	K03941|2.61081e-129|pda:103705360|NADH-ubiquinone oxidoreductase subunit 8-like; K03941 NADH dehydrogenase (ubiquinone) Fe-S protein 8 [EC:1.6.5.3 1.6.99.3] (A)	[C]	Energy production and conversion	NADH dehydrogenase [ubiquinone] iron-sulfur protein 8, mitochondrial (Precursor) OS=Solanum tuberosum (Potato) PE=1 SV=2	--	--	PREDICTED: NADH-ubiquinone oxidoreductase subunit 8-like [Elaeis guineensis]
PB.685.65	--	--	--	--	[K]	Transcription	BTB/POZ and TAZ domain-containing protein 1 GN=BT1 OS=Arabidopsis thaliana (Mouse-ear cress) PE=1 SV=1	R	General function prediction only	PREDICTED: BTB/POZ and TAZ domain-containing protein 1-like [Elaeis guineensis]
Aco011026.v3	--	--	--	--	--	--	LOB domain-containing protein 1 GN=F24B9.1 OS=Arabidopsis thaliana (Mouse-ear cress) PE=2 SV=1	--	--	PREDICTED: LOB domain-containing protein 1 [Phoenix dactylifera]
Aco007230.v3	[D]	Cell cycle control, cell division, chromosome partitioning	Cellular Component: nucleus (GO:0005634);; Cellular Component: plasma membrane (GO:0005886);;	K05868|0|obr:102717018|uncharacterized LOC102717018; K05868 cyclin B (A)	--	--	Cyclin-B1-1 GN=P0034E02.58 OS=Oryza sativa subsp. japonica (Rice) PE=2 SV=2	--	--	PREDICTED: uncharacterized protein LOC102717018 [Oryza brachyantha]
Aco023380.v3	--	--	Cellular Component: multivesicular body (GO:0005771);; Cellular Component: cytosol (GO:0005829);; Biological Process: ubiquitin-dependent protein catabolic process (GO:0006511);; Biological Process: protein targeting to vacuole (GO:0006623);; Biological Process: Golgi to vacuole transport (GO:0006896);; Biological Process: membrane fusion (GO:0006944);; Biological Process: endosome to lysosome tr…	K17917|5.30821e-45|mus:103999998|sorting nexin 1; K17917 sorting nexin-1/2 (A)	[U]	Intracellular trafficking, secretion, and vesicular transport	Sorting nexin 1 OS=Arabidopsis thaliana (Mouse-ear cress) PE=1 SV=1	--	--	PREDICTED: sorting nexin 1 [Musa acuminata subsp. malaccensis]
Aco013824.v3	--	--	--	--	--	--	--	--	--	hypothetical protein TRIUR3_29513 [Triticum urartu]
PB.6293.1	[C]	Energy production and conversion	Cellular Component: cytoplasmic membrane-bounded vesicle (GO:0016023);; Molecular Function: oxidoreductase activity (GO:0016491);; Biological Process: oxidation-reduction process (GO:0055114);;	--	[C]	Energy production and conversion	Probable voltage-gated potassium channel subunit beta OS=Oryza sativa subsp. japonica (Rice) PE=1 SV=2	C	Energy production and conversion	PREDICTED: aldo-keto reductase-like isoform X2 [Phoenix dactylifera]
PB.6266.1	--	--	--	K01094|9.25568e-06|sita:101784477|probable phosphatidylglycerophosphatase, mitochondrial-like; K01094 phosphatidylglycerophosphatase GEP4 [EC:3.1.3.27] (A)	--	--	--	--	--	--
Aco020331.v3	[FE]	--	Molecular Function: magnesium ion binding (GO:0000287);; Molecular Function: ribose phosphate diphosphokinase activity (GO:0004749);; Molecular Function: ATP binding (GO:0005524);; Biological Process: heme biosynthetic process (GO:0006783);; Biological Process: nucleoside metabolic process (GO:0009116);; Biological Process: nucleotide biosynthetic process (GO:0009165);; Cellular Component: chloro…	--	[FE]	--	Ribose-phosphate pyrophosphokinase 3, chloroplastic (Precursor) OS=Oryza sativa subsp. japonica (Rice) PE=2 SV=1	--	--	PREDICTED: ribose-phosphate pyrophosphokinase 3, chloroplastic isoform X2 [Phoenix dactylifera]
Aco030651.v3	--	--	--	--	--	--	--	--	--	PREDICTED: uncharacterized protein LOC103704564 [Phoenix dactylifera]
Aco017119.v3	--	--	--	--	--	--	G-type lectin S-receptor-like serine/threonine-protein kinase RLK1 (Precursor) GN=RLK1 OS=Arabidopsis thaliana (Mouse-ear cress) PE=2 SV=2	--	--	hypothetical protein POPTR_0003s21990g [Populus trichocarpa]
Aco004907.v3	--	--	Cellular Component: mitochondrion (GO:0005739);; Cellular Component: plastid (GO:0009536);;	--	--	--	--	--	--	PREDICTED: uncharacterized protein LOC103700814 [Phoenix dactylifera]
Aco006838.v3	--	--	--	--	[U]	Intracellular trafficking, secretion, and vesicular transport	--	--	--	PREDICTED: protein SYS1 homolog [Phoenix dactylifera]
PB.7647.6	[L]	Replication, recombination and repair	Biological Process: RNA methylation (GO:0001510);; Molecular Function: DNA binding (GO:0003677);; Molecular Function: DNA-directed DNA polymerase activity (GO:0003887);; Molecular Function: ATP binding (GO:0005524);; Cellular Component: DNA replication factor C complex (GO:0005663);; Cellular Component: nucleolus (GO:0005730);; Biological Process: ATP catabolic process (GO:0006200);; Biological P…	K10755|2.52884e-165|pda:103701336|replication factor C subunit 2; K10755 replication factor C subunit 2/4 (A)	[L]	Replication, recombination and repair	Replication factor C subunit 2 GN=OsJ_35406 OS=Oryza sativa subsp. japonica (Rice) PE=2 SV=1	L	Replication, recombination and repair	PREDICTED: replication factor C subunit 2 [Elaeis guineensis]
Aco031556.v3	--	--	Molecular Function: sterol 24-C-methyltransferase activity (GO:0003838);; Cellular Component: vacuole (GO:0005773);; Cellular Component: endoplasmic reticulum (GO:0005783);; Biological Process: acetyl-CoA metabolic process (GO:0006084);; Biological Process: polyamine catabolic process (GO:0006598);; Cellular Component: plasmodesma (GO:0009506);; Biological Process: response to wounding (GO:000961…	K00559|1.314e-11|zma:541682|SMT; (S)-adenosyl-L-methionine:delta 24-sterol methyltransferase; K00559 sterol 24-C-methyltransferase [EC:2.1.1.41] (A)	[IR]	--	Cycloartenol-C-24-methyltransferase 1 GN=OJ1119_B04.19-1 OS=Oryza sativa subsp. japonica (Rice) PE=2 SV=1	--	--	hypothetical protein OsI_25325 [Oryza sativa Indica Group]
Aco009149.v3	[O]	Posttranslational modification, protein turnover, chaperones	--	--	--	--	Peptidyl-prolyl cis-trans isomerase CYP37, chloroplastic (Precursor) GN=CYP37 OS=Arabidopsis thaliana (Mouse-ear cress) PE=1 SV=3	--	--	PREDICTED: peptidyl-prolyl cis-trans isomerase CYP37, chloroplastic [Phoenix dactylifera]
PB.8118.11	--	--	--	--	[O]	Posttranslational modification, protein turnover, chaperones	--	O	Posttranslational modification, protein turnover, chaperones	TPA: hypothetical protein ZEAMMB73_922990 [Zea mays]
Aco005259.v3	--	--	--	--	--	--	--	--	--	PREDICTED: uncharacterized protein LOC105053291 [Elaeis guineensis]
Aco000557.v3	--	--	--	K03103|0|pda:103708852|multiple inositol polyphosphate phosphatase 1; K03103 multiple inositol-polyphosphate phosphatase / 2,3-bisphosphoglycerate 3-phosphatase [EC:3.1.3.62 3.1.3.80] (A)	[R]	General function prediction only	SelT-like protein (Precursor) GN=At3g47300 OS=Arabidopsis thaliana (Mouse-ear cress) PE=2 SV=2	--	--	PREDICTED: multiple inositol polyphosphate phosphatase 1 isoform X1 [Elaeis guineensis]
PB.755.4	--	--	Cellular Component: intracellular (GO:0005622);; Molecular Function: zinc ion binding (GO:0008270);;	--	[R]	General function prediction only	RanBP2-type zinc finger protein At1g67325 GN=At1g67325 OS=Arabidopsis thaliana (Mouse-ear cress) PE=1 SV=1	R	General function prediction only	PREDICTED: ranBP2-type zinc finger protein At1g67325-like isoform X2 [Elaeis guineensis]
PB.7991.6	--	--	Cellular Component: mitochondrion (GO:0005739);;	--	[R]	General function prediction only	Pentatricopeptide repeat-containing protein At3g53360, mitochondrial (Precursor) GN=PCMP-E86 OS=Arabidopsis thaliana (Mouse-ear cress) PE=2 SV=1	R	General function prediction only	PREDICTED: pentatricopeptide repeat-containing protein At3g53360, mitochondrial [Musa acuminata subsp. malaccensis]
PB.2552.2	[KAD]	--	--	--	[K]	Transcription	Myb-related protein 3R-1 GN=MYB3R-1 OS=Arabidopsis thaliana (Mouse-ear cress) PE=2 SV=1	K	Transcription	PREDICTED: myb-related protein 3R-1-like [Cucumis sativus]
PB.2281.44	--	--	--	--	[S]	Function unknown	--	R	General function prediction only	PREDICTED: [Fructose-bisphosphate aldolase]-lysine N-methyltransferase, chloroplastic isoform X1 [Musa acuminata subsp. malaccensis]
Aco017738.v3	[L]	Replication, recombination and repair	Biological Process: nuclear-transcribed mRNA catabolic process (GO:0000956);; Biological Process: protein N-linked glycosylation (GO:0006487);; Cellular Component: plastid (GO:0009536);; Molecular Function: nucleotidyltransferase activity (GO:0016779);; Biological Process: photoperiodism, flowering (GO:0048573);;	--	[D]	Cell cycle control, cell division, chromosome partitioning	--	--	--	PREDICTED: terminal uridylyltransferase 7-like isoform X1 [Elaeis guineensis]
PB.5890.1	[R]	General function prediction only	Molecular Function: organic cyclic compound binding (GO:0097159);; Molecular Function: heterocyclic compound binding (GO:1901363);;	K14411|1.41146e-167|pda:103724005|heterogeneous nuclear ribonucleoprotein 1-like; K14411 RNA-binding protein Musashi (A)	[A]	RNA processing and modification	Heterogeneous nuclear ribonucleoprotein 1 GN=RNP1 OS=Arabidopsis thaliana (Mouse-ear cress) PE=1 SV=1	A	RNA processing and modification	PREDICTED: heterogeneous nuclear ribonucleoprotein 1-like [Phoenix dactylifera]
PB.9081.2	--	--	Molecular Function: protein serine/threonine phosphatase activity (GO:0004722);; Biological Process: protein dephosphorylation (GO:0006470);; Biological Process: embryo development ending in seed dormancy (GO:0009793);; Molecular Function: metal ion binding (GO:0046872);;	K11137|0|pda:103698315|telomere length regulation protein TEL2 homolog; K11137 telomere length regulation protein (A)	[S]	Function unknown	Probable protein phosphatase 2C 19 OS=Oryza sativa subsp. japonica (Rice) PE=3 SV=2	S	Function unknown	PREDICTED: telomere length regulation protein TEL2 homolog [Elaeis guineensis]
Aco004533.v3	--	--	Molecular Function: iron ion binding (GO:0005506);; Cellular Component: mitochondrial respiratory chain complex III (GO:0005750);; Cellular Component: vacuole (GO:0005773);; Cellular Component: plasma membrane (GO:0005886);; Biological Process: mitochondrial electron transport, ubiquinol to cytochrome c (GO:0006122);; Cellular Component: plastid (GO:0009536);; Molecular Function: heme binding (GO…	K00413|5.89319e-168|mus:103990544|cytochrome c1-2, heme protein, mitochondrial-like isoform X1; K00413 ubiquinol-cytochrome c reductase cytochrome c1 subunit (A)	[C]	Energy production and conversion	Cytochrome c1-1, heme protein, mitochondrial (Precursor) GN=CYCL OS=Solanum tuberosum (Potato) PE=2 SV=1	--	--	PREDICTED: cytochrome c1-2, heme protein, mitochondrial-like isoform X1 [Musa acuminata subsp. malaccensis]
Aco005037.v3	--	--	--	--	--	--	--	--	--	PREDICTED: uncharacterized protein LOC105033226 [Elaeis guineensis]
Aco006333.v3	--	--	--	--	--	--	Flowering-promoting factor 1-like protein 1 OS=Oryza sativa subsp. japonica (Rice) PE=1 SV=1	--	--	PREDICTED: flowering-promoting factor 1-like protein 1 [Phoenix dactylifera]
PB.3478.1	--	--	--	--	--	--	--	S	Function unknown	PREDICTED: probable transcription factor KAN4 [Phoenix dactylifera]
PB.8122.1	--	--	Cellular Component: endoplasmic reticulum (GO:0005783);; Cellular Component: Golgi apparatus (GO:0005794);; Biological Process: response to abscisic acid (GO:0009737);; Biological Process: plant-type secondary cell wall biogenesis (GO:0009834);; Biological Process: defense response to fungus (GO:0050832);;	--	[R]	General function prediction only	--	S	Function unknown	PREDICTED: CAS1 domain-containing protein 1-like isoform X1 [Elaeis guineensis]
Aco008754.v3	[R]	General function prediction only	--	--	[R]	General function prediction only	Outer envelope protein 61 GN=T6G21.100 OS=Arabidopsis thaliana (Mouse-ear cress) PE=1 SV=1	--	--	PREDICTED: outer envelope protein 61, chloroplastic [Phoenix dactylifera]
PB.8110.1	[R]	General function prediction only	Biological Process: nuclear-transcribed mRNA catabolic process (GO:0000956);; Molecular Function: DNA binding (GO:0003677);; Molecular Function: chromatin binding (GO:0003682);; Molecular Function: sequence-specific DNA binding transcription factor activity (GO:0003700);; Molecular Function: single-stranded RNA binding (GO:0003727);; Biological Process: DNA methylation (GO:0006306);; Biological P…	K11430|0|pda:103724029|histone-lysine N-methyltransferase EZ3; K11430 histone-lysine N-methyltransferase EZH2 [EC:2.1.1.43] (A)	[K]	Transcription	Histone-lysine N-methyltransferase EZ3 GN=EZ3 OS=Zea mays (Maize) PE=2 SV=1	K	Transcription	PREDICTED: histone-lysine N-methyltransferase EZ3 isoform X1 [Elaeis guineensis]
PB.7651.5	--	--	--	K11498|1.58362e-57|obr:102699778|kinesin-related protein 4-like; K11498 centromeric protein E (A)	[Z]	Cytoskeleton	--	Z	Cytoskeleton	PREDICTED: kinesin heavy chain isoform X3 [Elaeis guineensis]
PB.4429.1	--	--	--	--	--	--	BTB/POZ domain-containing protein At3g50780 GN=At3g50780 OS=Arabidopsis thaliana (Mouse-ear cress) PE=2 SV=1	S	Function unknown	PREDICTED: BTB/POZ domain-containing protein At3g50780-like [Elaeis guineensis]
Aco008591.v3	--	--	--	--	--	--	--	--	--	PREDICTED: uncharacterized protein LOC103723081 [Phoenix dactylifera]
PB.9319.2	--	--	Molecular Function: catalytic activity (GO:0003824);; Cellular Component: nucleus (GO:0005634);; Cellular Component: mitochondrion (GO:0005739);; Biological Process: DNA repair (GO:0006281);; Biological Process: negative regulation of photomorphogenesis (GO:0010100);; Biological Process: reproductive structure development (GO:0048608);;	K10571|9.16484e-172|sbi:SORBI_07g004650|SORBIDRAFT_07g004650, Sb07g004650; hypothetical protein; K10571 de-etiolated-1 (A)	[K]	Transcription	Light-mediated development protein DET1 GN=DET1 OS=Solanum lycopersicum (Tomato) PE=1 SV=1	K	Transcription	PREDICTED: light-mediated development protein DET1 isoform X5 [Phoenix dactylifera]
Aco015694.v3	[R]	General function prediction only	--	--	[R]	General function prediction only	Glycine-rich RNA-binding protein 4, mitochondrial (Precursor) GN=At3g23830 OS=Arabidopsis thaliana (Mouse-ear cress) PE=2 SV=1	--	--	PREDICTED: RNA-binding protein 38-like [Phoenix dactylifera]
Aco000952.v3	--	--	Cellular Component: Golgi apparatus (GO:0005794);; Biological Process: intracellular protein transport (GO:0006886);; Molecular Function: protein transporter activity (GO:0008565);; Biological Process: vesicle-mediated transport (GO:0016192);; Cellular Component: clathrin adaptor complex (GO:0030131);;	K12391|0|pda:103701594|AP-1 complex subunit gamma-2-like; K12391 AP-1 complex subunit gamma-1 (A)	[U]	Intracellular trafficking, secretion, and vesicular transport	AP-1 complex subunit gamma-2 GN=At1g60070 OS=Arabidopsis thaliana (Mouse-ear cress) PE=1 SV=2	--	--	PREDICTED: AP-1 complex subunit gamma-2-like isoform X1 [Elaeis guineensis]
Aco006962.v3	--	--	--	--	[T]	Signal transduction mechanisms	Disease resistance protein RPM1 GN=F17A9.20 OS=Arabidopsis thaliana (Mouse-ear cress) PE=1 SV=1	--	--	PREDICTED: disease resistance protein RPM1-like [Oryza brachyantha]
PB.5546.3	[QR]	--	--	K00599|2.34807e-27|mtr:MTR_1g015770|Methyltransferase-like protein; K00599 methyltransferase-like protein 6 [EC:2.1.1.-] (A)	[R]	General function prediction only	--	R	General function prediction only	Methyltransferase-like protein [Medicago truncatula]
Aco010042.v3	[OJ]	--	--	K18757|3.07379e-53|pda:103721144|la-related protein 1C-like; K18757 la-related protein 1 (A)	[OJ]	--	La-related protein 1B GN=LARP1B OS=Arabidopsis thaliana (Mouse-ear cress) PE=2 SV=1	--	--	PREDICTED: la-related protein 1C [Elaeis guineensis]
Aco014226.v3	--	--	Biological Process: developmental process (GO:0032502);;	--	--	--	--	--	--	PREDICTED: uncharacterized protein LOC105045741 [Elaeis guineensis]
Aco001769.v3	[T]	Signal transduction mechanisms	Molecular Function: phosphorelay sensor kinase activity (GO:0000155);; Biological Process: phosphorelay signal transduction system (GO:0000160);; Molecular Function: ATP binding (GO:0005524);; Cellular Component: nucleus (GO:0005634);; Biological Process: chromatin organization (GO:0006325);; Biological Process: regulation of transcription, DNA-templated (GO:0006355);; Biological Process: respons…	K12121|0|pda:103701000|phytochrome B; K12121 phytochrome B (A)	--	--	Phytochrome B OS=Oryza sativa subsp. japonica (Rice) PE=2 SV=1	--	--	PREDICTED: phytochrome B [Phoenix dactylifera]
Aco028790.v3	--	--	--	--	--	--	--	--	--	PREDICTED: uncharacterized protein LOC103716733 isoform X1 [Phoenix dactylifera]
Aco023941.v3	--	--	Cellular Component: peroxisomal membrane (GO:0005778);; Cellular Component: chloroplast envelope (GO:0009941);; Cellular Component: integral component of membrane (GO:0016021);;	K13347|3.25707e-90|sita:101764954|protein sym-1-like; K13347 peroxisomal membrane protein 2 (A)	[R]	General function prediction only	Peroxisomal membrane protein PMP22 GN=PMP22 OS=Arabidopsis thaliana (Mouse-ear cress) PE=1 SV=1	--	--	PREDICTED: protein sym-1-like [Setaria italica]
Aco018675.v3	[P]	Inorganic ion transport and metabolism	Molecular Function: magnesium ion binding (GO:0000287);; Molecular Function: phospholipid-translocating ATPase activity (GO:0004012);; Molecular Function: ATP binding (GO:0005524);; Cellular Component: mitochondrion (GO:0005739);; Biological Process: cation transport (GO:0006812);; Biological Process: phospholipid transport (GO:0015914);; Cellular Component: integral component of membrane (GO:001…	K14802|0|pda:103722169|phospholipid-transporting ATPase 1-like; K14802 phospholipid-transporting ATPase [EC:3.6.3.1] (A)	[R]	General function prediction only	Phospholipid-transporting ATPase 1 GN=ALA1 OS=Arabidopsis thaliana (Mouse-ear cress) PE=2 SV=1	--	--	PREDICTED: phospholipid-transporting ATPase 1-like isoform X1 [Elaeis guineensis]
Aco012175.v3	[O]	Posttranslational modification, protein turnover, chaperones	--	K09512|7.87996e-69|pda:103716963|dnaJ homolog subfamily B member 3-like; K09512 DnaJ homolog subfamily B member 6 (A)	[O]	Posttranslational modification, protein turnover, chaperones	DnaJ protein P58IPK homolog (Precursor) OS=Arabidopsis thaliana (Mouse-ear cress) PE=1 SV=1	--	--	PREDICTED: dnaJ homolog subfamily B member 3-like isoform X2 [Elaeis guineensis]
Aco020260.v3	[O]	Posttranslational modification, protein turnover, chaperones	Biological Process: ubiquitin-dependent protein catabolic process (GO:0006511);; Cellular Component: cullin-RING ubiquitin ligase complex (GO:0031461);; Molecular Function: ubiquitin protein ligase binding (GO:0031625);;	K03347|0|mus:103974412|cullin-1-like; K03347 cullin 1 (A)	[D]	Cell cycle control, cell division, chromosome partitioning	Cullin-1 GN=CUL1 OS=Arabidopsis thaliana (Mouse-ear cress) PE=1 SV=1	--	--	PREDICTED: cullin-1-like [Musa acuminata subsp. malaccensis]
PB.1928.8	[R]	General function prediction only	Cellular Component: plasma membrane (GO:0005886);; Cellular Component: chloroplast stroma (GO:0009570);; Biological Process: response to salt stress (GO:0009651);; Biological Process: defense response to bacterium (GO:0042742);;	--	[R]	General function prediction only	NADPH:quinone oxidoreductase GN=NQR OS=Arabidopsis thaliana (Mouse-ear cress) PE=1 SV=1	R	General function prediction only	PREDICTED: NAD(P)H:quinone oxidoreductase-like [Musa acuminata subsp. malaccensis]
Aco005555.v3	--	--	Cellular Component: intracellular part (GO:0044424);;	--	[TZ]	--	Probable protein ABIL1 OS=Oryza sativa subsp. japonica (Rice) PE=2 SV=1	--	--	PREDICTED: protein ABIL1-like isoform X1 [Elaeis guineensis]
Aco011524.v3	[O]	Posttranslational modification, protein turnover, chaperones	Molecular Function: threonine-type endopeptidase activity (GO:0004298);; Cellular Component: nucleus (GO:0005634);; Cellular Component: vacuole (GO:0005773);; Biological Process: ubiquitin-dependent protein catabolic process (GO:0006511);; Cellular Component: proteasome core complex, alpha-subunit complex (GO:0019773);; Cellular Component: cytosolic ribosome (GO:0022626);; Biological Process: res…	K02728|1.5786e-111|pda:103710835|proteasome subunit alpha type-4; K02728 20S proteasome subunit alpha 3 [EC:3.4.25.1] (A)	[O]	Posttranslational modification, protein turnover, chaperones	Proteasome subunit alpha type-4 GN=PAC1 OS=Spinacia oleracea (Spinach) PE=2 SV=1	--	--	PREDICTED: proteasome subunit alpha type-4 [Elaeis guineensis]
Aco030340.v3	--	--	Biological Process: metabolic process (GO:0008152);;	--	[R]	General function prediction only	--	--	--	PREDICTED: LOW QUALITY PROTEIN: uncharacterized protein LOC105059372 [Elaeis guineensis]
Aco030797.v3	[O]	Posttranslational modification, protein turnover, chaperones	Cellular Component: endoplasmic reticulum (GO:0005783);; Biological Process: protein folding (GO:0006457);; Biological Process: response to heat (GO:0009408);; Biological Process: response to high light intensity (GO:0009644);; Biological Process: response to hydrogen peroxide (GO:0042542);;	K13993|3.41728e-54|mus:103995969|22.0 kDa class IV heat shock protein-like; K13993 HSP20 family protein (A)	[O]	Posttranslational modification, protein turnover, chaperones	22.0 kDa heat shock protein (Precursor) GN=HSP22.0 OS=Arabidopsis thaliana (Mouse-ear cress) PE=2 SV=1	--	--	PREDICTED: 22.0 kDa class IV heat shock protein-like [Musa acuminata subsp. malaccensis]
PB.2181.1	--	--	--	K08288|2.7329e-97|zma:100279808|pco088319; LOC100279808; K08288 protein kinase C substrate 80K-H (A)	[O]	Posttranslational modification, protein turnover, chaperones	Glucosidase 2 subunit beta (Precursor) GN=OsI_01383 OS=Oryza sativa subsp. indica (Rice) PE=3 SV=1	T	Signal transduction mechanisms	uncharacterized protein LOC100279808 precursor [Zea mays]
PB.5155.1	--	--	Cellular Component: endoplasmic reticulum (GO:0005783);;	--	[R]	General function prediction only	C2 domain-containing protein At1g53590 OS=Arabidopsis thaliana (Mouse-ear cress) PE=1 SV=2	R	General function prediction only	PREDICTED: synaptotagmin-5 isoform X2 [Elaeis guineensis]
Aco011867.v3	--	--	Biological Process: metabolic process (GO:0008152);; Molecular Function: transferase activity (GO:0016740);; Cellular Component: membrane part (GO:0044425);;	K05287|1.70804e-90|pda:103704937|phosphatidylinositol-glycan biosynthesis class F protein; K05287 phosphatidylinositol glycan, class F [EC:2.7.-.-] (A)	[MO]	--	--	--	--	PREDICTED: phosphatidylinositol-glycan biosynthesis class F protein [Phoenix dactylifera]
PB.7763.2	--	--	--	--	[R]	General function prediction only	--	O	Posttranslational modification, protein turnover, chaperones	PREDICTED: UBX domain-containing protein 4 [Elaeis guineensis]
PB.4222.8	--	--	--	K11723|1.5174e-74|pda:103720915|uncharacterized LOC103720915; K11723 bromodomain-containing protein 7/9 (A)	[R]	General function prediction only	Serine/threonine-protein kinase PBS1 GN=PBS1 OS=Arabidopsis thaliana (Mouse-ear cress) PE=1 SV=1	R	General function prediction only	PREDICTED: uncharacterized protein LOC105034797 [Elaeis guineensis]
PB.756.6	[R]	General function prediction only	Molecular Function: nucleic acid binding (GO:0003676);;	--	[A]	RNA processing and modification	--	A	RNA processing and modification	PREDICTED: zinc finger CCCH domain-containing protein 14-like [Elaeis guineensis]
PB.1846.3	[TZDR]	--	Molecular Function: calcium ion binding (GO:0005509);; Cellular Component: cytosol (GO:0005829);; Biological Process: apoptotic process (GO:0006915);; Biological Process: gravitropism (GO:0009630);; Biological Process: embryo development ending in seed dormancy (GO:0009793);; Biological Process: cellulose biosynthetic process (GO:0030244);; Biological Process: Golgi vesicle transport (GO:0048193)…	--	[R]	General function prediction only	--	R	General function prediction only	PREDICTED: LOW QUALITY PROTEIN: cell division cycle and apoptosis regulator protein 1 [Phoenix dactylifera]
Aco014091.v3	[I]	Lipid transport and metabolism	Cellular Component: mitochondrion (GO:0005739);; Cellular Component: plastid (GO:0009536);; Molecular Function: transferase activity (GO:0016740);;	K11778|2.1165e-79|mus:103984370|dehydrodolichyl diphosphate synthase 2-like; K11778 ditrans,polycis-polyprenyl diphosphate synthase [EC:2.5.1.87] (A)	[I]	Lipid transport and metabolism	Dehydrodolichyl diphosphate synthase 2 GN=At5g58770 OS=Arabidopsis thaliana (Mouse-ear cress) PE=2 SV=2	--	--	PREDICTED: dehydrodolichyl diphosphate synthase 2-like [Musa acuminata subsp. malaccensis]
PB.1095.1	[S]	Function unknown	Biological Process: proteolysis (GO:0006508);; Molecular Function: peptidase activity (GO:0008233);; Biological Process: protein catabolic process (GO:0030163);;	K06891|6.07261e-54|pda:103724139|uncharacterized LOC103724139; K06891 ATP-dependent Clp protease adaptor protein ClpS (A)	--	--	--	S	Function unknown	PREDICTED: uncharacterized protein LOC103724139 [Phoenix dactylifera]
Aco024831.v3	[CP]	--	Molecular Function: NADH dehydrogenase (ubiquinone) activity (GO:0008137);; Cellular Component: chloroplast (GO:0009507);; Cellular Component: integral component of membrane (GO:0016021);; Biological Process: ATP synthesis coupled electron transport (GO:0042773);; Molecular Function: quinone binding (GO:0048038);;	K05577|0|pda:8890568|ndhF, PhdaC_p072; NADH-plastoquinone oxidoreductase chain 5; K05577 NAD(P)H-quinone oxidoreductase subunit 5 [EC:1.6.5.3] (A)	[C]	Energy production and conversion	NAD(P)H-quinone oxidoreductase subunit 5, chloroplastic GN=ndhF OS=Drimys granadensis PE=3 SV=1	--	--	NADH-plastoquinone oxidoreductase subunit 5 (chloroplast) [Ananas comosus]
Aco014113.v3	--	--	Molecular Function: binding (GO:0005488);;	--	[O]	Posttranslational modification, protein turnover, chaperones	Transcription factor DIVARICATA GN=DIVARICATA OS=Antirrhinum majus (Garden snapdragon) PE=2 SV=1	--	--	PREDICTED: transcription factor DIVARICATA isoform X1 [Phoenix dactylifera]
Aco003199.v3	--	--	Molecular Function: peroxidase activity (GO:0004601);; Biological Process: response to oxidative stress (GO:0006979);; Molecular Function: heme binding (GO:0020037);; Molecular Function: metal ion binding (GO:0046872);; Biological Process: oxidation-reduction process (GO:0055114);;	K00430|1.8791e-43|pda:103701238|peroxidase 12-like; K00430 peroxidase [EC:1.11.1.7] (A)	--	--	Peroxidase 12 (Precursor) OS=Arabidopsis thaliana (Mouse-ear cress) PE=1 SV=1	--	--	PREDICTED: peroxidase 12-like [Phoenix dactylifera]
Aco001300.v3	[R]	General function prediction only	Molecular Function: metalloendopeptidase activity (GO:0004222);; Cellular Component: mitochondrion (GO:0005739);; Biological Process: proteolysis (GO:0006508);; Biological Process: protein processing (GO:0016485);; Cellular Component: chloroplast part (GO:0044434);;	K06972|0|mus:103997987|presequence protease 1, chloroplastic/mitochondrial-like isoform X1; K06972 (A)	[RO]	--	Presequence protease 2, chloroplastic/mitochondrial (Precursor) GN=F14J22.13 OS=Arabidopsis thaliana (Mouse-ear cress) PE=1 SV=1	--	--	PREDICTED: presequence protease 1, chloroplastic/mitochondrial-like isoform X2 [Elaeis guineensis]
PB.10328.1	[RTKL]	--	--	--	--	--	Probable receptor-like protein kinase At5g39020 (Precursor) GN=At5g39020 OS=Arabidopsis thaliana (Mouse-ear cress) PE=2 SV=1	T	Signal transduction mechanisms	hypothetical protein CISIN_1g0104341mg, partial [Citrus sinensis]
Aco002249.v3	[G]	Carbohydrate transport and metabolism	--	K00873|4.52993e-32|pmum:103335036|pyruvate kinase isozyme A, chloroplastic-like; K00873 pyruvate kinase [EC:2.7.1.40] (A)	[G]	Carbohydrate transport and metabolism	Pyruvate kinase isozyme A, chloroplastic (Precursor) OS=Ricinus communis (Castor bean) PE=1 SV=1	--	--	PREDICTED: pyruvate kinase isozyme A, chloroplastic-like isoform X3 [Prunus mume]
Aco003014.v3	--	--	Molecular Function: copper ion binding (GO:0005507);; Molecular Function: electron carrier activity (GO:0009055);;	--	--	--	Chemocyanin (Precursor) OS=Lilium longiflorum (Trumpet lily) PE=1 SV=1	--	--	PREDICTED: basic blue protein-like [Musa acuminata subsp. malaccensis]
PB.551.4	[A]	RNA processing and modification	--	--	[A]	RNA processing and modification	--	A	RNA processing and modification	PREDICTED: putative RNA-binding protein Luc7-like 2 [Elaeis guineensis]
Aco013422.v3	[G]	Carbohydrate transport and metabolism	Molecular Function: alpha,alpha-trehalose-phosphate synthase (UDP-forming) activity (GO:0003825);; Molecular Function: trehalose-phosphatase activity (GO:0004805);; Biological Process: trehalose biosynthetic process (GO:0005992);;	K16055|0|pda:103695955|alpha,alpha-trehalose-phosphate synthase [UDP-forming] 6-like; K16055 trehalose 6-phosphate synthase/phosphatase [EC:2.4.1.15 3.1.3.12] (A)	[G]	Carbohydrate transport and metabolism	Alpha,alpha-trehalose-phosphate synthase [UDP-forming] 6 GN=TPS6 OS=Arabidopsis thaliana (Mouse-ear cress) PE=1 SV=2	--	--	PREDICTED: alpha,alpha-trehalose-phosphate synthase [UDP-forming] 6 [Elaeis guineensis]
Aco002920.v3	--	--	Molecular Function: peroxidase activity (GO:0004601);; Biological Process: response to oxidative stress (GO:0006979);; Molecular Function: heme binding (GO:0020037);; Molecular Function: metal ion binding (GO:0046872);; Biological Process: oxidation-reduction process (GO:0055114);;	K00430|2.51463e-177|pda:103710018|peroxidase 31; K00430 peroxidase [EC:1.11.1.7] (A)	--	--	Peroxidase 65 (Precursor) GN=MQD22.14 OS=Arabidopsis thaliana (Mouse-ear cress) PE=2 SV=2	--	--	PREDICTED: peroxidase 31-like [Elaeis guineensis]
Aco015379.v3	[Q]	Secondary metabolites biosynthesis, transport and catabolism	Biological Process: transition metal ion transport (GO:0000041);; Molecular Function: iron ion binding (GO:0005506);; Cellular Component: vacuole (GO:0005773);; Biological Process: fatty acid metabolic process (GO:0006631);; Molecular Function: electron carrier activity (GO:0009055);; Biological Process: suberin biosynthetic process (GO:0010345);; Molecular Function: alkane 1-monooxygenase activi…	K15401|0|sita:101759222|cytochrome P450 86A1-like; K15401 fatty acid omega-hydroxylase [EC:1.14.-.-] (A)	[QI]	--	Cytochrome P450 86A1 GN=K19M22.6 OS=Arabidopsis thaliana (Mouse-ear cress) PE=1 SV=2	--	--	PREDICTED: cytochrome P450 86A1-like [Setaria italica]
PB.3070.9	--	--	Cellular Component: membrane (GO:0016020);;	--	--	--	--	G	Carbohydrate transport and metabolism	PREDICTED: molybdate-anion transporter-like [Elaeis guineensis]
Aco024251.v3	[S]	Function unknown	Biological Process: rRNA processing (GO:0006364);; Biological Process: unsaturated fatty acid biosynthetic process (GO:0006636);; Cellular Component: chloroplast thylakoid membrane (GO:0009535);; Cellular Component: chloroplast thylakoid lumen (GO:0009543);; Cellular Component: chloroplast stroma (GO:0009570);; Biological Process: thylakoid membrane organization (GO:0010027);; Biological Process:…	--	--	--	Thylakoid lumenal 17.4 kDa protein, chloroplastic (Precursor) GN=At5g53490 OS=Arabidopsis thaliana (Mouse-ear cress) PE=1 SV=2	--	--	hypothetical protein CICLE_v10021983mg [Citrus clementina]
PB.9806.24	--	--	--	K17491|3.00386e-112|mus:103972396|serine/threonine-protein phosphatase 4 regulatory subunit 3B-like isoform X1; K17491 protein phosphatase 4 regulatory subunit 3 (A)	[G]	Carbohydrate transport and metabolism	--	G	Carbohydrate transport and metabolism	PREDICTED: serine/threonine-protein phosphatase 4 regulatory subunit 3B-like isoform X1 [Musa acuminata subsp. malaccensis]
PB.7675.2	--	--	Cellular Component: nucleus (GO:0005634);; Cellular Component: cytoplasm (GO:0005737);;	--	--	--	Uncharacterized protein At1g04910 GN=At1g04910 OS=Arabidopsis thaliana (Mouse-ear cress) PE=2 SV=1	S	Function unknown	PREDICTED: uncharacterized protein At1g04910 isoform X3 [Elaeis guineensis]
Aco023992.v3	[G]	Carbohydrate transport and metabolism	Molecular Function: starch synthase activity (GO:0009011);; Biological Process: glucan biosynthetic process (GO:0009250);;	K13679|0|mus:103996709|granule-bound starch synthase 1, chloroplastic/amyloplastic-like; K13679 granule-bound starch synthase [EC:2.4.1.242] (A)	--	--	Granule-bound starch synthase 1, chloroplastic/amyloplastic (Precursor) GN=WAXY OS=Antirrhinum majus (Garden snapdragon) PE=2 SV=1	--	--	PREDICTED: granule-bound starch synthase 1, chloroplastic/amyloplastic-like [Elaeis guineensis]
PB.685.6	--	--	Biological Process: metabolic process (GO:0008152);; Molecular Function: oxidoreductase activity (GO:0016491);;	--	[HC]	--	--	825	FAD binding domain	PREDICTED: uncharacterized protein LOC103705684 isoform X1 [Phoenix dactylifera]
Aco009142.v3	--	--	--	--	--	--	--	--	--	PREDICTED: uncharacterized protein LOC105032503 [Elaeis guineensis]
PB.8580.3	[P]	Inorganic ion transport and metabolism	Molecular Function: iron ion transmembrane transporter activity (GO:0005381);; Cellular Component: plasma membrane (GO:0005886);; Cellular Component: integral component of membrane (GO:0016021);; Biological Process: iron ion transmembrane transport (GO:0034755);; Biological Process: manganese ion homeostasis (GO:0055071);; Biological Process: iron ion homeostasis (GO:0055072);;	--	[P]	Inorganic ion transport and metabolism	Metal transporter Nramp3 OS=Oryza sativa subsp. japonica (Rice) PE=2 SV=1	P	Inorganic ion transport and metabolism	PREDICTED: metal transporter Nramp3-like isoform X2 [Setaria italica]
Aco013449.v3	--	--	--	--	--	--	--	--	--	PREDICTED: probable F-box protein At4g22165 [Phoenix dactylifera]
Aco013527.v3	--	--	Molecular Function: alpha-L-fucosidase activity (GO:0004560);; Biological Process: lipid metabolic process (GO:0006629);; Cellular Component: plant-type cell wall (GO:0009505);; Cellular Component: cytoplasmic membrane-bounded vesicle (GO:0016023);; Molecular Function: hydrolase activity, acting on ester bonds (GO:0016788);;	--	--	--	Alpha-L-fucosidase 3 (Precursor) GN=FXG1 OS=Arabidopsis thaliana (Mouse-ear cress) PE=2 SV=1	--	--	PREDICTED: GDSL esterase/lipase At3g26430-like [Beta vulgaris subsp. vulgaris]
Aco020988.v3	[MG]	--	Molecular Function: mRNA binding (GO:0003729);; Molecular Function: catalytic activity (GO:0003824);; Biological Process: pentose-phosphate shunt (GO:0006098);; Biological Process: rRNA processing (GO:0006364);; Molecular Function: poly(U) RNA binding (GO:0008266);; Cellular Component: chloroplast thylakoid (GO:0009534);; Biological Process: response to blue light (GO:0009637);; Biological Proces…	--	--	--	Chloroplast stem-loop binding protein of 41 kDa a, chloroplastic (Precursor) GN=CSP41A OS=Arabidopsis thaliana (Mouse-ear cress) PE=1 SV=1	--	--	hypothetical protein AMTR_s00025p00246210 [Amborella trichopoda]
PB.2858.1	--	--	--	--	[S]	Function unknown	--	S	Function unknown	PREDICTED: uncharacterized protein LOC103996594 [Musa acuminata subsp. malaccensis]
Aco001808.v3	--	--	Cellular Component: mitochondrial inner membrane (GO:0005743);; Biological Process: mitochondrial transport (GO:0006839);; Cellular Component: integral component of membrane (GO:0016021);; Cellular Component: chloroplast membrane (GO:0031969);; Biological Process: NAD transport (GO:0043132);; Molecular Function: NAD transporter activity (GO:0051724);; Biological Process: transmembrane transport (…	K15115|1.36584e-163|pda:103720027|nicotinamide adenine dinucleotide transporter 1, chloroplastic-like; K15115 solute carrier family 25 (mitochondrial folate transporter), member 32 (A)	[C]	Energy production and conversion	Nicotinamide adenine dinucleotide transporter 1, chloroplastic GN=T30B22.21 OS=Arabidopsis thaliana (Mouse-ear cress) PE=1 SV=2	--	--	PREDICTED: nicotinamide adenine dinucleotide transporter 1, chloroplastic-like [Phoenix dactylifera]
PB.3841.3	--	--	Biological Process: photosynthesis, light reaction (GO:0019684);; Biological Process: regulation of protein dephosphorylation (GO:0035304);;	--	--	--	--	S	Function unknown	PREDICTED: protein LOW PSII ACCUMULATION 3, chloroplastic [Phoenix dactylifera]
Aco001313.v3	--	--	Molecular Function: protein disulfide isomerase activity (GO:0003756);; Biological Process: protein folding (GO:0006457);; Cellular Component: chloroplast thylakoid membrane (GO:0009535);; Biological Process: chloroplast organization (GO:0009658);; Molecular Function: protein self-association (GO:0043621);;	--	--	--	Protein disulfide-isomerase SCO2 (Precursor) GN=MVI11.22 OS=Arabidopsis thaliana (Mouse-ear cress) PE=1 SV=1	--	--	PREDICTED: protein disulfide-isomerase SCO2 isoform X1 [Elaeis guineensis]
Aco002430.v3	[R]	General function prediction only	Biological Process: metabolic process (GO:0008152);; Molecular Function: oxidoreductase activity (GO:0016491);;	--	[QR]	--	Protein SRG1 GN=SRG1 OS=Arabidopsis thaliana (Mouse-ear cress) PE=2 SV=1	--	--	PREDICTED: protein SRG1-like [Musa acuminata subsp. malaccensis]
Aco020041.v3	--	--	--	--	--	--	--	--	--	unknown protein [Oryza sativa Japonica Group]
Aco022563.v3	--	--	Cellular Component: nucleus (GO:0005634);; Biological Process: nucleotide-excision repair (GO:0006289);; Cellular Component: plastid (GO:0009536);;	--	[K]	Transcription	--	--	--	PREDICTED: uncharacterized protein LOC103720445 isoform X4 [Phoenix dactylifera]
Aco015597.v3	--	--	Molecular Function: calcium ion binding (GO:0005509);; Biological Process: single-organism cellular process (GO:0044763);;	--	[ZD]	--	Calcium-binding protein KIC GN=KIC OS=Arabidopsis thaliana (Mouse-ear cress) PE=1 SV=2	--	--	PREDICTED: calcium-binding protein KIC-like [Musa acuminata subsp. malaccensis]
PB.2661.3	--	--	--	--	[S]	Function unknown	--	S	Function unknown	PREDICTED: uncharacterized protein LOC103707842 isoform X1 [Phoenix dactylifera]
PB.4171.4	[O]	Posttranslational modification, protein turnover, chaperones	Molecular Function: ubiquitin-protein transferase activity (GO:0004842);; Biological Process: protein deubiquitination (GO:0016579);;	K10581|0|pda:103718297|probable ubiquitin-conjugating enzyme E2 23; K10581 ubiquitin-conjugating enzyme E2 O [EC:6.3.2.19] (A)	[O]	Posttranslational modification, protein turnover, chaperones	Probable ubiquitin-conjugating enzyme E2 23 GN=UBC23 OS=Arabidopsis thaliana (Mouse-ear cress) PE=1 SV=1	O	Posttranslational modification, protein turnover, chaperones	PREDICTED: probable ubiquitin-conjugating enzyme E2 23 [Phoenix dactylifera]
Aco011129.v3	--	--	--	--	--	--	--	--	--	PREDICTED: protein MTL1-like [Elaeis guineensis]
PB.7351.1	--	--	Cellular Component: chloroplast (GO:0009507);; Biological Process: photosynthesis, light harvesting (GO:0009765);; Cellular Component: membrane (GO:0016020);; Molecular Function: metal ion binding (GO:0046872);;	K08912|3.90387e-111|mus:104001037|chlorophyll a-b binding protein of LHCII type 1-like; K08912 light-harvesting complex II chlorophyll a/b binding protein 1 (A)	--	--	Chlorophyll a-b binding protein 40, chloroplastic (Precursor) GN=CAB40 OS=Nicotiana tabacum (Common tobacco) PE=2 SV=1	O	Posttranslational modification, protein turnover, chaperones	PREDICTED: chlorophyll a-b binding protein of LHCII type 1-like [Eucalyptus grandis]
PB.1515.1	--	--	Molecular Function: nucleotide binding (GO:0000166);; Molecular Function: nucleic acid binding (GO:0003676);;	K12893|1.4036e-43|mus:103971714|serine/arginine-rich splicing factor RS31-like isoform X1; K12893 splicing factor, arginine/serine-rich 4/5/6 (A)	[A]	RNA processing and modification	Serine/arginine-rich splicing factor RS31 GN=F21F14.30 OS=Arabidopsis thaliana (Mouse-ear cress) PE=1 SV=2	A	RNA processing and modification	PREDICTED: LOW QUALITY PROTEIN: serine/arginine-rich splicing factor RS31-like [Elaeis guineensis]
Aco016245.v3	--	--	Molecular Function: transferase activity, transferring phosphorus-containing groups (GO:0016772);; Biological Process: cellular metabolic process (GO:0044237);; Biological Process: primary metabolic process (GO:0044238);; Molecular Function: metal ion binding (GO:0046872);; Biological Process: organic substance metabolic process (GO:0071704);; Molecular Function: organic cyclic compound binding (…	--	[R]	General function prediction only	Putative pentatricopeptide repeat-containing protein At2g01510 OS=Arabidopsis thaliana (Mouse-ear cress) PE=3 SV=1	--	--	PREDICTED: putative pentatricopeptide repeat-containing protein At2g01510 [Phoenix dactylifera]
PB.10357.1	--	--	--	--	[R]	General function prediction only	Pentatricopeptide repeat-containing protein At3g53360, mitochondrial (Precursor) GN=PCMP-E86 OS=Arabidopsis thaliana (Mouse-ear cress) PE=2 SV=1	R	General function prediction only	PREDICTED: uncharacterized protein LOC100273844 isoform X1 [Zea mays]
Aco000342.v3	[R]	General function prediction only	Molecular Function: aminopeptidase activity (GO:0004177);; Cellular Component: vacuole (GO:0005773);; Cellular Component: cytosol (GO:0005829);; Biological Process: proteolysis (GO:0006508);; Biological Process: cysteine biosynthetic process (GO:0019344);;	--	--	--	--	--	--	PREDICTED: uncharacterized protein LOC103712325 isoform X1 [Phoenix dactylifera]
PB.9337.2	[G]	Carbohydrate transport and metabolism	Molecular Function: starch synthase activity (GO:0009011);; Biological Process: glucan biosynthetic process (GO:0009250);;	K13679|0|mus:103996709|granule-bound starch synthase 1, chloroplastic/amyloplastic-like; K13679 granule-bound starch synthase [EC:2.4.1.242] (A)	--	--	Granule-bound starch synthase 1, chloroplastic/amyloplastic (Precursor) GN=WAXY OS=Antirrhinum majus (Garden snapdragon) PE=2 SV=1	M	Cell wall/membrane/envelope biogenesis	PREDICTED: granule-bound starch synthase 1, chloroplastic/amyloplastic-like [Elaeis guineensis]
PB.10112.1	[IQR]	--	Cellular Component: mitochondrion (GO:0005739);; Cellular Component: chloroplast inner membrane (GO:0009706);; Molecular Function: oxidoreductase activity (GO:0016491);; Biological Process: oxidation-reduction process (GO:0055114);;	--	[Q]	Secondary metabolites biosynthesis, transport and catabolism	Short-chain dehydrogenase TIC 32, chloroplastic GN=TIC32 OS=Pisum sativum (Garden pea) PE=1 SV=1	Q	Secondary metabolites biosynthesis, transport and catabolism	PREDICTED: short-chain dehydrogenase TIC 32, chloroplastic-like [Phoenix dactylifera]
Aco022809.v3	--	--	--	--	--	--	--	--	--	PREDICTED: uncharacterized protein LOC103716961 [Phoenix dactylifera]
PB.3843.3	[E]	Amino acid transport and metabolism	Molecular Function: L-alanine:2-oxoglutarate aminotransferase activity (GO:0004021);; Cellular Component: vacuole (GO:0005773);; Cellular Component: peroxisome (GO:0005777);; Molecular Function: alanine-glyoxylate transaminase activity (GO:0008453);; Cellular Component: chloroplast stroma (GO:0009570);; Biological Process: photorespiration (GO:0009853);; Cellular Component: membrane (GO:0016020);…	K14272|0|osa:4342210|Os07g0108300; K14272 glutamate--glyoxylate aminotransferase [EC:2.6.1.4 2.6.1.2 2.6.1.44 2.6.1.-] (A)	[E]	Amino acid transport and metabolism	Glutamate--glyoxylate aminotransferase 2 OS=Arabidopsis thaliana (Mouse-ear cress) PE=1 SV=1	E	Amino acid transport and metabolism	Os07g0108300 [Oryza sativa Japonica Group]
Aco000912.v3	--	--	--	--	[S]	Function unknown	Thioredoxin-like protein AAED1, chloroplastic (Precursor) GN=At2g37240 OS=Arabidopsis thaliana (Mouse-ear cress) PE=2 SV=2	--	--	PREDICTED: uncharacterized protein LOC105060294 [Elaeis guineensis]
PB.3707.2	--	--	Cellular Component: mitochondrion (GO:0005739);; Cellular Component: plastid (GO:0009536);; Molecular Function: organic cyclic compound binding (GO:0097159);; Molecular Function: heterocyclic compound binding (GO:1901363);;	--	--	--	--	S	Function unknown	PREDICTED: uncharacterized protein LOC103994246 [Musa acuminata subsp. malaccensis]
Aco000349.v3	[RTKL]	--	Cellular Component: membrane (GO:0016020);;	--	--	--	Probable inactive receptor kinase At4g23740 (Precursor) GN=At4g23740 OS=Arabidopsis thaliana (Mouse-ear cress) PE=2 SV=1	--	--	PREDICTED: probable inactive receptor kinase At4g23740 [Musa acuminata subsp. malaccensis]
PB.7686.1	--	--	Cellular Component: cytoplasmic membrane-bounded vesicle (GO:0016023);;	--	--	--	Uncharacterized protein At1g04910 GN=At1g04910 OS=Arabidopsis thaliana (Mouse-ear cress) PE=2 SV=1	S	Function unknown	PREDICTED: uncharacterized protein LOC103712063 isoform X1 [Phoenix dactylifera]
Aco017301.v3	--	--	--	--	--	--	Probable transcription factor KAN2 GN=KAN2 OS=Arabidopsis thaliana (Mouse-ear cress) PE=2 SV=1	--	--	PREDICTED: probable transcription factor KAN2 isoform X1 [Elaeis guineensis]
Aco009801.v3	--	--	--	--	--	--	--	--	--	PREDICTED: cruciform DNA-recognizing protein 1-like isoform X3 [Elaeis guineensis]
Aco008108.v3	--	--	--	--	--	--	Serine/threonine-protein phosphatase 7 long form homolog GN=At1g48120 OS=Arabidopsis thaliana (Mouse-ear cress) PE=2 SV=1	--	--	PREDICTED: mediator of DNA damage checkpoint protein 1-like isoform X2 [Elaeis guineensis]
Aco030827.v3	--	--	--	K03500|2.28817e-06|obr:102720268|putative ribosomal RNA methyltransferase nop2-like; K03500 16S rRNA (cytosine967-C5)-methyltransferase [EC:2.1.1.176] (A)	[A]	RNA processing and modification	--	--	--	--
Aco017632.v3	[J]	Translation, ribosomal structure and biogenesis	Molecular Function: aminoacyl-tRNA editing activity (GO:0002161);; Molecular Function: isoleucine-tRNA ligase activity (GO:0004822);; Molecular Function: ATP binding (GO:0005524);; Cellular Component: cytoplasm (GO:0005737);; Biological Process: isoleucyl-tRNA aminoacylation (GO:0006428);; Biological Process: regulation of translational fidelity (GO:0006450);;	K01870|5.91278e-24|osa:9272464|Os02g0183700; K01870 isoleucyl-tRNA synthetase [EC:6.1.1.5] (A)	[J]	Translation, ribosomal structure and biogenesis	--	--	--	BnaA03g45240D [Brassica napus]
PB.6044.1	[R]	General function prediction only	Molecular Function: nucleotide binding (GO:0000166);; Molecular Function: nucleic acid binding (GO:0003676);; Biological Process: response to ozone (GO:0010193);;	--	[R]	General function prediction only	Polyadenylate-binding protein RBP45 GN=RBP45 OS=Nicotiana plumbaginifolia (Leadwort-leaved tobacco) PE=1 SV=1	R	General function prediction only	PREDICTED: polyadenylate-binding protein RBP45 [Phoenix dactylifera]
PB.3791.1	[L]	Replication, recombination and repair	Molecular Function: ATP binding (GO:0005524);; Cellular Component: chromosome (GO:0005694);; Biological Process: mismatch repair (GO:0006298);; Biological Process: sister chromatid cohesion (GO:0007062);; Biological Process: synapsis (GO:0007129);; Biological Process: reciprocal meiotic recombination (GO:0007131);; Biological Process: cytokinin biosynthetic process (GO:0009691);; Biological Proce…	K08739|2.64251e-108|pda:103723997|DNA mismatch repair protein MLH3-like; K08739 DNA mismatch repair protein MLH3 (A)	[L]	Replication, recombination and repair	DNA mismatch repair protein MLH3 GN=MLH3 OS=Arabidopsis thaliana (Mouse-ear cress) PE=2 SV=2	L	Replication, recombination and repair	PREDICTED: DNA mismatch repair protein MLH3-like isoform X1 [Phoenix dactylifera]
PB.8903.3	[RTKL]	--	Molecular Function: protein serine/threonine kinase activity (GO:0004674);; Molecular Function: ATP binding (GO:0005524);; Biological Process: protein phosphorylation (GO:0006468);;	K08853|1.30609e-127|dosa:Os02t0591900-01|Os02g0591900; Protein kinase, catalytic domain domain containing protein.; K08853 AP2-associated kinase [EC:2.7.11.1] (A)	[T]	Signal transduction mechanisms	CBL-interacting protein kinase 22 GN=OSJNBa0049D13.5 OS=Oryza sativa subsp. japonica (Rice) PE=2 SV=1	T	Signal transduction mechanisms	putative AAK1 protein [Oryza sativa Japonica Group]
Aco009080.v3	[I]	Lipid transport and metabolism	Molecular Function: glycerol-3-phosphate O-acyltransferase activity (GO:0004366);; Cellular Component: endoplasmic reticulum (GO:0005783);; Cellular Component: plasma membrane (GO:0005886);; Biological Process: postreplication repair (GO:0006301);; Biological Process: diacylglycerol biosynthetic process (GO:0006651);; Biological Process: phosphatidylglycerol biosynthetic process (GO:0006655);; Bi…	K13506|0|pda:103704359|glycerol-3-phosphate acyltransferase 3; K13506 glycerol-3-phosphate O-acyltransferase 3/4 [EC:2.3.1.15] (A)	[I]	Lipid transport and metabolism	Lysophospholipid acyltransferase LPEAT1 GN=LPEAT1 OS=Arabidopsis thaliana (Mouse-ear cress) PE=1 SV=1	--	--	PREDICTED: LOW QUALITY PROTEIN: glycerol-3-phosphate acyltransferase 3-like [Elaeis guineensis]
Aco009630.v3	--	--	--	--	--	--	Glucan endo-1,3-beta-glucosidase 1 (Precursor) OS=Arabidopsis thaliana (Mouse-ear cress) PE=1 SV=3	--	--	PREDICTED: glucan endo-1,3-beta-glucosidase 4-like [Musa acuminata subsp. malaccensis]
PB.8764.4	[J]	Translation, ribosomal structure and biogenesis	Biological Process: tRNA dihydrouridine synthesis (GO:0002943);; Cellular Component: nucleus (GO:0005634);; Cellular Component: phragmoplast (GO:0009524);; Cellular Component: plastid (GO:0009536);; Molecular Function: tRNA dihydrouridine synthase activity (GO:0017150);; Molecular Function: flavin adenine dinucleotide binding (GO:0050660);; Biological Process: oxidation-reduction process (GO:0055…	K05539|3.63115e-98|pda:103711947|tRNA-dihydrouridine(47) synthase [NAD(P)(+)]-like; K05539 tRNA-dihydrouridine synthase A [EC:1.-.-.-] (A)	[J]	Translation, ribosomal structure and biogenesis	--	J	Translation, ribosomal structure and biogenesis	PREDICTED: tRNA-dihydrouridine(47) synthase [NAD(P)(+)]-like isoform X1 [Phoenix dactylifera]
PB.6871.1	[L]	Replication, recombination and repair	Molecular Function: binding (GO:0005488);; Molecular Function: isomerase activity (GO:0016853);;	K03165|0|pda:103720113|DNA topoisomerase 3-alpha; K03165 DNA topoisomerase III [EC:5.99.1.2] (A)	[L]	Replication, recombination and repair	DNA topoisomerase 3-alpha GN=OJ1123F12.5 OS=Oryza sativa subsp. japonica (Rice) PE=3 SV=1	L	Replication, recombination and repair	PREDICTED: DNA topoisomerase 3-alpha isoform X2 [Phoenix dactylifera]
Aco006749.v3	[J]	Translation, ribosomal structure and biogenesis	--	--	[A]	RNA processing and modification	--	--	--	PREDICTED: putative methyltransferase NSUN6 [Musa acuminata subsp. malaccensis]
Aco004996.v3	[C]	Energy production and conversion	Cellular Component: vacuole (GO:0005773);; Biological Process: glyoxylate cycle (GO:0006097);; Biological Process: tricarboxylic acid cycle (GO:0006099);; Biological Process: malate metabolic process (GO:0006108);; Cellular Component: glyoxysome (GO:0009514);; Cellular Component: chloroplast envelope (GO:0009941);; Molecular Function: L-malate dehydrogenase activity (GO:0030060);; Biological Proc…	K00026|0|pop:POPTR_0009s08520g|POPTRDRAFT_649749; malate dehydrogenase family protein; K00026 malate dehydrogenase [EC:1.1.1.37] (A)	[C]	Energy production and conversion	Malate dehydrogenase, glyoxysomal (Precursor) GN=MDHG OS=Cucumis sativus (Cucumber) PE=2 SV=1	--	--	PREDICTED: malate dehydrogenase, glyoxysomal [Eucalyptus grandis]
PB.7529.8	--	--	--	--	--	--	--	S	Function unknown	unknown [Populus trichocarpa x Populus deltoides]
Aco001704.v3	--	--	Biological Process: response to water deprivation (GO:0009414);; Biological Process: response to organic substance (GO:0010033);; Biological Process: cellular response to extracellular stimulus (GO:0031668);; Biological Process: cellular response to stress (GO:0033554);; Biological Process: cellular metabolic process (GO:0044237);; Biological Process: single-organism metabolic process (GO:0044710…	--	[S]	Function unknown	--	--	--	PREDICTED: ELMO domain-containing protein C isoform X1 [Elaeis guineensis]
Aco005257.v3	--	--	--	K16572|0|pda:103711564|gamma-tubulin complex component 5-like; K16572 gamma-tubulin complex component 5 (A)	[S]	Function unknown	--	--	--	PREDICTED: gamma-tubulin complex component 5-like isoform X2 [Phoenix dactylifera]
Aco020646.v3	[QR]	--	Molecular Function: transferase activity (GO:0016740);;	--	[R]	General function prediction only	(R,S)-reticuline 7-O-methyltransferase GN=PSOMT1 OS=Papaver somniferum (Opium poppy) PE=1 SV=1	--	--	PREDICTED: (R,S)-reticuline 7-O-methyltransferase-like [Elaeis guineensis]
PB.3363.2	--	--	Molecular Function: translation initiation factor activity (GO:0003743);; Cellular Component: cytoplasm (GO:0005737);; Biological Process: translational initiation (GO:0006413);; Biological Process: intracellular distribution of mitochondria (GO:0048312);;	K03255|0|pda:103711390|clustered mitochondria protein-like; K03255 protein TIF31 (A)	[R]	General function prediction only	Clustered mitochondria protein GN=F4F15.250 OS=Arabidopsis thaliana (Mouse-ear cress) PE=2 SV=1	S	Function unknown	PREDICTED: clustered mitochondria protein isoform X2 [Elaeis guineensis]
PB.8523.3	[L]	Replication, recombination and repair	Molecular Function: DNA binding (GO:0003677);; Molecular Function: DNA photolyase activity (GO:0003913);; Cellular Component: mitochondrion (GO:0005739);; Biological Process: DNA repair (GO:0006281);; Cellular Component: chloroplast (GO:0009507);; Biological Process: response to sucrose (GO:0009744);; Biological Process: flavonoid biosynthetic process (GO:0009813);; Molecular Function: FMN bindin…	K01669|1.77314e-59|mus:103982147|cryptochrome DASH, chloroplastic/mitochondrial isoform X1; K01669 deoxyribodipyrimidine photo-lyase [EC:4.1.99.3] (A)	[LT]	--	Cryptochrome DASH, chloroplastic/mitochondrial (Precursor) OS=Oryza sativa subsp. japonica (Rice) PE=2 SV=1	L	Replication, recombination and repair	hypothetical protein ZEAMMB73_818499 [Zea mays]
Aco001479.v3	[B]	Chromatin structure and dynamics	Cellular Component: nucleosome (GO:0000786);; Molecular Function: DNA binding (GO:0003677);; Cellular Component: nucleus (GO:0005634);; Biological Process: nucleosome assembly (GO:0006334);; Molecular Function: protein heterodimerization activity (GO:0046982);;	K11251|6.27558e-53|tcc:TCM_041890|Histone H2A 12 isoform 1; K11251 histone H2A (A)	[B]	Chromatin structure and dynamics	Probable histone H2A.6 OS=Oryza sativa subsp. japonica (Rice) PE=2 SV=2	--	--	PREDICTED: histone H2A-like [Elaeis guineensis]
Aco026498.v3	--	--	--	--	--	--	--	--	--	PREDICTED: uncharacterized protein LOC103697481 isoform X1 [Phoenix dactylifera]
Aco005166.v3	[O]	Posttranslational modification, protein turnover, chaperones	Molecular Function: ubiquitin-protein transferase activity (GO:0004842);; Molecular Function: ATP binding (GO:0005524);; Biological Process: ubiquitin-dependent protein catabolic process (GO:0006511);; Biological Process: UV protection (GO:0009650);; Biological Process: negative regulation of flower development (GO:0009910);; Biological Process: leaf morphogenesis (GO:0009965);; Biological Proces…	K10573|1.89042e-109|sita:101765602|ubiquitin-conjugating enzyme E2 2-like; K10573 ubiquitin-conjugating enzyme E2 A [EC:6.3.2.19] (A)	[O]	Posttranslational modification, protein turnover, chaperones	Ubiquitin-conjugating enzyme E2 2 GN=UBC2 OS=Triticum aestivum (Wheat) PE=1 SV=1	--	--	Os07g0166800 [Oryza sativa Japonica Group]
PB.8935.3	--	--	Molecular Function: catalytic activity (GO:0003824);;	K18464|1.08124e-58|mus:103973517|WASH complex subunit strumpellin homolog; K18464 WASH complex subunit strumpellin (A)	[S]	Function unknown	--	S	Function unknown	PREDICTED: WASH complex subunit strumpellin homolog [Elaeis guineensis]
Aco013020.v3	[B]	Chromatin structure and dynamics	Cellular Component: nucleosome (GO:0000786);; Molecular Function: DNA binding (GO:0003677);; Cellular Component: nucleolus (GO:0005730);; Cellular Component: vacuolar membrane (GO:0005774);; Cellular Component: cytosol (GO:0005829);; Cellular Component: plasma membrane (GO:0005886);; Biological Process: nucleosome assembly (GO:0006334);; Biological Process: response to water deprivation (GO:00094…	K11254|5.87241e-26|csv:101219090|histone H4-like; K11254 histone H4 (A)	[B]	Chromatin structure and dynamics	Histone H4 OS=Glycine max (Soybean) PE=3 SV=1	--	--	histone H4 [Zea mays]
Aco021970.v3	--	--	Cellular Component: photosystem II (GO:0009523);; Cellular Component: chloroplast thylakoid membrane (GO:0009535);; Biological Process: photosynthesis, light reaction (GO:0019684);; Biological Process: cellular carbohydrate metabolic process (GO:0044262);; Biological Process: single-organism carbohydrate metabolic process (GO:0044723);;	K08901|4.87209e-93|mus:103998462|psbQ-like protein 2, chloroplastic; K08901 photosystem II oxygen-evolving enhancer protein 3 (A)	--	--	PsbQ-like protein 2, chloroplastic (Precursor) GN=T13O15.8 OS=Arabidopsis thaliana (Mouse-ear cress) PE=1 SV=1	--	--	PREDICTED: psbQ-like protein 2, chloroplastic [Musa acuminata subsp. malaccensis]
Aco000991.v3	--	--	Cellular Component: plastid (GO:0009536);;	--	--	--	--	--	--	PREDICTED: uncharacterized protein LOC105039128 [Elaeis guineensis]
Aco020649.v3	[QR]	--	Molecular Function: transferase activity (GO:0016740);;	--	[R]	General function prediction only	(R,S)-reticuline 7-O-methyltransferase GN=PSOMT1 OS=Papaver somniferum (Opium poppy) PE=1 SV=1	--	--	caffeic acid O-methyltransferase [Populus tomentosa]
Aco005980.v3	[RTKL]	--	Molecular Function: transferase activity, transferring phosphorus-containing groups (GO:0016772);; Cellular Component: cell part (GO:0044464);;	--	--	--	Leucine-rich repeat receptor-like serine/threonine-protein kinase BAM2 (Precursor) GN=BAM2 OS=Arabidopsis thaliana (Mouse-ear cress) PE=1 SV=1	--	--	Leucine-rich repeat receptor-like protein kinase PXL2 [Triticum urartu]
Aco022716.v3	--	--	--	--	--	--	--	--	--	PREDICTED: uncharacterized protein LOC101218085 [Cucumis sativus]
Aco003534.v3	--	--	--	--	--	--	--	--	--	PREDICTED: serine/arginine repetitive matrix protein 2-like isoform X1 [Nelumbo nucifera]
Aco008889.v3	[QR]	--	Molecular Function: transferase activity (GO:0016740);;	K00599|3.97889e-138|mus:103984838|methyltransferase-like protein 6; K00599 methyltransferase-like protein 6 [EC:2.1.1.-] (A)	[R]	General function prediction only	--	--	--	PREDICTED: methyltransferase-like protein 6 isoform X2 [Phoenix dactylifera]
PB.10137.1	--	--	Biological Process: cellular process (GO:0009987);;	K14484|8.14099e-58|pda:103706989|auxin-responsive protein IAA10-like; K14484 auxin-responsive protein IAA (A)	--	--	Auxin-responsive protein IAA10 GN=IAA10 OS=Oryza sativa subsp. indica (Rice) PE=2 SV=2	K	Transcription	PREDICTED: auxin-responsive protein IAA10-like [Elaeis guineensis]
PB.324.4	[MG]	--	Cellular Component: chloroplast (GO:0009507);;	--	[G]	Carbohydrate transport and metabolism	Protein TIC 62, chloroplastic (Precursor) GN=TIC62 OS=Arabidopsis thaliana (Mouse-ear cress) PE=1 SV=1	G	Carbohydrate transport and metabolism	PREDICTED: protein TIC 62, chloroplastic [Phoenix dactylifera]
PB.9045.11	[RTKL]	--	Molecular Function: protein serine/threonine kinase activity (GO:0004674);; Molecular Function: ATP binding (GO:0005524);; Biological Process: mRNA processing (GO:0006397);; Biological Process: positive regulation of translation (GO:0045727);; Biological Process: protein autophosphorylation (GO:0046777);;	K08287|1.60953e-111|zma:100193059|AY111089; LOC100193059; K08287 dual-specificity kinase [EC:2.7.12.1] (A)	[T]	Signal transduction mechanisms	Serine/threonine-protein kinase AFC2 GN=AFC2 OS=Arabidopsis thaliana (Mouse-ear cress) PE=1 SV=1	T	Signal transduction mechanisms	PREDICTED: serine/threonine-protein kinase AFC2-like isoform X2 [Nelumbo nucifera]
Aco017519.v3	--	--	Cellular Component: cytosol (GO:0005829);; Biological Process: intracellular protein transport (GO:0006886);; Biological Process: Golgi organization (GO:0007030);; Biological Process: embryo development ending in seed dormancy (GO:0009793);; Biological Process: meristem structural organization (GO:0009933);; Biological Process: shoot system morphogenesis (GO:0010016);; Biological Process: cell gr…	--	[S]	Function unknown	--	--	--	PREDICTED: conserved oligomeric Golgi complex subunit 7 [Elaeis guineensis]
PB.9985.1	--	--	--	--	[T]	Signal transduction mechanisms	--	O	Posttranslational modification, protein turnover, chaperones	PREDICTED: uncharacterized protein LOC105054604 isoform X1 [Elaeis guineensis]
Aco004756.v3	[J]	Translation, ribosomal structure and biogenesis	Cellular Component: intracellular (GO:0005622);;	K02932|6.31482e-57|vvi:100242372|60S ribosomal protein L5-like; K02932 large subunit ribosomal protein L5e (A)	[J]	Translation, ribosomal structure and biogenesis	60S ribosomal protein L5 GN=RPL5 OS=Cucumis sativus (Cucumber) PE=2 SV=1	--	--	60S ribosomal protein L5 [Glycine soja]
PB.1767.1	--	--	--	--	--	--	Transcription factor bHLH91 GN=F16D14.5 OS=Arabidopsis thaliana (Mouse-ear cress) PE=2 SV=1	K	Transcription	PREDICTED: transcription factor bHLH89-like [Elaeis guineensis]
PB.3070.4	--	--	Cellular Component: membrane (GO:0016020);;	--	[G]	Carbohydrate transport and metabolism	--	G	Carbohydrate transport and metabolism	PREDICTED: molybdate-anion transporter isoform X1 [Phoenix dactylifera]
Aco018343.v3	[RTKL]	--	Molecular Function: kinase activity (GO:0016301);; Biological Process: phosphorylation (GO:0016310);;	--	[T]	Signal transduction mechanisms	Serine/threonine-protein kinase HT1 GN=HT1 OS=Arabidopsis thaliana (Mouse-ear cress) PE=1 SV=1	--	--	PREDICTED: serine/threonine-protein kinase HT1-like isoform X2 [Phoenix dactylifera]
PB.3521.1	--	--	--	K12617|1.59446e-130|pda:103709822|protein PAT1 homolog 1-like; K12617 DNA topoisomerase 2-associated protein PAT1 (A)	--	--	--	S	Function unknown	PREDICTED: uncharacterized protein LOC105033889 [Elaeis guineensis]
Aco008918.v3	[R]	General function prediction only	Molecular Function: transferase activity, transferring phosphorus-containing groups (GO:0016772);; Molecular Function: ion binding (GO:0043167);;	--	--	--	--	--	--	PREDICTED: uncharacterized protein LOC103702886 [Phoenix dactylifera]
Aco014765.v3	[HC]	--	Molecular Function: aspartic-type endopeptidase activity (GO:0004190);; Biological Process: proteolysis (GO:0006508);; Biological Process: cellular aromatic compound metabolic process (GO:0006725);; Biological Process: response to osmotic stress (GO:0006970);; Biological Process: response to heat (GO:0009408);; Biological Process: response to water deprivation (GO:0009414);; Cellular Component: c…	K09838|0|pda:103712512|zeaxanthin epoxidase, chloroplastic; K09838 zeaxanthin epoxidase [EC:1.14.13.90] (A)	[CR]	--	Zeaxanthin epoxidase, chloroplastic (Precursor) GN=OSJNBa0064H22.16 OS=Oryza sativa subsp. japonica (Rice) PE=2 SV=1	--	--	PREDICTED: zeaxanthin epoxidase, chloroplastic isoform X1 [Elaeis guineensis]
PB.1817.20	[RTKL]	--	Molecular Function: protein serine/threonine kinase activity (GO:0004674);; Molecular Function: ATP binding (GO:0005524);; Biological Process: protein phosphorylation (GO:0006468);; Molecular Function: tau-protein kinase activity (GO:0050321);;	K03083|0|pda:103701033|shaggy-related protein kinase alpha-like; K03083 glycogen synthase kinase 3 beta [EC:2.7.11.26] (A)	[G]	Carbohydrate transport and metabolism	Glycogen synthase kinase-3 homolog MsK-3 GN=MSK-3 OS=Medicago sativa (Alfalfa) PE=2 SV=2	T	Signal transduction mechanisms	PREDICTED: shaggy-related protein kinase alpha [Elaeis guineensis]
PB.2248.1	[F]	Nucleotide transport and metabolism	Molecular Function: AMP deaminase activity (GO:0003876);; Biological Process: IMP biosynthetic process (GO:0006188);;	K01490|0|pda:103697974|probable AMP deaminase; K01490 AMP deaminase [EC:3.5.4.6] (A)	[F]	Nucleotide transport and metabolism	AMP deaminase GN=F16M14.21 OS=Arabidopsis thaliana (Mouse-ear cress) PE=1 SV=2	F	Nucleotide transport and metabolism	PREDICTED: probable AMP deaminase [Elaeis guineensis]
PB.6414.7	[J]	Translation, ribosomal structure and biogenesis	Molecular Function: GTP binding (GO:0005525);; Cellular Component: cytosol (GO:0005829);; Biological Process: gluconeogenesis (GO:0006094);; Biological Process: glycolytic process (GO:0006096);; Biological Process: protein targeting to vacuole (GO:0006623);; Cellular Component: plasmodesma (GO:0009506);; Biological Process: response to salt stress (GO:0009651);;	K06942|1.21655e-103|pda:103713824|obg-like ATPase 1; K06942 (A)	[R]	General function prediction only	Probable GTP-binding protein OBGC2 GN=OSJNBa0052F07.17 OS=Oryza sativa subsp. japonica (Rice) PE=2 SV=1	R	General function prediction only	PREDICTED: obg-like ATPase 1 [Elaeis guineensis]
Aco001668.v3	[S]	Function unknown	--	K11667|1.07502e-72|mus:103987936|INO80 complex subunit C; K11667 INO80 complex subunit C (A)	[S]	Function unknown	--	--	--	PREDICTED: INO80 complex subunit C [Musa acuminata subsp. malaccensis]
PB.6026.1	--	--	Molecular Function: hydrolase activity (GO:0016787);;	--	--	--	--	R	General function prediction only	PREDICTED: uncharacterized protein LOC105053349 isoform X2 [Elaeis guineensis]
Aco021109.v3	[T]	Signal transduction mechanisms	Biological Process: single-organism cellular process (GO:0044763);;	K00889|0|mus:103985180|phosphatidylinositol 4-phosphate 5-kinase 6-like; K00889 1-phosphatidylinositol-4-phosphate 5-kinase [EC:2.7.1.68] (A)	[T]	Signal transduction mechanisms	Phosphatidylinositol 4-phosphate 5-kinase 4 GN=PIP5K4 OS=Arabidopsis thaliana (Mouse-ear cress) PE=3 SV=1	--	--	PREDICTED: phosphatidylinositol 4-phosphate 5-kinase 6-like [Elaeis guineensis]
Aco002887.v3	--	--	Molecular Function: carboxylic ester hydrolase activity (GO:0004091);; Biological Process: lipid metabolic process (GO:0006629);; Cellular Component: cytoplasmic membrane-bounded vesicle (GO:0016023);;	--	--	--	GDSL esterase/lipase At1g74460 (Precursor) GN=At1g74460 OS=Arabidopsis thaliana (Mouse-ear cress) PE=2 SV=1	--	--	PREDICTED: GDSL esterase/lipase At1g74460 [Elaeis guineensis]
Aco010185.v3	--	--	Cellular Component: intracellular (GO:0005622);; Biological Process: transcription, DNA-templated (GO:0006351);; Molecular Function: metal ion binding (GO:0046872);;	--	--	--	Zinc finger protein 3 GN=ZFP3 OS=Arabidopsis thaliana (Mouse-ear cress) PE=2 SV=1	--	--	PREDICTED: uncharacterized protein LOC103974982 [Musa acuminata subsp. malaccensis]
PB.1588.9	--	--	Molecular Function: RNA binding (GO:0003723);;	--	--	--	--	S	Function unknown	PREDICTED: uncharacterized protein LOC103970148 [Musa acuminata subsp. malaccensis]
Aco021658.v3	--	--	--	--	[K]	Transcription	Trihelix transcription factor ASIL2 {ECO:0000305} OS=Arabidopsis thaliana (Mouse-ear cress) PE=2 SV=1	--	--	PREDICTED: uncharacterized protein LOC103706898 [Phoenix dactylifera]
Aco002064.v3	--	--	Biological Process: metabolic process (GO:0008152);; Molecular Function: hydrolase activity, acting on ester bonds (GO:0016788);; Cellular Component: cell periphery (GO:0071944);;	K01051|0|pda:103721432|pectinesterase-like; K01051 pectinesterase [EC:3.1.1.11] (A)	--	--	Pectinesterase 1 (Precursor) GN=PME1.9 OS=Solanum lycopersicum (Tomato) PE=1 SV=5	--	--	PREDICTED: pectinesterase-like [Phoenix dactylifera]
Aco006152.v3	--	--	Cellular Component: proteasome complex (GO:0000502);;	K11599|1.04129e-78|pda:103717161|cyclin-B1-2-like; K11599 proteasome maturation protein (A)	[O]	Posttranslational modification, protein turnover, chaperones	Cyclin-B1-2 GN=CYCB1-2 OS=Oryza sativa subsp. japonica (Rice) PE=3 SV=1	--	--	PREDICTED: cyclin-B1-2-like [Elaeis guineensis]
PB.1612.2	--	--	--	--	--	--	--	S	Function unknown	PREDICTED: uncharacterized protein LOC103977900 [Musa acuminata subsp. malaccensis]
Aco005533.v3	[R]	General function prediction only	Molecular Function: transferase activity, transferring phosphorus-containing groups (GO:0016772);;	K16240|0|pda:103713473|protein SPA1-RELATED 3-like; K16240 protein suppressor of PHYA-105 1 (A)	--	--	Protein SUPPRESSOR OF PHYA-105 1 GN=F11C10.3/F11C10.4 OS=Arabidopsis thaliana (Mouse-ear cress) PE=1 SV=1	--	--	PREDICTED: protein SPA1-RELATED 3-like isoform X2 [Phoenix dactylifera]
Aco026190.v3	--	--	Cellular Component: mitochondrial matrix (GO:0005759);;	--	[C]	Energy production and conversion	--	--	--	PREDICTED: uncharacterized protein At2g39795, mitochondrial-like [Musa acuminata subsp. malaccensis]
PB.10187.3	--	--	Molecular Function: sulfotransferase activity (GO:0008146);; Cellular Component: cytoplasmic membrane-bounded vesicle (GO:0016023);; Biological Process: macromolecule metabolic process (GO:0043170);; Biological Process: single-multicellular organism process (GO:0044707);; Biological Process: single-organism carbohydrate metabolic process (GO:0044723);; Biological Process: single-organism cellular…	--	--	--	Protein-tyrosine sulfotransferase (Precursor) GN=TPST OS=Arabidopsis thaliana (Mouse-ear cress) PE=1 SV=3	R	General function prediction only	PREDICTED: protein-tyrosine sulfotransferase isoform X2 [Elaeis guineensis]
Aco012533.v3	[RTKL]	--	Molecular Function: protein serine/threonine kinase activity (GO:0004674);; Molecular Function: ATP binding (GO:0005524);; Biological Process: protein phosphorylation (GO:0006468);; Biological Process: signal transduction (GO:0007165);;	--	[T]	Signal transduction mechanisms	CBL-interacting protein kinase 14 GN=OsJ_031406 OS=Oryza sativa subsp. japonica (Rice) PE=2 SV=1	--	--	PREDICTED: CBL-interacting protein kinase 18-like [Elaeis guineensis]
Aco019915.v3	--	--	--	--	--	--	--	--	--	PREDICTED: uncharacterized protein LOC103633741 [Zea mays]
Aco018873.v3	--	--	--	--	[S]	Function unknown	Putative gamma-glutamylcyclotransferase At3g02910 GN=At3g02910 OS=Arabidopsis thaliana (Mouse-ear cress) PE=2 SV=2	--	--	PREDICTED: putative gamma-glutamylcyclotransferase At3g02910 [Musa acuminata subsp. malaccensis]
PB.9717.2	[IQ]	--	Molecular Function: ATP binding (GO:0005524);; Biological Process: apoptotic process (GO:0006915);; Biological Process: defense response (GO:0006952);; Cellular Component: cytoplasmic membrane-bounded vesicle (GO:0016023);; Molecular Function: ADP binding (GO:0043531);;	--	[T]	Signal transduction mechanisms	Putative disease resistance protein RGA3 GN=RGA3 OS=Solanum bulbocastanum (Wild potato) PE=2 SV=2	T	Signal transduction mechanisms	PREDICTED: putative disease resistance protein RGA1 [Phoenix dactylifera]
Aco026611.v3	--	--	Molecular Function: DNA binding (GO:0003677);; Molecular Function: RNA-directed DNA polymerase activity (GO:0003964);; Biological Process: RNA-dependent DNA replication (GO:0006278);; Biological Process: DNA recombination (GO:0006310);;	--	--	--	--	--	--	hypothetical protein VITISV_003694 [Vitis vinifera]
PB.7870.1	--	--	Molecular Function: metal ion binding (GO:0046872);;	--	[R]	General function prediction only	Zinc finger CCCH domain-containing protein 63 OS=Oryza sativa subsp. japonica (Rice) PE=2 SV=2	R	General function prediction only	PREDICTED: zinc finger CCCH domain-containing protein ZFN-like isoform X1 [Elaeis guineensis]
PB.2494.1	[S]	Function unknown	--	K17550|3.31158e-130|pda:103710245|protein phosphatase 1 regulatory subunit pprA-like; K17550 protein phosphatase 1 regulatory subunit 7 (A)	[T]	Signal transduction mechanisms	--	T	Signal transduction mechanisms	PREDICTED: protein phosphatase 1 regulatory subunit pprA-like [Phoenix dactylifera]
PB.862.1	--	--	Molecular Function: sequence-specific DNA binding transcription factor activity (GO:0003700);; Cellular Component: nucleus (GO:0005634);; Biological Process: regulation of transcription, DNA-templated (GO:0006355);; Molecular Function: sequence-specific DNA binding (GO:0043565);;	--	[K]	Transcription	Homeobox protein knotted-1-like LET12 GN=LET12 OS=Solanum lycopersicum (Tomato) PE=2 SV=1	K	Transcription	hypothetical protein CICLE_v10008269mg [Citrus clementina]
Aco010235.v3	--	--	Cellular Component: intracellular part (GO:0044424);;	--	[R]	General function prediction only	Acyl-CoA-binding domain-containing protein 4 GN=ACBP4 OS=Arabidopsis thaliana (Mouse-ear cress) PE=1 SV=1	--	--	PREDICTED: acyl-CoA-binding domain-containing protein 4 [Elaeis guineensis]
Aco022592.v3	[J]	Translation, ribosomal structure and biogenesis	Cellular Component: mitochondrion (GO:0005739);;	K03679|3.29982e-67|obr:102717759|exosome complex component rrp4-like; K03679 exosome complex component RRP4 (A)	[A]	RNA processing and modification	--	--	--	PREDICTED: exosome complex component rrp4 isoform X2 [Elaeis guineensis]
Aco015119.v3	--	--	--	K13459|9.22147e-74|obr:102722069|disease resistance protein RPS2-like; K13459 disease resistance protein RPS2 (A)	[T]	Signal transduction mechanisms	Probable disease resistance protein At5g63020 GN=At5g63020 OS=Arabidopsis thaliana (Mouse-ear cress) PE=2 SV=2	--	--	hypothetical protein OsJ_36142 [Oryza sativa Japonica Group]
PB.8040.4	--	--	Biological Process: response to stress (GO:0006950);; Biological Process: response to abiotic stimulus (GO:0009628);;	--	--	--	Protein EARLY RESPONSIVE TO DEHYDRATION 15 OS=Arabidopsis thaliana (Mouse-ear cress) PE=1 SV=1	S	Function unknown	PREDICTED: protein EARLY RESPONSIVE TO DEHYDRATION 15-like [Phoenix dactylifera]
Aco019928.v3	--	--	--	--	--	--	Egg cell-secreted protein 1.1 (Precursor) GN=EC1.1 OS=Arabidopsis thaliana (Mouse-ear cress) PE=2 SV=1	--	--	PREDICTED: egg cell-secreted protein 1.1 [Beta vulgaris subsp. vulgaris]
Aco009535.v3	[U]	Intracellular trafficking, secretion, and vesicular transport	Biological Process: ER to Golgi vesicle-mediated transport (GO:0006888);; Biological Process: cellulose biosynthetic process (GO:0030244);;	--	[U]	Intracellular trafficking, secretion, and vesicular transport	--	--	--	PREDICTED: trafficking protein particle complex subunit 5 [Brachypodium distachyon]
Aco018024.v3	[C]	Energy production and conversion	Molecular Function: iron ion binding (GO:0005506);; Molecular Function: copper ion binding (GO:0005507);; Cellular Component: mitochondrial intermembrane space (GO:0005758);; Cellular Component: plasma membrane (GO:0005886);; Molecular Function: electron carrier activity (GO:0009055);; Molecular Function: heme binding (GO:0020037);; Biological Process: electron transport chain (GO:0022900);; Cell…	K08738|3.20378e-75|osa:4338825|Os05g0420600; K08738 cytochrome c (A)	[C]	Energy production and conversion	Cytochrome c OS=Oryza sativa subsp. japonica (Rice) PE=1 SV=1	--	--	Os05g0420600 [Oryza sativa Japonica Group]
Aco000081.v3	[R]	General function prediction only	--	K12837|0|pda:103711301|splicing factor U2af large subunit B; K12837 splicing factor U2AF 65 kDa subunit (A)	[A]	RNA processing and modification	Splicing factor U2af large subunit B GN=U2AF65B OS=Nicotiana plumbaginifolia (Leadwort-leaved tobacco) PE=2 SV=1	--	--	PREDICTED: splicing factor U2af large subunit B isoform X1 [Phoenix dactylifera]
Aco009245.v3	[A]	RNA processing and modification	--	K13095|2.56768e-124|pda:103723737|extensin-like; K13095 splicing factor 1 (A)	[A]	RNA processing and modification	KH domain-containing protein At4g26480 GN=At4g26480 OS=Arabidopsis thaliana (Mouse-ear cress) PE=2 SV=1	--	--	PREDICTED: extensin-like [Phoenix dactylifera]
Aco022157.v3	[O]	Posttranslational modification, protein turnover, chaperones	Biological Process: metabolic process (GO:0008152);; Molecular Function: serine-type peptidase activity (GO:0008236);; Cellular Component: cytoplasmic membrane-bounded vesicle (GO:0016023);;	--	--	--	CO(2)-response secreted protease {ECO:0000303|PubMed:25043023} (Precursor) OS=Arabidopsis thaliana (Mouse-ear cress) PE=2 SV=1	--	--	PREDICTED: subtilisin-like protease SBT5.3 [Phoenix dactylifera]
PB.4891.1	--	--	Cellular Component: protein phosphatase type 2A complex (GO:0000159);; Biological Process: signal transduction (GO:0007165);; Molecular Function: protein phosphatase type 2A regulator activity (GO:0008601);;	K11584|0|pda:103704385|serine/threonine protein phosphatase 2A 57 kDa regulatory subunit B' iota isoform-like; K11584 serine/threonine-protein phosphatase 2A regulatory subunit B' (A)	[T]	Signal transduction mechanisms	Serine/threonine protein phosphatase 2A 57 kDa regulatory subunit B&apos; iota isoform GN=B&apos;IOTA OS=Arabidopsis thaliana (Mouse-ear cress) PE=2 SV=1	T	Signal transduction mechanisms	PREDICTED: serine/threonine protein phosphatase 2A 57 kDa regulatory subunit B&apos; iota isoform-like isoform X1 [Phoenix dactylifera]
Aco023425.v3	--	--	--	--	--	--	--	--	--	PREDICTED: uncharacterized protein LOC103715244 isoform X1 [Phoenix dactylifera]
Aco027933.v3	--	--	--	--	--	--	Serine/threonine-protein phosphatase 7 long form homolog GN=At1g48120 OS=Arabidopsis thaliana (Mouse-ear cress) PE=2 SV=1	--	--	PREDICTED: serine/threonine-protein phosphatase 7 long form homolog isoform X1 [Elaeis guineensis]
Aco012828.v3	--	--	Molecular Function: structural molecule activity (GO:0005198);; Biological Process: intracellular protein transport (GO:0006886);; Biological Process: vesicle-mediated transport (GO:0016192);; Cellular Component: COPI vesicle coat (GO:0030126);;	K05236|9.69266e-27|bdi:100841413|coatomer subunit alpha-3-like; K05236 coatomer protein complex, subunit alpha (xenin) (A)	[U]	Intracellular trafficking, secretion, and vesicular transport	Coatomer subunit alpha-2 OS=Oryza sativa subsp. japonica (Rice) PE=2 SV=1	--	--	PREDICTED: coatomer subunit alpha-3-like [Brachypodium distachyon]
Aco004423.v3	--	--	Molecular Function: heat shock protein binding (GO:0031072);; Molecular Function: unfolded protein binding (GO:0051082);;	--	--	--	--	--	--	PREDICTED: protein disulfide-isomerase LQY1 [Elaeis guineensis]
Aco013432.v3	[O]	Posttranslational modification, protein turnover, chaperones	Molecular Function: ubiquitin-protein transferase activity (GO:0004842);; Biological Process: postreplication repair (GO:0006301);; Biological Process: protein deubiquitination (GO:0016579);; Cellular Component: UBC13-MMS2 complex (GO:0031372);;	K10704|1.24149e-96|pda:103701087|ubiquitin-conjugating enzyme E2 variant 1D-like; K10704 ubiquitin-conjugating enzyme E2 variant (A)	[O]	Posttranslational modification, protein turnover, chaperones	Ubiquitin-conjugating enzyme E2 variant 1B GN=F5A18.16 OS=Arabidopsis thaliana (Mouse-ear cress) PE=1 SV=1	--	--	PREDICTED: ubiquitin-conjugating enzyme E2 variant 1D [Elaeis guineensis]
Aco030420.v3	--	--	Biological Process: response to abiotic stimulus (GO:0009628);; Biological Process: post-embryonic development (GO:0009791);; Biological Process: response to chemical (GO:0042221);;	K00799|2.51201e-19|pda:103699863|glutathione S-transferase U17-like; K00799 glutathione S-transferase [EC:2.5.1.18] (A)	[O]	Posttranslational modification, protein turnover, chaperones	Glutathione S-transferase U18 GN=F14N23.24 OS=Arabidopsis thaliana (Mouse-ear cress) PE=2 SV=1	--	--	PREDICTED: glutathione S-transferase U17-like [Phoenix dactylifera]
Aco019974.v3	--	--	Molecular Function: fatty-acyl-CoA synthase activity (GO:0004321);; Cellular Component: peroxisome (GO:0005777);; Biological Process: jasmonic acid biosynthetic process (GO:0009695);; Molecular Function: 4-coumarate-CoA ligase activity (GO:0016207);; Molecular Function: Photinus-luciferin 4-monooxygenase (ATP-hydrolyzing) activity (GO:0047077);; Biological Process: oxidation-reduction process (GO…	K01904|1.77585e-15|pper:PRUPE_ppa003893mg|hypothetical protein; K01904 4-coumarate--CoA ligase [EC:6.2.1.12] (A)	[I]	Lipid transport and metabolism	4-coumarate--CoA ligase-like 7 GN=4CLL7 OS=Arabidopsis thaliana (Mouse-ear cress) PE=1 SV=1	--	--	PREDICTED: 4-coumarate--CoA ligase-like 1 isoform X1 [Elaeis guineensis]
Aco001568.v3	[E]	Amino acid transport and metabolism	--	K01953|0|pda:103709410|asparagine synthetase [glutamine-hydrolyzing]-like; K01953 asparagine synthase (glutamine-hydrolysing) [EC:6.3.5.4] (A)	[E]	Amino acid transport and metabolism	Asparagine synthetase [glutamine-hydrolyzing] OS=Asparagus officinalis (Garden asparagus) PE=2 SV=2	--	--	PREDICTED: asparagine synthetase [glutamine-hydrolyzing]-like [Phoenix dactylifera]
PB.7580.1	[R]	General function prediction only	Molecular Function: acid phosphatase activity (GO:0003993);; Cellular Component: cytoplasmic membrane-bounded vesicle (GO:0016023);; Molecular Function: metal ion binding (GO:0046872);;	--	[G]	Carbohydrate transport and metabolism	Purple acid phosphatase 22 (Precursor) GN=F3C22.220 OS=Arabidopsis thaliana (Mouse-ear cress) PE=2 SV=1	G	Carbohydrate transport and metabolism	PREDICTED: probable purple acid phosphatase 20 [Elaeis guineensis]
PB.756.8	[R]	General function prediction only	Molecular Function: nucleic acid binding (GO:0003676);;	--	[A]	RNA processing and modification	--	A	RNA processing and modification	PREDICTED: zinc finger CCCH domain-containing protein 14-like [Elaeis guineensis]
PB.4275.1	--	--	--	--	--	--	--	S	Function unknown	PREDICTED: LOW QUALITY PROTEIN: uncharacterized protein LOC105043683 [Elaeis guineensis]
PB.2127.1	--	--	--	--	--	--	--	R	General function prediction only	PREDICTED: uncharacterized protein LOC103710947 [Phoenix dactylifera]
Aco002492.v3	[T]	Signal transduction mechanisms	--	K14165|0|pda:103711417|dual specificity protein phosphatase PHS1-like; K14165 atypical dual specificity phosphatase [EC:3.1.3.16 3.1.3.48] (A)	[V]	Defense mechanisms	Dual specificity protein phosphatase PHS1 GN=PHS1 OS=Arabidopsis thaliana (Mouse-ear cress) PE=1 SV=1	--	--	PREDICTED: dual specificity protein phosphatase PHS1-like [Phoenix dactylifera]
PB.4516.5	[E]	Amino acid transport and metabolism	Molecular Function: glutamate dehydrogenase [NAD(P)+] activity (GO:0004353);; Molecular Function: copper ion binding (GO:0005507);; Molecular Function: ATP binding (GO:0005524);; Cellular Component: mitochondrion (GO:0005739);; Biological Process: cellular amino acid metabolic process (GO:0006520);; Molecular Function: zinc ion binding (GO:0008270);; Biological Process: response to absence of lig…	K00261|0|obr:102707945|glutamate dehydrogenase-like; K00261 glutamate dehydrogenase (NAD(P)+) [EC:1.4.1.3] (A)	[E]	Amino acid transport and metabolism	Glutamate dehydrogenase GN=GDH1 OS=Zea mays (Maize) PE=1 SV=1	E	Amino acid transport and metabolism	PREDICTED: glutamate dehydrogenase isoform X2 [Elaeis guineensis]
Aco008335.v3	[DKT]	--	Cellular Component: Golgi apparatus (GO:0005794);; Cellular Component: plasma membrane (GO:0005886);; Cellular Component: plastid (GO:0009536);; Biological Process: phospholipid transport (GO:0015914);; Biological Process: cell division (GO:0051301);;	--	[DKT]	--	ALA-interacting subunit 1 GN=ALIS1 OS=Arabidopsis thaliana (Mouse-ear cress) PE=1 SV=1	--	--	PREDICTED: ALA-interacting subunit 1 [Elaeis guineensis]
Aco014088.v3	[G]	Carbohydrate transport and metabolism	--	--	[G]	Carbohydrate transport and metabolism	Phosphoglycerate mutase-like protein 1 {ECO:0000305} OS=Arabidopsis thaliana (Mouse-ear cress) PE=2 SV=1	--	--	PREDICTED: probable phosphatase SPBPB21E7.02c isoform X3 [Phoenix dactylifera]
PB.6021.2	[R]	General function prediction only	Molecular Function: ATP binding (GO:0005524);; Cellular Component: plasma membrane (GO:0005886);; Molecular Function: zinc ion binding (GO:0008270);; Cellular Component: cytoplasmic membrane-bounded vesicle (GO:0016023);; Biological Process: protein refolding (GO:0042026);;	--	[R]	General function prediction only	Probable protein S-acyltransferase 19 GN=PAT19 OS=Arabidopsis thaliana (Mouse-ear cress) PE=2 SV=1	R	General function prediction only	PREDICTED: probable protein S-acyltransferase 19 [Phoenix dactylifera]
Aco009538.v3	--	--	--	--	--	--	--	--	--	PREDICTED: uncharacterized protein LOC103971349 [Musa acuminata subsp. malaccensis]
PB.8892.14	--	--	Cellular Component: membrane (GO:0016020);;	K08472|6.13332e-61|atr:s00061p00034560|AMTR_s00061p00034560; hypothetical protein; K08472 mlo protein (A)	--	--	MLO-like protein 1 GN=T10P11.12 OS=Arabidopsis thaliana (Mouse-ear cress) PE=1 SV=1	S	Function unknown	hypothetical protein AMTR_s00061p00034560 [Amborella trichopoda]
Aco008873.v3	[E]	Amino acid transport and metabolism	Molecular Function: lactoylglutathione lyase activity (GO:0004462);; Molecular Function: calmodulin binding (GO:0005516);; Cellular Component: cytosol (GO:0005829);; Biological Process: gluconeogenesis (GO:0006094);; Biological Process: glycolytic process (GO:0006096);; Biological Process: response to salt stress (GO:0009651);; Molecular Function: metal ion binding (GO:0046872);;	K01759|8.21033e-114|mus:103970188|lactoylglutathione lyase; K01759 lactoylglutathione lyase [EC:4.4.1.5] (A)	[G]	Carbohydrate transport and metabolism	Lactoylglutathione lyase OS=Cicer arietinum (Chickpea) PE=2 SV=1	--	--	PREDICTED: lactoylglutathione lyase [Elaeis guineensis]
PB.7252.1	--	--	Cellular Component: plastid (GO:0009536);;	--	--	--	--	S	Function unknown	PREDICTED: uncharacterized protein LOC103708211 [Phoenix dactylifera]
PB.6617.2	[U]	Intracellular trafficking, secretion, and vesicular transport	Biological Process: DNA-templated transcription, elongation (GO:0006354);; Biological Process: pyrimidine ribonucleotide biosynthetic process (GO:0009220);; Biological Process: protein secretion (GO:0009306);; Cellular Component: plastid envelope (GO:0009526);; Biological Process: embryo development ending in seed dormancy (GO:0009793);; Molecular Function: P-P-bond-hydrolysis-driven protein tran…	--	--	--	Preprotein translocase subunit SCY2, chloroplastic (Precursor) GN=T9H9.5 OS=Arabidopsis thaliana (Mouse-ear cress) PE=2 SV=1	S	Function unknown	PREDICTED: preprotein translocase subunit SCY2, chloroplastic [Elaeis guineensis]
PB.2745.6	--	--	--	K17492|0|mus:103995683|ubinuclein-1-like; K17492 ubinuclein (A)	--	--	--	S	Function unknown	PREDICTED: LOW QUALITY PROTEIN: ubinuclein-1-like [Elaeis guineensis]
Aco006177.v3	--	--	Cellular Component: mitochondrion (GO:0005739);; Cellular Component: membrane (GO:0016020);; Molecular Function: transferase activity (GO:0016740);;	--	[GMW]	--	Probable glycosyltransferase At5g03795 GN=At5g03795 OS=Arabidopsis thaliana (Mouse-ear cress) PE=3 SV=2	--	--	PREDICTED: probable glycosyltransferase At5g03795 [Musa acuminata subsp. malaccensis]
Aco016411.v3	--	--	Cellular Component: cytoplasmic membrane-bounded vesicle (GO:0016023);;	--	--	--	--	--	--	PREDICTED: uncharacterized protein LOC105058847 [Elaeis guineensis]
Aco022117.v3	[C]	Energy production and conversion	Molecular Function: electron carrier activity (GO:0009055);; Cellular Component: chloroplast (GO:0009507);; Biological Process: electron transport chain (GO:0022900);; Molecular Function: metal ion binding (GO:0046872);; Molecular Function: 2 iron, 2 sulfur cluster binding (GO:0051537);;	K02639|7.17888e-68|pda:103718003|ferredoxin, root R-B1; K02639 ferredoxin (A)	--	--	Ferredoxin-3, chloroplastic (Precursor) GN=FDX3 OS=Zea mays (Maize) PE=2 SV=1	--	--	PREDICTED: ferredoxin, root R-B1 [Phoenix dactylifera]
PB.9975.2	[LKJ]	--	Biological Process: RNA methylation (GO:0001510);; Molecular Function: RNA binding (GO:0003723);; Molecular Function: ATP binding (GO:0005524);; Cellular Component: nucleolus (GO:0005730);; Molecular Function: ATP-dependent helicase activity (GO:0008026);; Cellular Component: plastid (GO:0009536);; Molecular Function: DEAD/H-box RNA helicase binding (GO:0017151);; Biological Process: protein matu…	K16911|0|pda:103723375|DEAD-box ATP-dependent RNA helicase 7-like; K16911 ATP-dependent RNA helicase DDX21 [EC:3.6.4.13] (A)	[A]	RNA processing and modification	DEAD-box ATP-dependent RNA helicase 7 OS=Oryza sativa subsp. japonica (Rice) PE=2 SV=1	A	RNA processing and modification	PREDICTED: DEAD-box ATP-dependent RNA helicase 7-like [Phoenix dactylifera]
Aco024612.v3	[J]	Translation, ribosomal structure and biogenesis	Molecular Function: copper ion binding (GO:0005507);; Biological Process: pentose-phosphate shunt (GO:0006098);; Biological Process: aromatic amino acid family biosynthetic process (GO:0009073);; Cellular Component: chloroplast stroma (GO:0009570);; Cellular Component: thylakoid (GO:0009579);; Biological Process: chloroplast organization (GO:0009658);; Biological Process: embryo development (GO:0…	K02838|2.08565e-113|pda:103721717|ribosome-recycling factor, chloroplastic; K02838 ribosome recycling factor (A)	[J]	Translation, ribosomal structure and biogenesis	Ribosome-recycling factor, chloroplastic (Precursor; Fragment) GN=RRF OS=Daucus carota (Wild carrot) PE=2 SV=2	--	--	PREDICTED: ribosome-recycling factor, chloroplastic isoform X2 [Elaeis guineensis]
Aco020435.v3	[O]	Posttranslational modification, protein turnover, chaperones	Biological Process: response to heat (GO:0009408);;	K13993|8.86101e-44|pda:103722921|small heat shock protein, chloroplastic; K13993 HSP20 family protein (A)	[O]	Posttranslational modification, protein turnover, chaperones	26.7 kDa heat shock protein, chloroplastic (Precursor) GN=OsJ_10121 OS=Oryza sativa subsp. japonica (Rice) PE=2 SV=1	--	--	PREDICTED: small heat shock protein, chloroplastic [Phoenix dactylifera]
PB.1591.2	--	--	Molecular Function: endoribonuclease activity (GO:0004521);; Cellular Component: nucleus (GO:0005634);; Cellular Component: cytosol (GO:0005829);; Biological Process: virus induced gene silencing (GO:0009616);; Biological Process: response to auxin (GO:0009733);; Biological Process: embryo development ending in seed dormancy (GO:0009793);; Biological Process: auxin metabolic process (GO:0009850);…	K11593|0|sita:101759689|protein argonaute 1B-like; K11593 eukaryotic translation initiation factor 2C (A)	[J]	Translation, ribosomal structure and biogenesis	Protein argonaute 1B GN=OSJNBa0005N02.3 OS=Oryza sativa subsp. japonica (Rice) PE=2 SV=3	J	Translation, ribosomal structure and biogenesis	PREDICTED: protein argonaute 1B-like [Setaria italica]
PB.2262.4	[U]	Intracellular trafficking, secretion, and vesicular transport	Cellular Component: membrane (GO:0016020);; Cellular Component: cytoplasmic membrane-bounded vesicle (GO:0016023);;	K09540|5.48124e-106|osa:4335435|Os04g0307200; K09540 translocation protein SEC63 (A)	[A]	RNA processing and modification	DnaJ protein ERDJ2A OS=Arabidopsis thaliana (Mouse-ear cress) PE=1 SV=1	O	Posttranslational modification, protein turnover, chaperones	hypothetical protein OsI_15323 [Oryza sativa Indica Group]
Aco031647.v3	[S]	Function unknown	Molecular Function: ATP binding (GO:0005524);; Biological Process: apoptotic process (GO:0006915);; Biological Process: defense response (GO:0006952);; Cellular Component: plastid (GO:0009536);;	--	[T]	Signal transduction mechanisms	Putative disease resistance protein RGA3 GN=RGA3 OS=Solanum bulbocastanum (Wild potato) PE=2 SV=2	--	--	PREDICTED: putative disease resistance protein RGA3 [Musa acuminata subsp. malaccensis]
Aco002980.v3	--	--	Molecular Function: calcium ion binding (GO:0005509);; Cellular Component: mitochondrion (GO:0005739);;	K13448|1.54457e-14|osa:4338633|Os05g0380900; K13448 calcium-binding protein CML (A)	[T]	Signal transduction mechanisms	Probable calcium-binding protein CML15 GN=OSJNBa0088M05.6 OS=Oryza sativa subsp. japonica (Rice) PE=2 SV=1	--	--	Os05g0380900 [Oryza sativa Japonica Group]
Aco012818.v3	--	--	--	--	--	--	--	--	--	PREDICTED: uncharacterized protein LOC100824083 isoform X1 [Brachypodium distachyon]
PB.7769.5	[L]	Replication, recombination and repair	Molecular Function: single-stranded DNA binding (GO:0003697);; Molecular Function: calcium-transporting ATPase activity (GO:0005388);; Molecular Function: ATP binding (GO:0005524);; Biological Process: DNA repair (GO:0006281);; Biological Process: DNA recombination (GO:0006310);; Molecular Function: DNA-dependent ATPase activity (GO:0008094);; Biological Process: SOS response (GO:0009432);;	K03553|1.28792e-98|rcu:RCOM_1047050|DNA repair protein reca, putative (EC:3.6.3.8); K03553 recombination protein RecA (A)	[L]	Replication, recombination and repair	DNA repair protein recA homolog 3, mitochondrial (Precursor) GN=At2g19490 OS=Arabidopsis thaliana (Mouse-ear cress) PE=2 SV=2	L	Replication, recombination and repair	DNA repair protein reca, putative [Ricinus communis]
Aco005709.v3	--	--	--	--	--	--	--	--	--	PREDICTED: F-box/SPRY domain-containing protein 1-like isoform X2 [Phoenix dactylifera]
PB.8992.1	--	--	--	K13156|2.86961e-97|mus:103996702|U11/U12 small nuclear ribonucleoprotein 48 kDa protein; K13156 U11/U12 small nuclear ribonucleoprotein 48 kDa protein (A)	--	--	U11/U12 small nuclear ribonucleoprotein 48 kDa protein GN=SNRNP48 OS=Arabidopsis thaliana (Mouse-ear cress) PE=2 SV=1	S	Function unknown	PREDICTED: U11/U12 small nuclear ribonucleoprotein 48 kDa protein [Elaeis guineensis]
Aco006262.v3	[J]	Translation, ribosomal structure and biogenesis	Molecular Function: structural constituent of ribosome (GO:0003735);; Biological Process: translation (GO:0006412);; Cellular Component: cytosolic large ribosomal subunit (GO:0022625);;	K02908|6.90754e-32|tcc:TCM_042014|Ribosomal protein L7Ae/L30e/S12e/Gadd45 family protein; K02908 large subunit ribosomal protein L30e (A)	[J]	Translation, ribosomal structure and biogenesis	60S ribosomal protein L30 GN=P0038F12.17 OS=Oryza sativa subsp. japonica (Rice) PE=3 SV=1	--	--	Ribosomal protein L7Ae/L30e/S12e/Gadd45 family protein [Theobroma cacao]
Aco019549.v3	--	--	--	--	[T]	Signal transduction mechanisms	--	--	--	PREDICTED: mitogen-activated protein kinase kinase kinase 7-like isoform X4 [Elaeis guineensis]
Aco001158.v3	--	--	Molecular Function: transferase activity (GO:0016740);;	--	--	--	Anthocyanin 5-aromatic acyltransferase OS=Gentiana triflora (Clustered gentian) PE=1 SV=1	--	--	hypothetical protein OsI_21615 [Oryza sativa Indica Group]
PB.2719.5	[R]	General function prediction only	Cellular Component: ubiquitin ligase complex (GO:0000151);; Molecular Function: ubiquitin-protein transferase activity (GO:0004842);; Biological Process: response to heat (GO:0009408);; Biological Process: response to water deprivation (GO:0009414);; Biological Process: response to symbiotic fungus (GO:0009610);; Biological Process: response to wounding (GO:0009611);; Biological Process: response…	K09561|1.52924e-50|obr:102717087|E3 ubiquitin-protein ligase CHIP-like; K09561 STIP1 homology and U-box containing protein 1 [EC:6.3.2.19] (A)	[O]	Posttranslational modification, protein turnover, chaperones	E3 ubiquitin-protein ligase CHIP {ECO:0000305} OS=Arabidopsis thaliana (Mouse-ear cress) PE=1 SV=1	O	Posttranslational modification, protein turnover, chaperones	hypothetical protein OsI_27581 [Oryza sativa Indica Group]
Aco015116.v3	--	--	--	K13459|3.46756e-143|dosa:Os09t0272900-01|Os09g0272900; Disease resistance protein domain containing protein.; K13459 disease resistance protein RPS2 (A)	[T]	Signal transduction mechanisms	Disease resistance protein RPS5 GN=RPS5 OS=Arabidopsis thaliana (Mouse-ear cress) PE=1 SV=2	--	--	hypothetical protein OsI_38379 [Oryza sativa Indica Group]
PB.2167.1	--	--	--	K15032|1.98138e-77|sita:101759700|uncharacterized LOC101759700; K15032 mTERF domain-containing protein, mitochondrial (A)	[KR]	--	--	K	Transcription	PREDICTED: uncharacterized protein LOC101759700 [Setaria italica]
PB.8438.1	[M]	Cell wall/membrane/envelope biogenesis	Cellular Component: membrane (GO:0016020);; Molecular Function: transferase activity, transferring glycosyl groups (GO:0016757);;	--	--	--	Cellulose synthase-like protein E6 GN=P0556A05.32 OS=Oryza sativa subsp. japonica (Rice) PE=2 SV=1	S	Function unknown	PREDICTED: cellulose synthase-like protein E6 [Musa acuminata subsp. malaccensis]
PB.3352.2	--	--	--	--	[TU]	--	1-phosphatidylinositol-3-phosphate 5-kinase FAB1B GN=FAB1B OS=Arabidopsis thaliana (Mouse-ear cress) PE=2 SV=1	2046	FYVE zinc finger	PREDICTED: uncharacterized protein LOC105038960 [Elaeis guineensis]
PB.813.1	[M]	Cell wall/membrane/envelope biogenesis	--	--	--	--	Probable xyloglucan glycosyltransferase 8 GN=CSLC8 OS=Arabidopsis thaliana (Mouse-ear cress) PE=2 SV=1	R	General function prediction only	PREDICTED: probable xyloglucan glycosyltransferase 5-like isoform X1 [Cicer arietinum]
PB.1238.1	[G]	Carbohydrate transport and metabolism	Cellular Component: extracellular region (GO:0005576);; Biological Process: carbohydrate metabolic process (GO:0005975);; Molecular Function: mannan endo-1,4-beta-mannosidase activity (GO:0016985);;	--	--	--	Mannan endo-1,4-beta-mannosidase 6 (Precursor) GN=OSJNBb0005N06.19 OS=Oryza sativa subsp. japonica (Rice) PE=2 SV=2	R	General function prediction only	PREDICTED: mannan endo-1,4-beta-mannosidase 6-like [Musa acuminata subsp. malaccensis]
Aco018887.v3	--	--	Cellular Component: mitochondrion (GO:0005739);;	--	--	--	Probable carbohydrate esterase At4g34215 GN=At4g34215 OS=Arabidopsis thaliana (Mouse-ear cress) PE=1 SV=2	--	--	PREDICTED: probable carbohydrate esterase At4g34215 [Elaeis guineensis]
Aco011951.v3	--	--	Molecular Function: phosphoric ester hydrolase activity (GO:0042578);;	--	[I]	Lipid transport and metabolism	Phosphoinositide phosphatase SAC6 GN=K2A18.9 OS=Arabidopsis thaliana (Mouse-ear cress) PE=2 SV=1	--	--	PREDICTED: phosphoinositide phosphatase SAC6 isoform X1 [Elaeis guineensis]
PB.8817.1	--	--	Biological Process: response to stress (GO:0006950);; Cellular Component: plastid (GO:0009536);; Biological Process: response to abiotic stimulus (GO:0009628);; Biological Process: response to organic substance (GO:0010033);; Biological Process: terpenoid biosynthetic process (GO:0016114);; Molecular Function: oxidoreductase activity, acting on paired donors, with incorporation or reduction of mo…	K09838|4.9243e-105|mus:103992210|zeaxanthin epoxidase, chloroplastic; K09838 zeaxanthin epoxidase [EC:1.14.13.90] (A)	[CR]	--	Zeaxanthin epoxidase, chloroplastic (Precursor) GN=OSJNBa0064H22.16 OS=Oryza sativa subsp. japonica (Rice) PE=2 SV=1	C	Energy production and conversion	PREDICTED: zeaxanthin epoxidase, chloroplastic [Musa acuminata subsp. malaccensis]
Aco024748.v3	--	--	--	--	--	--	--	--	--	PREDICTED: uncharacterized protein LOC103701114 [Phoenix dactylifera]
Aco030987.v3	--	--	Molecular Function: transferase activity (GO:0016740);;	--	[R]	General function prediction only	--	--	--	PREDICTED: O-glucosyltransferase rumi homolog [Elaeis guineensis]
Aco020798.v3	[J]	Translation, ribosomal structure and biogenesis	Molecular Function: structural constituent of ribosome (GO:0003735);; Cellular Component: ribosome (GO:0005840);; Biological Process: translation (GO:0006412);; Cellular Component: chloroplast (GO:0009507);; Cellular Component: photosystem I (GO:0009522);; Molecular Function: hydrogen ion transmembrane transporter activity (GO:0015078);; Biological Process: photosynthesis (GO:0015979);; Biologica…	K02913|4.30481e-51|mtr:MTR_8g045210|Photosystem I reaction center subunit IX; K02913 large subunit ribosomal protein L33 (A)	--	--	50S ribosomal protein L33, chloroplastic {ECO:0000255|HAMAP-Rule:MF_00294} OS=Drimys granadensis PE=3 SV=1	--	--	Photosystem I reaction center subunit IX [Medicago truncatula]
Aco007057.v3	[O]	Posttranslational modification, protein turnover, chaperones	--	--	[O]	Posttranslational modification, protein turnover, chaperones	Monothiol glutaredoxin-S12, chloroplastic (Precursor) GN=GRXS12 OS=Oryza sativa subsp. japonica (Rice) PE=2 SV=1	--	--	PREDICTED: monothiol glutaredoxin-S12, chloroplastic [Elaeis guineensis]
PB.7056.6	--	--	--	--	--	--	BTB/POZ domain-containing protein At5g67385 GN=At5g67385 OS=Arabidopsis thaliana (Mouse-ear cress) PE=1 SV=2	R	General function prediction only	PREDICTED: BTB/POZ domain-containing protein At5g67385 isoform X1 [Elaeis guineensis]
Aco010799.v3	--	--	--	K14488|7.0531e-22|mus:103973353|auxin-induced protein 6B-like; K14488 SAUR family protein (A)	--	--	Auxin-induced protein 15A OS=Glycine max (Soybean) PE=2 SV=1	--	--	PREDICTED: auxin-induced protein 6B-like [Musa acuminata subsp. malaccensis]
Aco006635.v3	[E]	Amino acid transport and metabolism	Biological Process: metabolic process (GO:0008152);; Cellular Component: plastid (GO:0009536);; Molecular Function: hydrolase activity (GO:0016787);; Molecular Function: pyridoxal phosphate binding (GO:0030170);;	--	[G]	Carbohydrate transport and metabolism	Purple acid phosphatase 15 (Precursor) GN=T1B9.21 OS=Arabidopsis thaliana (Mouse-ear cress) PE=1 SV=1	--	--	PREDICTED: uncharacterized protein LOC101756633 [Setaria italica]
PB.1365.4	--	--	Molecular Function: kinase activity (GO:0016301);; Biological Process: phosphorylation (GO:0016310);;	--	[G]	Carbohydrate transport and metabolism	SNF1-related protein kinase regulatory subunit beta-3 GN=KINB3 OS=Arabidopsis thaliana (Mouse-ear cress) PE=1 SV=1	G	Carbohydrate transport and metabolism	PREDICTED: SNF1-related protein kinase regulatory subunit beta-3-like [Oryza brachyantha]
PB.9364.2	[RTKL]	--	Biological Process: mitotic cell cycle (GO:0000278);; Biological Process: cytokinesis (GO:0000910);; Molecular Function: cyclin-dependent protein serine/threonine kinase activity (GO:0004693);; Molecular Function: ATP binding (GO:0005524);; Cellular Component: cytosol (GO:0005829);; Cellular Component: plasma membrane (GO:0005886);; Biological Process: cellular response to nitrogen starvation (GO…	K02206|0|pda:103721375|cell division control protein 2 homolog; K02206 cyclin-dependent kinase 2 [EC:2.7.11.22] (A)	[R]	General function prediction only	Cell division control protein 2 homolog GN=CDC2 OS=Oxybasis rubra (Red goosefoot) PE=2 SV=1	D	Cell cycle control, cell division, chromosome partitioning	PREDICTED: cell division control protein 2 homolog [Phoenix dactylifera]
Aco027131.v3	[Z]	Cytoskeleton	Biological Process: microtubule cytoskeleton organization (GO:0000226);; Biological Process: cytokinesis by cell plate formation (GO:0000911);; Molecular Function: microtubule motor activity (GO:0003777);; Molecular Function: ATP binding (GO:0005524);; Cellular Component: kinesin complex (GO:0005871);; Cellular Component: microtubule (GO:0005874);; Biological Process: DNA replication initiation (…	K10398|0|pda:103718875|125 kDa kinesin-related protein; K10398 kinesin family member 11 (A)	[Z]	Cytoskeleton	125 kDa kinesin-related protein GN=TKRP125 OS=Nicotiana tabacum (Common tobacco) PE=1 SV=1	--	--	PREDICTED: 125 kDa kinesin-related protein-like [Elaeis guineensis]
PB.2308.4	--	--	Cellular Component: mitochondrion (GO:0005739);; Cellular Component: plastid (GO:0009536);;	--	[M]	Cell wall/membrane/envelope biogenesis	--	M	Cell wall/membrane/envelope biogenesis	PREDICTED: protein notum homolog [Oryza brachyantha]
Aco012373.v3	[P]	Inorganic ion transport and metabolism	Molecular Function: transporter activity (GO:0005215);; Cellular Component: vacuolar membrane (GO:0005774);; Cellular Component: plasma membrane (GO:0005886);; Biological Process: ion transport (GO:0006811);; Biological Process: cellular iron ion homeostasis (GO:0006879);; Biological Process: response to nematode (GO:0009624);; Biological Process: response to iron ion (GO:0010039);; Biological Pr…	K12347|0|pda:103705259|metal transporter Nramp2-like; K12347 natural resistance-associated macrophage protein (A)	[P]	Inorganic ion transport and metabolism	Metal transporter Nramp2 GN=OSJNBa0014O06.13 OS=Oryza sativa subsp. japonica (Rice) PE=2 SV=1	--	--	PREDICTED: metal transporter Nramp2-like [Elaeis guineensis]
Aco015120.v3	--	--	Biological Process: formation of translation preinitiation complex (GO:0001731);; Molecular Function: translation initiation factor activity (GO:0003743);; Cellular Component: eukaryotic translation initiation factor 3 complex (GO:0005852);; Biological Process: regulation of translational initiation (GO:0006446);; Cellular Component: eukaryotic 43S preinitiation complex (GO:0016282);; Cellular Co…	K03245|1.4053e-11|fve:101295047|eukaryotic translation initiation factor 3 subunit J-like isoform 1; K03245 translation initiation factor 3 subunit J (A)	--	--	--	--	--	PREDICTED: eukaryotic translation initiation factor 3 subunit J-like isoform 1 [Fragaria vesca subsp. vesca]
Aco022409.v3	[U]	Intracellular trafficking, secretion, and vesicular transport	Cellular Component: vacuole (GO:0005773);; Cellular Component: plasma membrane (GO:0005886);; Cellular Component: plant-type cell wall (GO:0009505);; Cellular Component: cytoplasmic membrane-bounded vesicle (GO:0016023);;	--	--	--	--	--	--	PREDICTED: uncharacterized protein LOC105037336 [Elaeis guineensis]
Aco015559.v3	[K]	Transcription	Molecular Function: binding (GO:0005488);; Biological Process: chromatin silencing (GO:0006342);; Biological Process: RNA interference (GO:0016246);; Biological Process: covalent chromatin modification (GO:0016569);; Molecular Function: transferase activity (GO:0016740);; Biological Process: production of small RNA involved in gene silencing by RNA (GO:0070918);;	K16250|0|pda:103716854|DNA-directed RNA polymerase IV subunit 1; K16250 DNA-directed RNA polymerase IV subunit 1 [EC:2.7.7.6] (A)	[K]	Transcription	DNA-directed RNA polymerase IV subunit 1 GN=At1g63020 OS=Arabidopsis thaliana (Mouse-ear cress) PE=1 SV=1	--	--	PREDICTED: DNA-directed RNA polymerase IV subunit 1 [Phoenix dactylifera]
PB.1786.2	--	--	Molecular Function: sequence-specific DNA binding transcription factor activity (GO:0003700);; Cellular Component: nucleus (GO:0005634);; Biological Process: regulation of transcription, DNA-templated (GO:0006355);; Molecular Function: sequence-specific DNA binding (GO:0043565);;	--	--	--	Protein SAWADEE HOMEODOMAIN HOMOLOG 2 GN=SHH2 OS=Arabidopsis thaliana (Mouse-ear cress) PE=2 SV=1	R	General function prediction only	PREDICTED: protein SAWADEE HOMEODOMAIN HOMOLOG 2 isoform X4 [Phoenix dactylifera]
Aco006590.v3	[R]	General function prediction only	Cellular Component: mitochondrion (GO:0005739);; Molecular Function: zinc ion binding (GO:0008270);; Biological Process: response to bacterium (GO:0009617);; Biological Process: plant-type hypersensitive response (GO:0009626);; Biological Process: lignin biosynthetic process (GO:0009809);; Molecular Function: aryl-alcohol dehydrogenase (NAD+) activity (GO:0018456);; Molecular Function: cinnamyl-a…	K00083|0|pda:103721082|probable mannitol dehydrogenase; K00083 cinnamyl-alcohol dehydrogenase [EC:1.1.1.195] (A)	[Q]	Secondary metabolites biosynthesis, transport and catabolism	Probable cinnamyl alcohol dehydrogenase 3 GN=OsJ_31603 OS=Oryza sativa subsp. japonica (Rice) PE=2 SV=1	--	--	PREDICTED: probable mannitol dehydrogenase [Phoenix dactylifera]
PB.2850.1	--	--	--	K04506|5.48877e-64|dosa:Os06t0311300-01|Os06g0311300; Seven-in-absentia protein, sina domain containing protein.; K04506 E3 ubiquitin-protein ligase SIAH1 [EC:6.3.2.19] (A)	[R]	General function prediction only	Putative E3 ubiquitin-protein ligase SINA-like 6 GN=At5g37870 OS=Arabidopsis thaliana (Mouse-ear cress) PE=3 SV=1	O	Posttranslational modification, protein turnover, chaperones	PREDICTED: putative E3 ubiquitin-protein ligase SINA-like 9 isoform X1 [Brachypodium distachyon]
PB.1704.1	--	--	Molecular Function: nuclease activity (GO:0004518);; Cellular Component: nucleus (GO:0005634);; Biological Process: mRNA processing (GO:0006397);; Biological Process: RNA splicing (GO:0008380);; Biological Process: U6 snRNA 3'-end processing (GO:0034477);; Biological Process: photoperiodism, flowering (GO:0048573);; Biological Process: nucleic acid phosphodiester bond hydrolysis (GO:0090305);;	--	[S]	Function unknown	--	S	Function unknown	PREDICTED: U6 snRNA phosphodiesterase-like [Setaria italica]
Aco028887.v3	--	--	Cellular Component: intracellular membrane-bounded organelle (GO:0043231);; Cellular Component: cytoplasmic part (GO:0044444);;	--	[T]	Signal transduction mechanisms	Disease resistance protein RGA2 GN=RGA2 OS=Solanum bulbocastanum (Wild potato) PE=1 SV=1	--	--	hypothetical protein OsJ_14506 [Oryza sativa Japonica Group]
PB.496.3	[Q]	Secondary metabolites biosynthesis, transport and catabolism	--	K13356|2.34677e-141|pda:103715392|probable fatty acyl-CoA reductase 4; K13356 fatty acyl-CoA reductase [EC:1.2.1.-] (A)	[I]	Lipid transport and metabolism	Fatty acyl-CoA reductase 3 GN=T16L1.280 OS=Arabidopsis thaliana (Mouse-ear cress) PE=2 SV=1	I	Lipid transport and metabolism	PREDICTED: probable fatty acyl-CoA reductase 4 [Phoenix dactylifera]
Aco013410.v3	--	--	--	--	--	--	--	--	--	PREDICTED: uncharacterized protein LOC103713309 [Phoenix dactylifera]
Aco014127.v3	--	--	--	--	--	--	L-type lectin-domain containing receptor kinase VIII.2 (Precursor) GN=LECRK82 OS=Arabidopsis thaliana (Mouse-ear cress) PE=2 SV=1	--	--	PREDICTED: L-type lectin-domain containing receptor kinase VIII.1-like [Elaeis guineensis]
Aco007078.v3	[MG]	--	Molecular Function: oxidoreductase activity (GO:0016491);; Biological Process: cellular biosynthetic process (GO:0044249);; Biological Process: secondary metabolite biosynthetic process (GO:0044550);; Molecular Function: coenzyme binding (GO:0050662);; Biological Process: organic substance biosynthetic process (GO:1901576);;	--	[V]	Defense mechanisms	Tetraketide alpha-pyrone reductase 1 GN=F23E12.20 OS=Arabidopsis thaliana (Mouse-ear cress) PE=2 SV=1	--	--	hypothetical protein OsI_04286 [Oryza sativa Indica Group]
PB.3108.8	--	--	--	--	--	--	--	T	Signal transduction mechanisms	PREDICTED: uncharacterized protein LOC103703282 isoform X3 [Phoenix dactylifera]
Aco003506.v3	[K]	Transcription	Molecular Function: DNA binding (GO:0003677);; Molecular Function: DNA-directed RNA polymerase activity (GO:0003899);; Biological Process: transcription, DNA-templated (GO:0006351);; Cellular Component: chloroplast (GO:0009507);;	K03046|4.92214e-19|pop:Poptr_cp011|rpoC1; RNA polymerase beta' subunit (EC:2.7.7.6); K03046 DNA-directed RNA polymerase subunit beta' [EC:2.7.7.6] (A)	--	--	DNA-directed RNA polymerase subunit beta&apos; {ECO:0000255|HAMAP-Rule:MF_01323} OS=Spinacia oleracea (Spinach) PE=3 SV=1	--	--	RNA polymerase beta subunit, partial [Fragaria pentaphylla]
Aco001462.v3	[O]	Posttranslational modification, protein turnover, chaperones	--	K10575|4.06386e-107|pda:103703446|ubiquitin-conjugating enzyme E2 7-like; K10575 ubiquitin-conjugating enzyme E2 G1 [EC:6.3.2.19] (A)	[O]	Posttranslational modification, protein turnover, chaperones	Ubiquitin-conjugating enzyme E2 7 GN=UBC7 OS=Arabidopsis thaliana (Mouse-ear cress) PE=2 SV=1	--	--	PREDICTED: ubiquitin-conjugating enzyme E2 7-like isoform X1 [Elaeis guineensis]
Aco009249.v3	--	--	Molecular Function: protein binding (GO:0005515);; Biological Process: DNA metabolic process (GO:0006259);; Cellular Component: plastid (GO:0009536);;	K10739|4.76468e-68|mus:104000590|replication protein A 32 kDa subunit A-like; K10739 replication factor A2 (A)	[L]	Replication, recombination and repair	Replication protein A 32 kDa subunit A OS=Oryza sativa subsp. japonica (Rice) PE=1 SV=1	--	--	PREDICTED: replication protein A 32 kDa subunit A-like [Musa acuminata subsp. malaccensis]
PB.5968.2	--	--	--	--	--	--	--	S	Function unknown	PREDICTED: zinc finger CCCH domain-containing protein 13 [Phoenix dactylifera]
PB.6365.1	[GEPR]	--	Cellular Component: membrane (GO:0016020);; Cellular Component: intracellular membrane-bounded organelle (GO:0043231);; Biological Process: single-organism transport (GO:0044765);; Molecular Function: sugar transmembrane transporter activity (GO:0051119);;	--	[R]	General function prediction only	Sugar carrier protein C GN=STC OS=Ricinus communis (Castor bean) PE=2 SV=1	R	General function prediction only	PREDICTED: sugar carrier protein C-like [Elaeis guineensis]
Aco020315.v3	--	--	Cellular Component: mitochondrial respiratory chain (GO:0005746);;	--	--	--	Putative cytochrome c oxidase subunit 5C-4 GN=At5g40382 OS=Arabidopsis thaliana (Mouse-ear cress) PE=3 SV=1	--	--	PREDICTED: putative cytochrome c oxidase subunit 5C-4 [Phoenix dactylifera]
Aco009404.v3	--	--	--	--	[G]	Carbohydrate transport and metabolism	--	--	--	PREDICTED: xylosyltransferase 1-like [Phoenix dactylifera]
Aco012106.v3	[U]	Intracellular trafficking, secretion, and vesicular transport	Cellular Component: endoplasmic reticulum membrane (GO:0005789);; Cellular Component: plasma membrane (GO:0005886);; Biological Process: protein targeting (GO:0006605);; Molecular Function: P-P-bond-hydrolysis-driven protein transmembrane transporter activity (GO:0015450);; Cellular Component: integral component of membrane (GO:0016021);;	K07342|4.40865e-27|pda:103699398|protein transport protein Sec61 subunit gamma-like; K07342 protein transport protein SEC61 subunit gamma and related proteins (A)	[U]	Intracellular trafficking, secretion, and vesicular transport	Protein transport protein Sec61 subunit gamma OS=Oryza sativa subsp. japonica (Rice) PE=3 SV=1	--	--	PREDICTED: protein transport protein Sec61 subunit gamma-like [Phoenix dactylifera]
Aco004509.v3	--	--	Cellular Component: cytoplasmic membrane-bounded vesicle (GO:0016023);;	--	--	--	--	--	--	PREDICTED: uncharacterized protein LOC105041031 [Elaeis guineensis]
Aco000876.v3	[H]	Coenzyme transport and metabolism	Molecular Function: dimethylallyltranstransferase activity (GO:0004161);; Molecular Function: geranyltranstransferase activity (GO:0004337);; Cellular Component: cytoplasm (GO:0005737);; Biological Process: cholesterol biosynthetic process (GO:0006695);; Biological Process: geranyl diphosphate biosynthetic process (GO:0033384);; Biological Process: farnesyl diphosphate biosynthetic process (GO:00…	K00787|1.56733e-165|mus:103979965|farnesyl pyrophosphate synthase 1-like; K00787 farnesyl diphosphate synthase [EC:2.5.1.1 2.5.1.10] (A)	[H]	Coenzyme transport and metabolism	Farnesyl pyrophosphate synthase 1 GN=FPS1 OS=Lupinus albus (White lupin) PE=2 SV=1	--	--	PREDICTED: farnesyl pyrophosphate synthase 1-like [Musa acuminata subsp. malaccensis]
Aco007572.v3	--	--	Cellular Component: chloroplast (GO:0009507);; Molecular Function: oxidoreductase activity (GO:0016491);; Molecular Function: transition metal ion binding (GO:0046914);;	K03921|1.0327e-161|mus:103986750|acyl-[acyl-carrier-protein] desaturase, chloroplastic-like; K03921 acyl-[acyl-carrier-protein] desaturase [EC:1.14.19.2] (A)	--	--	Acyl-[acyl-carrier-protein] desaturase, chloroplastic (Precursor) OS=Gossypium hirsutum (Upland cotton) PE=2 SV=1	--	--	PREDICTED: acyl-[acyl-carrier-protein] desaturase 5, chloroplastic-like [Elaeis guineensis]
Aco021452.v3	--	--	Biological Process: polysaccharide catabolic process (GO:0000272);; Molecular Function: hydrolase activity, hydrolyzing O-glycosyl compounds (GO:0004553);;	--	--	--	Endoglucanase 2 (Fragment) GN=CEL2 OS=Persea americana (Avocado) PE=2 SV=1	--	--	PREDICTED: endoglucanase 1-like [Elaeis guineensis]
Aco027443.v3	--	--	--	--	[R]	General function prediction only	Pentatricopeptide repeat-containing protein At4g35130, chloroplastic (Precursor) GN=PCMP-H27 OS=Arabidopsis thaliana (Mouse-ear cress) PE=3 SV=1	--	--	PREDICTED: pentatricopeptide repeat-containing protein At4g18750, chloroplastic-like [Phoenix dactylifera]
PB.6656.1	[E]	Amino acid transport and metabolism	Cellular Component: mitochondrion (GO:0005739);; Biological Process: metabolic process (GO:0008152);; Molecular Function: alanine-glyoxylate transaminase activity (GO:0008453);; Molecular Function: pyridoxal phosphate binding (GO:0030170);;	K00827|0|pda:103702094|alanine--glyoxylate aminotransferase 2 homolog 3, mitochondrial-like; K00827 alanine-glyoxylate transaminase / (R)-3-amino-2-methylpropionate-pyruvate transaminase [EC:2.6.1.44 2.6.1.40] (A)	[E]	Amino acid transport and metabolism	Alanine--glyoxylate aminotransferase 2 homolog 3, mitochondrial (Precursor) GN=At3g08860 OS=Arabidopsis thaliana (Mouse-ear cress) PE=2 SV=1	E	Amino acid transport and metabolism	PREDICTED: alanine--glyoxylate aminotransferase 2 homolog 3, mitochondrial-like [Phoenix dactylifera]
Aco026752.v3	--	--	Biological Process: rRNA processing (GO:0006364);; Cellular Component: chloroplast thylakoid (GO:0009534);; Biological Process: photosynthetic electron transport in photosystem I (GO:0009773);; Biological Process: chloroplast relocation (GO:0009902);; Biological Process: thylakoid membrane organization (GO:0010027);; Biological Process: photosystem II assembly (GO:0010207);; Biological Process: r…	--	[O]	Posttranslational modification, protein turnover, chaperones	Protein LOW PSII ACCUMULATION 2, chloroplastic (Precursor) GN=LPA2 OS=Arabidopsis thaliana (Mouse-ear cress) PE=1 SV=1	--	--	PREDICTED: protein LOW PSII ACCUMULATION 2, chloroplastic [Musa acuminata subsp. malaccensis]
Aco010580.v3	[M]	Cell wall/membrane/envelope biogenesis	--	--	--	--	--	--	--	PREDICTED: uncharacterized protein LOC103711840 isoform X3 [Phoenix dactylifera]
Aco026400.v3	--	--	--	K18159|3.59053e-46|sbi:SORBI_03g004460|SORBIDRAFT_03g004460, Sb03g004460; hypothetical protein; K18159 NADH dehydrogenase [ubiquinone] 1 alpha subcomplex assembly factor 1 (A)	[S]	Function unknown	Probable complex I intermediate-associated protein 30 GN=At1g17350 OS=Arabidopsis thaliana (Mouse-ear cress) PE=1 SV=2	--	--	PREDICTED: probable complex I intermediate-associated protein 30 isoform X2 [Elaeis guineensis]
Aco026176.v3	--	--	--	--	[R]	General function prediction only	--	--	--	Receptor-like protein 12 [Morus notabilis]
PB.2878.1	--	--	Biological Process: phosphate ion transport (GO:0006817);; Cellular Component: integral component of membrane (GO:0016021);; Biological Process: galactolipid biosynthetic process (GO:0019375);; Biological Process: negative regulation of transcription, DNA-templated (GO:0045892);;	--	[U]	Intracellular trafficking, secretion, and vesicular transport	Phosphate transporter PHO1-3 GN=B1423D04.17 OS=Oryza sativa subsp. japonica (Rice) PE=2 SV=1	P	Inorganic ion transport and metabolism	PREDICTED: phosphate transporter PHO1 homolog 1 isoform X2 [Nicotiana sylvestris]
PB.3205.41	[LKJ]	--	Molecular Function: nucleic acid binding (GO:0003676);; Molecular Function: ATP-dependent RNA helicase activity (GO:0004004);; Molecular Function: ATP binding (GO:0005524);; Cellular Component: mitochondrion (GO:0005739);; Biological Process: pyrimidine ribonucleotide biosynthetic process (GO:0009220);;	K17675|0|pda:103705314|ATP-dependent RNA helicase SUPV3L1, mitochondrial; K17675 ATP-dependent RNA helicase SUPV3L1/SUV3 [EC:3.6.4.13] (A)	[A]	RNA processing and modification	ATP-dependent RNA helicase SUV3L, mitochondrial {ECO:0000305} (Precursor) OS=Oryza sativa subsp. japonica (Rice) PE=2 SV=2	A	RNA processing and modification	PREDICTED: LOW QUALITY PROTEIN: ATP-dependent RNA helicase SUPV3L1, mitochondrial [Phoenix dactylifera]
PB.4447.3	--	--	--	K15032|2.07031e-106|vvi:100852464|uncharacterized LOC100852464; K15032 mTERF domain-containing protein, mitochondrial (A)	[KR]	--	--	K	Transcription	PREDICTED: uncharacterized protein LOC100852464 [Vitis vinifera]
[truncated: 41,542 more rows]
